# Supplementary material for: Ether phospholipids are required for mitochondrial reactive oxygen species homeostasis
Source: Nat Commun. 2023 Apr 17;14:2194. doi: 10.1038/s41467-023-37924-9 (PMC10110566; doi:10.1038/s41467-023-37924-9)
Supplement: Supplementary file 5 — Supplementary Data 1 [file 41467_2023_37924_MOESM5_ESM.xlsx]

## Sheet: Global metabolomics
												SAMPLE NAME	MDAC-04219	MDAC-04220	MDAC-04221	MDAC-04222	MDAC-04223	MDAC-04229	MDAC-04230	MDAC-04231	MDAC-04232	MDAC-04233	MDAC-04239	MDAC-04240	MDAC-04241	MDAC-04242	MDAC-04243	MDAC-04249	MDAC-04250	MDAC-04251	MDAC-04252	MDAC-04253
												CLIENT IDENTIFIER	M66_0_1	M66_0_2	M66_0_3	M66_0_4	M66_0_5	M108_0_1	M108_0_2	M108_0_3	M108_0_4	M108_0_5	M124_0_1	M124_0_2	M124_0_3	M124_0_4	M124_0_5	M148_0_1	M148_0_2	M148_0_3	M148_0_4	M148_0_5
												PARENT SAMPLE ID	5245376	5245377	5245378	5245379	5245380	5245386	5245387	5245388	5245389	5245390	5245396	5245397	5245398	5245399	5245400	5245406	5245407	5245408	5245409	5245410
												BRADFORD HD4	7.341	7.875	8.153	8.205	10.412	6.799	7.795	7.427	7.294	7.258	5.66	6.597	6.786	7.207	7.243	10.311	13.943	9.381	9.913	10.942
												CELL LINE	PATC66	PATC66	PATC66	PATC66	PATC66	PATC108	PATC108	PATC108	PATC108	PATC108	PATC124	PATC124	PATC124	PATC124	PATC124	PATC148	PATC148	PATC148	PATC148	PATC148
												DSDNA HD4	123.654	105.404	123.53	126.754	148.463	106.74	111.004	106.71	112.222	127.319	164.836	173.106	205.708	176.894	153.997	121.253	89.791	153.393	222.411	215.248
												GROUP NAME	PATC66	PATC66	PATC66	PATC66	PATC66	PATC108	PATC108	PATC108	PATC108	PATC108	PATC124	PATC124	PATC124	PATC124	PATC124	PATC148	PATC148	PATC148	PATC148	PATC148
												GROUP NUMBER	1	1	1	1	1	3	3	3	3	3	5	5	5	5	5	7	7	7	7	7
												SAMPLE AMOUNT	8000000 cells	8000000 cells	8000000 cells	8000000 cells	8000000 cells	8000000 cells	8000000 cells	8000000 cells	8000000 cells	8000000 cells	8000000 cells	8000000 cells	8000000 cells	8000000 cells	8000000 cells	8000000 cells	8000000 cells	8000000 cells	8000000 cells	8000000 cells
												SAMPLE NUMBER	1	2	3	4	5	11	12	13	14	15	21	22	23	24	25	31	32	33	34	35
												SENSITIVITY	sensitive	sensitive	sensitive	sensitive	sensitive	sensitive	sensitive	sensitive	sensitive	sensitive	resistant	resistant	resistant	resistant	resistant	resistant	resistant	resistant	resistant	resistant
												TIME POINT	30h	30h	30h	30h	30h	30h	30h	30h	30h	30h	30h	30h	30h	30h	30h	30h	30h	30h	30h	30h
PATHWAY SORTORDER	BIOCHEMICAL	SUPER PATHWAY	SUB PATHWAY	COMP ID	PLATFORM	CHEMICAL ID	RI	MASS	CAS	PUBCHEM	KEGG	Group HMDB	66	66	66	66	66	108	108	108	108	108	124	124	124	124	124	148	148	148	148	148
1402	(14 or 15)-methylpalmitate (a17:0 or i17:0)	Lipid	Fatty Acid, Branched	38768	LC/MS Neg	100002945	5695	269.249		17903417			1.5893	0.9447	0.9892	0.9961	0.692	0.6756	0.9055	0.7974	1.0418	0.716	1.5358	1.188	1.3432	1.1803	1.019	0.6474	0.4979	0.7576	0.9096	0.6057
1406	(16 or 17)-methylstearate (a19:0 or i19:0)	Lipid	Fatty Acid, Branched	38296	LC/MS Neg	100002356	5993	297.28	2724-59-6	3083779		HMDB37397	0.9438	0.6336	0.6243	0.5866	0.3858	0.7421	0.777	1.0088	0.82	0.7926	1.6632	1.6587	1.3865	1.2504	1.1857	1.1028	0.9631	1.0397	1.0985	1.2384
1562	(S)-3-hydroxybutyrylcarnitine	Lipid	Fatty Acid Metabolism(Acyl Carnitine)	52984	LC/MS Pos Early	100009271	2340	248.149				HMDB13127	0.3001	0.3001	0.3001	0.3001	0.3001	0.8276	0.6719	0.6419	0.7916	1	0.3001	0.3001	0.3001	0.3001	0.3001	0.3223	0.407	0.3001	0.3107	0.4577
2128	1,2-dioleoyl-GPS (18:1/18:1)	Lipid	Phosphatidylserine (PS)	19191	LC/MS Pos Late	1533	2800	788.544	6811-55-8	6438639			0.9069	0.7843	0.7869	0.8797	0.6331	0.4853	0.3484	0.4449	0.5019	0.4303	1.2271	1.0488	1.0192	1.0887	0.9211	0.9641	0.7069	1.1441	1.2151	0.8676
2131	1,2-dipalmitoyl-GPG (16:0/16:0)	Lipid	Phosphatidylglycerol (PG)	52625	LC/MS Pos Late	100000652	3157	740.544	200880-41-7	11846227		HMDB10570	1.1515	1.1755	0.7589	0.8627	0.8603	0.2569	0.3456	0.2569	0.2945	0.2569	0.401	0.2569	0.2569	0.2569	0.2569	0.894	1.06	1.1302	1.0791	0.94
1289	10-heptadecenoate (17:1n7)	Lipid	Long Chain Fatty Acid	33971	LC/MS Neg	100001278	5555	267.233	29743-97-3	5312435		HMDB60038	2.0798	1.3869	1.3248	1.3172	1.002	0.972	1.0168	0.9726	1.051	0.8583	0.7384	0.682	0.6146	0.5322	0.5496	0.5592	0.4544	0.6817	0.6568	0.5402
1301	10-nonadecenoate (19:1n9)	Lipid	Long Chain Fatty Acid	33972	LC/MS Neg	100001277	5780	295.264	73033-09-7	5312513		HMDB13622	1.3375	1.0283	1.0419	1.0503	0.7885	0.6389	0.6637	0.6363	0.7352	0.5832	1.3849	1.2254	1.168	0.9103	1.0118	0.8195	0.6687	0.9697	0.9764	0.785
128	1-carboxyethylphenylalanine	Amino Acid	Phenylalanine Metabolism	62566	LC/MS Neg	100020419	2844	236.093					1	0.6274	0.6274	0.6274	0.6274	0.6274	0.6274	0.6274	0.6274	0.6274	0.6274	0.6274	0.6274	0.6274	0.6274	1.43	1.3695	1.2111	1.231	0.9147
333	1-carboxyethylvaline	Amino Acid	Leucine, Isoleucine and Valine Metabolism	62562	LC/MS Neg	100020423	2008	188.093					1.5353	0.5682	0.5682	0.5682	0.5682	0.5682	0.5682	0.5682	0.5682	0.5682	0.5682	0.5682	0.5682	0.5682	0.5682	0.8779	1.0117	0.9883	1.6303	1.2858
2334	1-linoleoyl-GPG (18:2)*	Lipid	Lysophospholipid	54885	LC/MS Neg	100009227	5516	507.273					0.5213	0.9769	0.5213	0.9776	0.7715	1.3065	1.0617	0.9115	0.9967	1	0.5213	0.5213	0.5213	0.5213	0.5213	0.5213	0.5213	0.5213	0.5213	0.5213
3634	1-methyladenine	Nucleotide	Purine Metabolism, Adenine containing	1527	LC/MS Pos Early	54	2133	150.077	5142-22-3	78821	C02216	HMDB11599	1.2954	0.972	1.0917	1.028	1.3535	0.4695	1.0739	1.471	1.2529	0.5888	0.2446	0.2446	0.2446	0.2446	0.2446	0.2446	0.2446	0.2446	0.2446	0.2446
3638	N1-methyladenosine	Nucleotide	Purine Metabolism, Adenine containing	15650	LC/MS Pos Early	1242	2120	282.12	15763-06-1	27476	C02494	HMDB03331	0.2272	0.3109	0.1749	0.1393	0.1393	0.4419	0.5915	0.4521	0.5344	0.6628	1.827	1.7728	1.434	2.2278	1.5961	1.1626	0.7937	1.3914	1.5785	1.2455
3790	1-methylnicotinamide	Cofactors and Vitamins	Nicotinate and Nicotinamide Metabolism	27665	LC/MS Pos Early	55	1940	137.071	1005-24-9	10129985	C02918	HMDB00699	0.6879	0.6248	0.5542	0.636	0.4225	7.9678	8.931	7.6465	6.8433	8.4068	0.1844	0.1603	0.2059	0.1812	0.1535	1.3448	1.2181	1.6396	1.7657	1.5057
2332	1-oleoyl-GPG (18:1)*	Lipid	Lysophospholipid	45968	LC/MS Neg	100005716	5610	509.288					1.157	1.6464	1.8931	1.9071	1.1143	0.7609	0.6299	0.4674	0.951	0.5476	1.6757	0.7601	1.2572	1.0517	0.5871	0.588	0.2466	0.3492	0.5501	0.3029
2323	1-oleoyl-GPS (18:1)	Lipid	Lysophospholipid	19260	LC/MS Neg	100000630	5607	522.284	326589-90-6	9547099		HMDB61694	0.2855	0.4565	0.8031	0.6117	0.3822	0.5403	0.4487	0.2752	0.5133	0.3443	4.1197	2.1617	3.1842	2.4252	1.6925	3.5485	1.2361	2.5721	3.9475	3.7224
2135	1-palmitoyl-2-oleoyl-GPG (16:0/18:1)	Lipid	Phosphatidylglycerol (PG)	52448	LC/MS Pos Late	100000641	3206	766.559		5283509			0.6217	0.5237	0.5334	0.5011	0.3935	0.9705	0.9453	0.8901	0.9678	0.8713	1.6921	1.5721	1.4702	1.511	1.4811	1.3653	1.2391	1.5783	1.5316	1.4467
2117	1-palmitoyl-2-oleoyl-GPS (16:0/18:1)	Lipid	Phosphatidylserine (PS)	19261	LC/MS Pos Late	1531	2660	762.528	40290-44-6	5283499	C13880	HMDB12357	1.6899	1.9985	1.5094	2.0696	1.5738	1.1522	1.016	0.984	1.0886	1.0316	0.9143	0.7547	0.7683	0.7641	0.7458	0.8646	0.7224	1.0369	0.9598	0.8813
2328	1-palmitoyl-GPG (16:0)*	Lipid	Lysophospholipid	45970	LC/MS Neg	100005717	5570	483.273		3300276			1.0434	0.3202	0.9984	1.115	0.6624	0.8352	0.3202	0.3202	0.3202	0.4289	2.7259	2.4884	2.0904	2.8693	1.709	1.2045	0.6455	0.8868	1.4315	1.0016
2125	1-stearoyl-2-arachidonoyl-GPS (18:0/20:4)	Lipid	Phosphatidylserine (PS)	52235	LC/MS Pos Late	100001872	2565	812.544				HMDB12383	1.5951	1.5301	1.3499	1.2404	0.9426	1.9085	1.5119	1.634	1.8741	1.6263	0.3607	0.2871	0.2899	0.2616	0.2621	0.4373	0.2661	0.5153	0.4086	0.4108
2123	1-stearoyl-2-linoleoyl-GPS (18:0/18:2)	Lipid	Phosphatidylserine (PS)	53009	LC/MS Pos Late	100000642	2689	788.544	322647-11-0	9547091			0.8726	1.0827	1.0215	1.0228	0.7586	1.7161	1.5057	1.4271	1.5473	1.4006	0.61	0.4763	0.4924	0.423	0.4747	0.7854	0.6901	0.8991	0.86	0.8606
2142	1-stearoyl-2-oleoyl-GPG (18:0/18:1)	Lipid	Phosphatidylglycerol (PG)	52623	LC/MS Pos Late	100001866	3714	794.591	322647-48-3				1.4333	1.1517	1.2678	1.2615	0.8636	0.4864	0.6138	0.5523	0.5686	0.608	1.0982	0.9788	1.0168	0.9965	0.9518	1.5144	1.4414	1.8313	1.7085	1.6833
2122	1-stearoyl-2-oleoyl-GPS (18:0/18:1)	Lipid	Phosphatidylserine (PS)	19265	LC/MS Pos Late	100000639	3000	790.559		9547087		HMDB10163	0.8359	0.7519	0.7095	0.6999	0.5314	1.0803	0.9323	0.9508	0.9961	0.9632	1.1264	0.9509	0.9587	0.9345	0.8815	1.1476	0.9444	1.269	1.2425	1.0747
2322	1-stearoyl-GPS (18:0)*	Lipid	Lysophospholipid	45966	LC/MS Pos Late	100004327	1634	526.314		9547101			0.8629	0.8686	0.8125	0.7723	0.7072	2.1406	1.5572	1.5745	2.2062	1.7863	1.1258	1.1865	1.01	1.1821	0.8443	1.2308	1.0394	1.4053	1.3745	1.2232
1029	2,3-diphosphoglycerate	Carbohydrate	Glycolysis, Gluconeogenesis, and Pyruvate Metabolism	15664	LC/MS Neg	1227	555	264.952	102783-53-9	186004	C01159	HMDB01294	1.2778	1.2108	1.3859	1.0838	1.3107	1.4761	1.6008	1.967	2.4372	1.1736	0.1644	0.0831	0.1646	0.1131	0.0829	0.7744	1.7132	0.7874	0.7263	0.6833
3627	adenosine 2'-monophosphate (2'-AMP)	Nucleotide	Purine Metabolism, Adenine containing	36815	LC/MS Neg	100001694	1497.7	346.056	130-49-4	94136	C00946	HMDB11617	0.1481	0.1481	0.1481	0.1481	0.1481	0.7697	0.3346	0.2352	0.1481	1.1495	0.9407	0.4622	0.7546	0.3872	0.42	6.5679	9.081	7.8122	7.6238	6.2602
3741	2'-deoxycytidine	Nucleotide	Pyrimidine Metabolism, Cytidine containing	15949	LC/MS Pos Early	100000125	2193	228.098	951-77-9	13711	C00881	HMDB00014	0.6879	0.4043	0.4059	0.3575	0.6007	0.3575	0.3575	0.3575	0.3575	0.3575	6.0916	1.9044	4.8644	1.0511	1.6622	0.3575	0.3575	0.3575	0.3575	0.3575
3683	2'-deoxyguanosine	Nucleotide	Purine Metabolism, Guanine containing	1411	LC/MS Neg	348	1751	266.089	961-07-9	187790	C00330	HMDB00085	0.4532	0.3775	0.2943	0.2886	0.2819	1.4358	0.4667	0.4246	0.4431	1.3118	10.385	4.1047	6.5714	2.3459	3.1637	0.6669	0.0466	0.7113	0.852	0.9148
3615	2'-deoxyinosine	Nucleotide	Purine Metabolism, (Hypo)Xanthine/Inosine containing	15076	LC/MS Neg	100000135	1688	251.079	890-38-0	65058	C05512	HMDB00071	0.4232	0.3515	0.3037	0.294	0.2738	1.1341	0.6837	0.5027	0.6009	1.0191	6.2473	2.3856	4.4597	1.7567	2.0739	0.7906	0.3425	0.9237	1.0316	1.0438
3716	2'-deoxyuridine	Nucleotide	Pyrimidine Metabolism, Uracil containing	52602	LC/MS Neg	536	1586	227.067	951-78-0	13712	C00526	HMDB00012	1.2269	0.77	0.7818	0.7786	0.6865	0.7781	0.3909	0.3142	0.3575	0.6224	4.4676	2.2702	3.4651	1.5119	2.0797	0.1217	0.1217	0.1706	0.1476	0.2033
1425	2-hydroxyglutarate	Lipid	Fatty Acid, Dicarboxylate	52294	LC/MS Pos Early	100002070	958	166.071	40951-21-1	43	C02630	HMDB0059655	2.8551	3.2479	2.4599	2.4616	2.2539	1.0604	0.1358	0.7679	0.1952	1.0598	0.1615	0.1358	0.1358	0.1358	0.1358	0.5853	0.3942	0.5555	0.4914	0.4734
314	2-methylbutyrylcarnitine (C5)	Amino Acid	Leucine, Isoleucine and Valine Metabolism	45095	LC/MS Pos Early	100001509	3050	246.17	31023-25-3	6426901		HMDB00378	0.8984	0.937	0.9517	0.6714	0.6447	2.5937	2.5429	2.4285	2.488	2.9832	1.2353	0.9561	1.005	1.109	0.9163	1.0653	0.832	1.1654	1.0082	0.955
1247	2-methylcitrate/homocitrate	Energy	TCA Cycle	52282	LC/MS Neg	100008929	575	205.035					0.4393	0.4393	0.568	0.4393	0.4393	0.4393	0.7796	1.3304	0.9237	1.1567	1.6785	1.4795	1.704	1.4847	1.903	1.4805	1	1.9718	1.6609	1.3602
3742	2'-O-methylcytidine	Nucleotide	Pyrimidine Metabolism, Cytidine containing	57554	LC/MS Pos Early	100010895	2411	258.108	2140-72-9	150971			1.1791	1.0836	0.9992	0.6968	1.4904	0.8195	1.5135	1.7004	1.7545	0.8603	0.3447	0.3447	0.3447	0.3447	0.3447	0.3447	0.3447	0.3447	0.3447	0.3447
3704	2'-O-methyluridine	Nucleotide	Pyrimidine Metabolism, Uracil containing	57655	LC/MS Neg	100010896	1831	257.078	2140-76-3	102212			1.2546	0.7101	0.9075	0.9392	1.1283	0.8739	1.5912	1.1679	1.4405	0.9324	0.1006	0.1006	0.1006	0.1006	0.1006	0.1346	0.1006	0.1006	0.1006	0.1338
1034	2-phosphoglycerate	Carbohydrate	Glycolysis, Gluconeogenesis, and Pyruvate Metabolism	35629	LC/MS Polar	100000093	4550	184.986	70195-25-4	59	C00631	HMDB03391	1.1412	0.9995	0.9711	0.983	1.0006	1.5485	1.6131	1.8736	1.7949	1.2937	0.3525	0.1571	0.2678	0.1543	0.203	1.0832	1.3961	1.0594	0.8983	1.0058
157	3-(4-hydroxyphenyl)lactate	Amino Acid	Tyrosine Metabolism	32197	LC/MS Neg	240	1379	181.051	6482-98-0	9378	C03672	HMDB00755	0.6523	0.6675	0.5648	0.6707	0.5786	1.2132	1.0736	0.926	1.3446	1.3467	0.7943	1.0039	0.9796	1.0734	0.9327	1.351	1.2395	1.6295	1.6686	1.3437
3626	adenosine 3'-monophosphate (3'-AMP)	Nucleotide	Purine Metabolism, Adenine containing	35142	LC/MS Neg	100001449	1245	346.056	84-21-9	41211	C01367	HMDB03540	0.0683	0.0683	0.0683	0.0683	0.0683	0.2183	0.1223	0.0683	0.0798	0.4346	1.02	0.8293	1.2355	1.0029	0.8643	1.5896	0.8907	1.7373	1.8227	1.152
3810	3'-dephosphocoenzyme A	Cofactors and Vitamins	Pantothenate and CoA Metabolism	18289	LC/MS Neg	100000138	2013	686.142	3633-59-8	444485	C00882	HMDB01373	0.1812	1.061	0.65	0.8267	0.1812	0.2233	0.1812	0.1812	0.1812	0.3471	2.024	0.2478	1.2782	0.2724	0.69	1.1529	0.1812	2.0433	2.8498	1.7976
2749	3-hydroxy-3-methylglutarate	Lipid	Mevalonate Metabolism	531	LC/MS Polar	112	2850	161.046	503-49-1	1662	C03761	HMDB00355	0.4456	0.4365	0.4105	0.402	0.335	1.4614	1.7976	1.349	1.4036	1.4868	0.391	0.3698	0.3974	0.4107	0.4077	4.4993	4.9843	4.8705	4.7404	4.8607
1664	3-hydroxydecanoate	Lipid	Fatty Acid, Monohydroxy	22053	LC/MS Neg	100000997	4634.7	187.134	5561-87-5	26612		HMDB02203	0.717	0.717	0.717	0.717	0.717	0.717	0.717	0.717	0.717	0.717	0.717	0.717	0.717	0.717	0.717	0.717	0.9636	0.883	0.8911	1.0203
1666	3-hydroxylaurate	Lipid	Fatty Acid, Monohydroxy	32457	LC/MS Neg	100001112	5175	215.165	53941-38-1	94216		HMDB00387	0.3165	0.3165	0.3165	0.3165	0.3165	0.8145	0.6859	0.3165	0.4278	0.3165	0.3165	0.3165	0.3165	0.3165	0.3165	0.7542	0.5726	0.8558	0.9694	0.952
1583	3-hydroxyoleoylcarnitine	Lipid	Fatty Acid Metabolism(Acyl Carnitine)	61840	LC/MS Pos Late	100019801	1406	442.353					2.0191	1.6089	1.6855	1.4981	0.8499	0.1263	0.1263	0.1263	0.1356	0.1824	0.1263	0.1263	0.1263	0.1263	0.1263	0.155	0.1263	0.1651	0.1921	0.1679
1619	3-hydroxypalmitoylcarnitine	Lipid	Fatty Acid Metabolism(Acyl Carnitine)	61839	LC/MS Pos Late	100019800	1380	416.337					2.1495	1.8391	1.8657	1.7867	1	0.3958	0.2214	0.2214	0.3519	0.4364	0.2214	0.2214	0.2214	0.2214	0.2214	0.312	0.2214	0.3662	0.313	0.3389
2579	3-ketosphinganine	Lipid	Sphingolipid Synthesis	34381	LC/MS Pos Late	100001436	1400	300.29	18944-28-0	631	C02934	HMDB01480	1.3631	1.1619	1.4822	1.4008	1.088	1.8803	1.4543	1.217	1.4328	1.6385	0.5523	0.5574	0.47	0.5002	0.3684	0.6723	0.4898	0.8117	0.8363	0.912
68	3-methylhistidine	Amino Acid	Histidine Metabolism	15677	LC/MS Pos Early	100000042	2670	170.092	368-16-1	64969	C01152	HMDB00479	1.3363	1.0229	1.0039	0.9403	1.065	0.7088	0.9213	0.8169	0.9735	0.8321	0.2095	0.2095	0.2095	0.5909	0.2439	3.3395	2.727	3.3041	3.2741	2.3781
1035	3-phosphoglycerate	Carbohydrate	Glycolysis, Gluconeogenesis, and Pyruvate Metabolism	1414	LC/MS Neg	132	583	184.986	80731-10-8	724	C00597	HMDB00807	1.2079	1.1221	1.1849	1.1345	1.4049	2.1926	2.3849	3.2524	4.049	1.735	0.228	0.1179	0.2062	0.1074	0.1459	1.1224	2.9374	1.0736	0.9952	1.1949
384	3-sulfo-L-alanine	Amino Acid	Methionine, Cysteine, SAM and Taurine Metabolism	47089	LC/MS Polar	382	2890	167.997	498-40-8	72886	C00506	HMDB02757	0.4149	0.2998	0.3109	0.324	0.261	0.9838	0.6084	0.3464	0.473	1.0758	0.1543	0.1543	0.1543	0.1543	0.1543	2.0694	2.2493	2.3429	2.0774	2.0715
3719	3-ureidopropionate	Nucleotide	Pyrimidine Metabolism, Uracil containing	3155	LC/MS Pos Early	1053	875	133.061	462-88-4	111	C02642	HMDB00026	1.3589	1.1975	1.2511	1.2592	0.9157	0.6852	0.7427	0.6321	0.9002	0.7401	0.5474	0.2854	0.3804	0.5433	0.3675	1.1189	0.9475	1.4345	1.5053	1.2763
450	4-acetamidobutanoate	Amino Acid	Polyamine Metabolism	1558	LC/MS Pos Early	1113	1350	146.081	3025-96-5	18189	C02946	HMDB03681	0.9371	1.9483	1.402	1.4199	1.4928	0.564	0.564	0.564	0.9341	0.564	0.564	0.564	0.564	0.564	0.564	0.564	0.7976	0.925	0.7895	1
2788	4-cholesten-3-one	Lipid	Sterol	38125	LC/MS Pos Late	100002227	2520	385.346	601-57-0	91477	C00599	HMDB00921	1.7518	1.477	1.4149	1.2986	1.3458	3.3293	3.2923	3.346	4.1186	2.8337	0.6196	0.5289	0.5239	0.6129	0.4973	0.3029	0.2812	0.3085	0.2931	0.2621
455	4-guanidinobutanoate	Amino Acid	Guanidino and Acetamido Metabolism	15681	LC/MS Pos Early	100000096	2320	146.092	463-003;463-00-3	500	C01035	HMDB03464	0.0907	0.0907	0.0907	0.0907	0.0907	0.9715	0.8573	1.1172	0.8414	1.4487	0.0907	0.0907	0.4371	0.0907	0.0907	0.0907	0.0907	0.0907	0.0907	0.0907
477	4-hydroxy-nonenal-glutathione	Amino Acid	Glutathione Metabolism	48487	LC/MS Neg	100006240	3319.2	462.192	99927-70-5				0.3333	0.3333	0.3333	0.3333	0.3333	0.3333	0.6204	0.6478	0.7403	0.504	1.5502	1.5285	1.1299	1.4249	1.0183	0.3333	0.3333	0.3333	0.3333	0.3333
108	5-(galactosylhydroxy)-L-lysine	Amino Acid	Lysine Metabolism	43582	LC/MS Pos Early	100002462	2755	325.161	32448-36-5				0.8644	0.5912	0.621	0.5737	0.45	1.5728	1.4724	1.2467	1.2341	1.4765	0.4306	0.4306	0.4306	0.4306	0.4306	0.5904	0.4306	0.5332	0.4306	0.4463
3703	5,6-dihydrouridine	Nucleotide	Pyrimidine Metabolism, Uracil containing	61833	LC/MS Neg	100001425	1119	245.078	5627-05-04	94312			2.0171	1.8139	1.7389	1.9101	1.5916	1.0218	1.1872	1	1.0592	0.9085	0.1519	0.0684	0.0761	0.0927	0.1109	0.0219	0.0219	0.0467	0.0257	0.0219
122	5-aminovalerate	Amino Acid	Lysine Metabolism	18319	LC/MS Pos Early	100000454	2220	118.086	660-88-8	138	C00431	HMDB03355	0.501	0.5165	0.3541	0.5546	0.3926	2.1641	2.0387	2.1578	2.1098	2.7186	0.3033	0.3803	0.3033	0.7232	0.3173	0.9597	1	1.2608	1.1887	1.0948
1278	5-dodecenoate (12:1n7)	Lipid	Medium Chain Fatty Acid	33968	LC/MS Neg	100001232	5224	197.155	2430-94-6	5312378		HMDB00529	4.1287	5.8327	2.6222	2.6823	2.6567	0.7801	0.7181	0.3759	0.3759	0.8885	0.3759	0.3759	0.3759	0.3759	0.9146	1	1.4794	1.4828	0.935	2.1029
3853	5-methyltetrahydrofolate (5MeTHF)	Cofactors and Vitamins	Folate Metabolism	18330	LC/MS Neg	1244	1820	458.179	68703-91-3;68792-52-9	146	C00440	HMDB01396	0.0774	0.3343	0.2785	0.2973	0.4	0.8904	1.7828	0.8796	1.3042	1.2332	0.1586	0.0774	0.2053	0.2392	0.0774	1.4053	1.2109	1.6282	2.1869	1.3988
445	5-methylthioadenosine (MTA)	Amino Acid	Polyamine Metabolism	1419	LC/MS Pos Early	212	2752	298.097	2457-80-9	439176	C00170	HMDB01173	0.8497	0.9783	0.7172	0.93	0.6743	0.7762	0.8195	0.7689	0.7754	1.0061	0.8473	0.4125	0.6764	0.4953	0.4823	1.4507	0.9095	1.3617	1.2351	1.1913
3705	5-methyluridine (ribothymidine)	Nucleotide	Pyrimidine Metabolism, Uracil containing	35136	LC/MS Neg	100001446	1778.1	257.078	1463-10-1	445408		HMDB00884	0.7691	0.6393	0.7085	0.6769	0.2912	2.7795	3.3546	3.2487	3.1566	2.7089	0.4352	0.1908	0.3783	0.338	0.2113	1.9552	0.741	2.322	2.4671	2.5319
468	5-oxoproline	Amino Acid	Glutathione Metabolism	1494	LC/MS Neg	1021	738.5	128.035	98-79-3	7405	C01879	HMDB00267	1.0866	1.0052	1.0026	1.0942	0.9974	1.2107	1.3394	1.1622	1.3614	1.2207	0.7064	0.5706	0.6138	0.7046	0.674	0.905	1.2425	1.0663	1.0758	1.0588
1044	6-phosphogluconate	Carbohydrate	Pentose Phosphate Pathway	15442	LC/MS Neg	100000341	583.9	275.017	921-62-0;53411-70-4	91493	C00345	HMDB01316	1.1357	0.8181	0.8792	0.8397	0.4037	9.6341	4.7532	1.3348	1.0477	8.5959	0.2239	0.1518	0.2238	0.1519	0.2101	1.852	0.9613	2.2659	2.099	1.86
2809	7-hydroxycholesterol (alpha or beta)	Lipid	Sterol	47890	LC/MS Pos Late	100005999	1930	367.336		107722		HMDB06119	0.1865	0.3801	0.3439	0.3427	0.4645	1.8069	2.2287	2.446	3.496	1.6846	0.9794	0.9941	1.0235	1.0895	0.8696	1.4278	2.8485	1.3522	1.1893	1.3966
3669	7-methylguanine	Nucleotide	Purine Metabolism, Guanine containing	35114	LC/MS Pos Early	100001456	2175	166.072	578-76-7	11361	C02242	HMDB00897	1.1922	0.9706	0.9106	0.995	0.7694	1.4959	1.8896	2.0423	1.9973	1.6116	0.0233	0.0233	0.0249	0.0233	0.0233	0.044	0.033	0.0481	0.0233	0.0326
1559	acetylcarnitine (C2)	Lipid	Fatty Acid Metabolism(Acyl Carnitine)	32198	LC/MS Pos Early	100000802	2282	204.123	5080-50-2	1	C02571	HMDB00201	1.5726	1.2043	1.6241	1.2886	1.0711	0.8382	0.7415	0.7395	0.7902	0.9465	0.319	0.4014	0.2963	0.3095	0.2953	0.4687	0.342	0.6077	0.5969	0.5317
1249	acetylphosphate	Energy	Oxidative Phosphorylation	15488	LC/MS Polar	1211	4013.9	138.98	94249-01-1	186	C00227	HMDB01494	1.0355	0.9924	0.7773	0.8866	1.1534	3.2177	2.7908	3.0986	3.5866	2.7553	0.195	0.047	0.1703	0.047	0.1103	1.0629	1.4605	1.2244	1.0136	0.8389
1227	aconitate [cis or trans]	Energy	TCA Cycle	46173	LC/MS Neg	100001359	580	173.009					0.6624	0.6443	0.5891	0.7363	0.2279	0.7774	0.3798	0.3105	0.3669	0.6671	4.7201	2.5725	3.5099	1.9715	2.3427	1.7105	0.6874	1.9663	2.5826	1.8801
3633	adenine	Nucleotide	Purine Metabolism, Adenine containing	554	LC/MS Pos Early	880	2221	136.062	73-24-5	190	C00147	HMDB00034	3.4595	2.2712	2.0315	2.0924	2.0412	1.5709	1.4691	1.401	1.5947	1.5094	0.5145	0.2273	0.3854	0.1983	0.1912	0.1829	0.1333	0.2226	0.178	0.2196
3632	adenosine	Nucleotide	Purine Metabolism, Adenine containing	555	LC/MS Pos Early	798	2169	268.104	58-61-7	60961	C00212	HMDB00050	1.2293	1.2965	1.1822	1.3057	0.678	1.9808	1.5305	1.4841	1.4876	2.0381	0.7751	0.8226	0.7255	0.6404	0.6034	0.5108	0.5487	0.6341	0.4429	0.5547
3628	adenosine 3',5'-cyclic monophosphate (cAMP)	Nucleotide	Purine Metabolism, Adenine containing	2831	LC/MS Neg	207	1952.2	328.045	60-92-4	6076	C00575	HMDB00058	1.243	1	1.0776	0.9056	0.6763	0.8236	0.6678	0.6273	0.6839	0.8992	1.1177	0.6501	1.0814	0.6856	0.8689	1.6429	1.362	2.019	2.2342	1.9134
3799	adenosine 5'-diphosphoribose (ADP-ribose)	Cofactors and Vitamins	Nicotinate and Nicotinamide Metabolism	558	LC/MS Neg	215	920	558.064	68414-18-6	192	C00301	HMDB01178	0.3513	0.3513	0.3513	0.3513	0.3513	1.543	1.0031	0.9049	0.3513	2.0684	1.0764	0.6985	1.0013	0.9987	0.777	1.1271	0.7568	1.3531	1.4989	1.2491
3624	adenosine 5'-diphosphate (ADP)	Nucleotide	Purine Metabolism, Adenine containing	3108	LC/MS Neg	208	680	426.022	20398-34-9	6022	C00008	HMDB01341	0.7504	0.4361	0.6586	0.6079	0.2105	1.1321	0.2105	1.0885	0.9471	1.0927	1.129	0.9629	1.4554	0.7783	1.659	0.7156	0.6126	0.2105	0.6287	0.9467
1340	adrenate (22:4n6)	Lipid	Polyunsaturated Fatty Acid (n3 and n6)	32980	LC/MS Neg	100001193	5678	331.264	2091-25-0	5497181	C16527	HMDB02226	1.3445	1.0022	1.2798	1.1047	0.866	1.2046	1.4521	1.1458	1.5418	0.9309	1.0305	0.715	0.8778	0.764	0.7423	0.6547	0.4969	0.6144	0.7889	0.5512
1599	adrenoylcarnitine (C22:4)*	Lipid	Fatty Acid Metabolism(Acyl Carnitine)	57528	LC/MS Pos Late	100015850	1415	476.373					2.8813	2.7944	2.394	2.2699	1.2612	0.4448	0.4448	0.4448	0.4448	0.4448	0.4448	0.4448	0.4448	0.4448	0.4448	0.4448	0.4448	0.4448	0.4448	0.4448
28	alanine	Amino Acid	Alanine and Aspartate Metabolism	1126	LC/MS Pos Early	811	1700	90.055	56-41-7	5950	C00041	HMDB00161	0.8125	0.7532	0.6434	0.6266	0.4987	1.1208	0.9585	0.8381	0.8788	1.047	1.0067	0.9676	0.9405	1.0825	0.9274	1.2344	1.0213	1.4494	1.4209	1.3318
3619	allantoin	Nucleotide	Purine Metabolism, (Hypo)Xanthine/Inosine containing	1107	LC/MS Polar	1002	1672	157.037	97-59-6	204	C02350	HMDB00462	1.0544	0.8025	0.9866	0.9755	0.8026	1.1695	0.9297	0.9767	1.0113	1.1038	0.597	0.5448	0.5536	0.7487	0.6725	1.4669	1.5019	1.691	1.6208	1.931
44	alpha-ketoglutaramate*	Amino Acid	Glutamate Metabolism	62101	LC/MS Polar	100002397	1916	144.03	18465-19-5				1.2621	1.0078	0.751	0.7366	0.8413	0.8777	1.2078	1.213	0.9706	0.2868	0.2868	0.2868	0.2868	0.4658	0.2868	0.9297	1.3285	0.9707	1.0901	0.8972
1231	alpha-ketoglutarate	Energy	TCA Cycle	528	LC/MS Polar	93	2700	145.014	305-72-6;328-50-7;22202-68-2	51	C00026	HMDB00208	0.5583	0.681	0.5028	0.5594	0.6688	1.2311	1.5132	1.3227	1.4817	1.4027	0.7109	0.5933	0.5398	0.7376	0.5346	1.634	1.9265	2.3119	1.6113	1.3821
3825	alpha-tocopherol	Cofactors and Vitamins	Tocopherol Metabolism	1561	LC/MS Pos Late	1105	2522	430.378	59-02-9;10191-41-0	14985	C02477	HMDB01893	2.5109	2.2805	2.0575	1.9767	1.683	0.7022	0.5886	0.6553	0.554	0.6598	0.9415	0.7461	0.7574	0.779	0.6623	1.196	0.8058	1.3969	1.3688	1.0319
3625	adenosine 5'-monophosphate (AMP)	Nucleotide	Purine Metabolism, Adenine containing	32342	LC/MS Pos Early	209	1013	348.07	149022-20-8	6083	C00020	HMDB00045	0.6627	0.5973	0.3734	0.5876	0.5015	0.7821	0.8459	0.8499	0.9487	1.237	1.2406	0.714	1.0104	0.9536	0.8781	1.4012	0.8613	1.2434	1.2603	1.1843
1075	arabitol/xylitol	Carbohydrate	Pentose Metabolism	48885	LC/MS Polar	100006430	1932.4	151.061		6912	C01904		1.3622	1.0255	0.9591	0.9745	1.1673	4.1128	5.2695	4.9199	5.3324	3.94	0.3772	0.3969	0.4916	0.4597	0.5118	2.0917	2.8233	2.8468	2.4306	2.612
1304	arachidate (20:0)	Lipid	Long Chain Fatty Acid	1118	LC/MS Neg	893	6240	311.296	506-30-9	10467	C06425	HMDB02212	0.6613	0.7416	0.4923	0.8714	0.5392	0.5861	0.9924	0.6819	0.9524	0.5139	2.0264	1.1251	1.8425	1.1979	0.9739	1.0076	0.8763	1.3253	1.9009	0.8453
1339	arachidonate (20:4n6)	Lipid	Polyunsaturated Fatty Acid (n3 and n6)	1110	LC/MS Neg	229	5535	303.233	506-32-1	444899	C00219	HMDB01043	3.2118	3.5404	3.0181	2.4605	1.9427	1.3162	1.4716	1.2183	1.5984	1.2044	0.5038	0.4519	0.4277	0.3885	0.4193	0.4004	0.3643	0.4998	0.5078	0.4156
1813	arachidonoyl ethanolamide	Lipid	Endocannabinoid	32463	LC/MS Pos Late	1488	1535	348.29	94421-68-8	5281969	C11695	HMDB04080	1.2914	1.0102	1.2921	0.9187	0.9264	1.4718	1.4801	1.2967	1.5047	1.3984	0.2252	0.2252	0.2252	0.3295	0.2252	0.87	0.7641	1.1018	0.9608	0.7304
1598	arachidonoylcarnitine (C20:4)	Lipid	Fatty Acid Metabolism(Acyl Carnitine)	57518	LC/MS Pos Late	100015837	1353	448.342					1.496	1.4311	1.1722	1.0698	0.7529	0.0118	0.0118	0.0118	0.0167	0.0205	0.0118	0.0118	0.0118	0.0118	0.0118	0.0118	0.0118	0.0118	0.0118	0.0118
1597	arachidoylcarnitine (C20)*	Lipid	Fatty Acid Metabolism(Acyl Carnitine)	57513	LC/MS Pos Late	100015833	1512	456.405				HMDB06460	41.7723	36.0551	37.3272	35.3745	25.5089	0.6697	0.4249	0.5906	0.5446	0.5301	0.5215	0.2888	0.459	0.2817	0.356	0.6629	0.4795	0.7253	0.5913	0.4581
386	arginine	Amino Acid	Urea cycle; Arginine and Proline Metabolism	1638	LC/MS Pos Early	231	2825	175.119	1119-34-2	232	C00062	HMDB00517	0.8368	0.8092	0.6165	0.6727	0.4796	1.2492	1.0866	1.1031	1.0308	1.2549	0.9695	0.9287	0.8853	0.9641	0.8321	0.9679	0.7743	1.0818	1.0054	0.9196
387	argininosuccinate	Amino Acid	Urea cycle; Arginine and Proline Metabolism	15497	LC/MS Pos Early	232	2745	291.13	156637-58-0	828	C03406	HMDB00052	0.573	0.573	0.573	0.573	0.573	1	0.62	0.573	0.573	0.8758	0.573	0.573	0.573	0.573	0.573	2.3697	3.6775	2.0916	1.3966	3.3463
39	asparagine	Amino Acid	Alanine and Aspartate Metabolism	512	LC/MS Pos Early	917	1225	133.061	70-47-3	6267	C00152	HMDB00168	0.8473	0.7448	0.7281	0.7057	0.5197	1.0579	0.8345	0.7693	0.7995	0.9465	0.8796	1.0465	0.9494	1.0569	0.9982	1.0018	0.7986	1.1596	1.0483	0.9383
35	aspartate	Amino Acid	Alanine and Aspartate Metabolism	443	LC/MS Pos Early	234	1165	134.045	56-84-8	5960	C00049	HMDB00191	1.1034	1.1055	1.1106	1.018	0.826	0.9744	0.9408	0.9553	0.9946	0.9698	0.8062	0.7235	0.8209	0.7579	0.7811	1.6537	1.7897	1.7332	1.6773	1.8488
1440	azelate (C9-DC)	Lipid	Fatty Acid, Dicarboxylate	18362	LC/MS Polar	2029	2520	187.098	123-99-9	2266	C08261	HMDB00784	0.7958	0.5909	0.5909	0.7342	0.5909	0.9272	1.0091	1.0527	1.3408	0.6957	0.5909	0.5909	0.5909	0.5909	0.5909	0.5909	0.5909	0.5909	0.5909	0.5909
1311	behenate (22:0)*	Lipid	Long Chain Fatty Acid	12125	LC/MS Neg	314	6745	339.327	112-85-6	8215	C08281	HMDB00944	0.6852	0.855	0.8457	0.9497	0.7004	0.6847	0.9379	0.7645	1.0013	0.6785	1.555	1.0998	1.2835	1.2175	0.7813	1.1277	0.8015	1.2869	1.5789	0.8442
1600	behenoylcarnitine (C22)*	Lipid	Fatty Acid Metabolism(Acyl Carnitine)	57514	LC/MS Pos Late	100015832	1561	484.436					5.2184	4.7454	4.6159	4.2183	3.4215	0.127	0.0966	0.0741	0.0741	0.0741	0.0793	0.1055	0.0741	0.1012	0.0741	0.1117	0.0891	0.1458	0.1211	0.0741
3720	beta-alanine	Nucleotide	Pyrimidine Metabolism, Uracil containing	55	LC/MS Pos Early	244	1905	90.055	56-41-7;107-95-9	239	C00099	HMDB00056	1.0948	1.4267	1.0644	1.0251	0.9597	1.0012	1.0312	0.9477	0.9319	1.0733	1.0456	0.995	1.0236	1.1436	0.9484	0.799	0.6349	1.0218	0.849	0.6423
54	beta-citrylglutamate	Amino Acid	Glutamate Metabolism	54923	LC/MS Neg	100003271	530	320.062	73590-26-8	72715786	C20775		0.1949	0.2043	0.188	0.2012	0.1499	1.9805	2.0746	1.8438	1.7228	1.9637	0.2763	0.2291	0.2772	0.2537	0.2703	3.3493	3.2152	3.9285	3.8544	3.8601
4180	beta-guanidinopropanoate	Xenobiotics	Food Component/Plant	35101	LC/MS Pos Early	100001411	2145	132.077	353-09-3	67701	C03065	HMDB13222	0.4743	0.9949	1.2704	1.6414	0.4743	1.218	0.732	1	0.4743	0.8517	0.4743	0.4743	0.4743	0.4743	0.4743	0.4743	0.5606	0.4743	0.4743	0.5149
291	beta-hydroxyisovalerate	Amino Acid	Leucine, Isoleucine and Valine Metabolism	12129	LC/MS Polar	1442	1149.8	117.056	625-08-1	69362		HMDB00754	0.8299	0.7498	0.7021	0.6148	0.5484	0.8509	0.7547	0.6985	0.7197	0.7877	1.9893	1.4847	1.4847	1.307	1.5505	1.0274	0.6232	1.1715	1.0998	0.7932
6	betaine	Amino Acid	Glycine, Serine and Threonine Metabolism	3141	LC/MS Pos Early	799	1064	118.086	107-43-7	247	C00719	HMDB00043	0.4967	0.5127	0.4617	0.4987	0.4103	0.6406	0.6232	0.5732	0.6289	0.6171	1.2712	0.9983	1.205	1.212	1.1527	1.1318	1.1011	1.1796	1.2048	1.1454
3870	bilirubin (Z,Z)	Cofactors and Vitamins	Hemoglobin and Porphyrin Metabolism	43807	LC/MS Pos Late	1090	1840	585.271	635-65-4	5280352	C00486	HMDB00054	0.6719	0.3981	0.3981	0.5018	0.4591	0.3981	0.3981	0.3981	0.3981	0.3981	0.3981	0.3981	0.3981	0.3981	0.3981	1.2716	0.7315	1.2036	1.2783	1.138
1417	branched-chain fatty acid 18:0 (2)**	Lipid	Fatty Acid, Branched	62874	LC/MS Neg	100021015	5634	283.264					0.9567	1.0261	1.2353	3.3209	0.6456	0.5541	0.4908	0.3832	0.3832	0.3832	1.218	0.3832	0.898	1.6503	1.2902	0.634	0.3832	0.7872	0.7808	0.9882
1523	butyrylcarnitine (C4)	Lipid	Fatty Acid Metabolism (also BCAA Metabolism)	32412	LC/MS Pos Early	100001054	2860	232.154	25576-40-3	439829	C02862	HMDB02013	6.3849	5.8239	5.9363	6.2188	3.7129	0.3955	0.2426	0.2426	0.299	0.6181	2.0847	1.6746	1.9602	2.0162	1.9898	0.861	0.6513	1.0295	0.9532	0.9705
1273	caprate (10:0)	Lipid	Medium Chain Fatty Acid	1642	LC/MS Neg	888	5090.7	171.139	334-48-5	2969	C01571	HMDB00511	1.1748	1.004	1.1488	0.394	0.5857	0.4051	0.3502	0.929	1.0972	0.7622	1.1503	1.4424	0.9573	1.1156	1.058	0.8504	0.699	0.7006	0.7525	0.5943
1622	carnitine	Lipid	Carnitine Metabolism	15500	LC/MS Pos Early	100000007	1978	162.113	461-05-2	10917	C00318	HMDB00062	15.5169	15.5693	13.8764	14.2508	13.4298	0.9831	1.0167	1.0157	0.9198	1.1548	0.9189	0.8159	0.8625	0.8707	0.8761	1.0872	1.0804	1.2843	1.1722	1.1683
78	carnosine	Amino Acid	Histidine Metabolism	1768	LC/MS Pos Early	249	2942	227.114	305-84-0	439224	C00386	HMDB00033	1.1632	1.1119	0.8288	0.959	0.7865	1.2557	1.041	1.1341	0.9499	1.4119	0.6276	0.6894	0.509	0.627	0.4976	1.507	1.2385	1.6463	1.4484	1.4609
1871	cytidine 5'-diphosphocholine	Lipid	Phospholipid Metabolism	34418	LC/MS Pos Early	1220	725	489.115	33818-15-4	13804	C00307	HMDB01413	0.0621	0.1	0.0621	0.0766	0.1407	0.8329	1.83	2.0678	1.4502	1.431	0.0621	0.0621	0.0621	0.0621	0.0621	1.2855	1.1671	1.5283	1.4376	1.3753
1876	cytidine-5'-diphosphoethanolamine	Lipid	Phospholipid Metabolism	34410	LC/MS Polar	100001407	4210	445.053	72842-05-8	123727	C00570	HMDB01564	0.1699	0.2993	0.1985	0.3305	0.2024	1.1924	1.3573	1.4036	1.0075	1.5679	0.1699	0.1699	0.1699	0.1699	0.1699	0.9049	0.8392	0.8962	0.8723	0.9343
1614	cerotoylcarnitine (C26)*	Lipid	Fatty Acid Metabolism(Acyl Carnitine)	57516	LC/MS Pos Late	100015835	1649	540.499				HMDB06347	3.0979	2.6105	2.9412	2.2003	2.0667	1.2005	0.685	0.7375	0.8044	0.7	0.4053	0.3398	0.4147	0.3398	0.3398	0.6379	0.6038	0.646	0.5976	0.6153
224	C-glycosyltryptophan	Amino Acid	Tryptophan Metabolism	48782	LC/MS Pos Early	100006379	2700	367.15	180509-18-6	10981970			0.5892	0.5892	0.5892	0.5892	0.5892	0.5892	0.5892	0.5892	0.5892	0.5892	0.5892	0.5892	0.5892	0.5892	0.5892	1.0695	1.0795	1.2312	0.8182	1.0363
2764	cholesterol	Lipid	Sterol	63	LC/MS Pos Late	266	2707	369.352	57-88-5	11025495	C00187	HMDB00067	1.8398	1.5177	1.7082	1.5534	1.1775	1.1524	1.2233	1.0687	1.3246	1.0634	0.7525	0.639	0.708	0.7256	0.6266	0.6354	0.6357	0.8725	0.7156	0.741
1869	choline	Lipid	Phospholipid Metabolism	15506	LC/MS Pos Early	1256	1961	104.107	67-48-1	305	C00114	HMDB00097	1.0695	1.0171	1.0039	0.9415	0.8664	1.088	1.2007	1.2354	1.3352	1.0932	0.8785	0.8445	0.8563	0.9394	0.8237	0.8889	0.8887	0.9527	0.869	0.882
1225	citrate	Energy	TCA Cycle	1564	LC/MS Neg	1124	582	191.02	77-92-9	311	C00158	HMDB00094	0.6995	0.5452	0.5341	0.6156	0.2047	0.7353	0.6843	0.3645	0.4092	0.622	4.418	2.7614	3.4051	2.2802	2.7238	1.5955	0.7503	1.7203	2.0997	1.6401
395	citrulline	Amino Acid	Urea cycle; Arginine and Proline Metabolism	2132	LC/MS Pos Early	391	1520	176.103	372-75-8	9750	C00327	HMDB00904	3.9343	3.9164	2.9201	3.1828	3.1476	1.0127	1.1793	0.3137	0.8403	0.6808	0.6598	1.0231	0.7247	1.0665	0.8739	0.939	0.9056	0.8914	0.9258	0.8133
3727	cytidine 5'-monophosphate (5'-CMP)	Nucleotide	Pyrimidine Metabolism, Cytidine containing	2372	LC/MS Pos Early	282	835	324.059	63-37-6	6131	C00055	HMDB00095	1.5159	1.5785	1.3119	1.3531	1.0847	1.017	0.6141	1.0765	0.8951	1.132	0.6313	0.5547	0.668	0.6558	0.5997	1.2062	0.8538	1.0986	1.2413	1.1582
3812	coenzyme A	Cofactors and Vitamins	Pantothenate and CoA Metabolism	46322	LC/MS Neg	270	1448	382.55	85-61-0;18439-24-2	317	C00010	HMDB01423	0.144	0.2696	0.144	0.144	0.144	1.2621	1.6154	1.2006	0.9441	1.7257	0.4693	0.2755	0.3225	0.2771	0.2097	2.2578	1.2858	2.7241	2.4828	2.294
427	creatine	Amino Acid	Creatine Metabolism	27718	LC/MS Pos Early	1221	1947	132.077	57-00-1	586	C00300	HMDB00064	1.58	1.462	1.3507	1.3666	0.9775	1.1453	1.0986	1.129	1.03	1.3413	0.2464	0.2143	0.2391	0.2321	0.2173	0.7745	0.6835	0.9277	1.0225	0.8365
429	creatine phosphate	Amino Acid	Creatine Metabolism	33951	LC/MS Polar	100000112	3831	210.029	922-32-7	587	C02305	HMDB01511	4.0762	3.3752	3.6527	2.9365	2.268	1.1481	0.4175	0.4175	0.4175	0.4175	0.4175	0.4175	0.6802	0.4175	0.4175	0.4175	0.4175	0.4175	0.4175	0.4175
428	creatinine	Amino Acid	Creatine Metabolism	513	LC/MS Pos Early	275	2055	114.066	60-27-5	588	C00791	HMDB00562	1.3227	1.2936	1.1408	1.3519	1.1439	0.8975	1.3772	0.915	1.1373	1.0774	0.6555	0.4968	0.5261	0.6179	0.5568	1.2882	1.106	1.1999	1.1246	1.1883
362	cystathionine	Amino Acid	Methionine, Cysteine, SAM and Taurine Metabolism	15705	LC/MS Pos Early	310	2270	223.075	535-34-2	439258	C02291	HMDB00099	0.4772	0.708	0.6842	0.5198	0.4362	1.0581	0.9958	1.0547	0.9742	1.4301	3.7775	2.7145	3.2465	2.9931	2.4942	0.964	0.7905	1	0.7715	0.9945
364	cysteine	Amino Acid	Methionine, Cysteine, SAM and Taurine Metabolism	1868	LC/MS Pos Early	800	1475	122.027	52-90-4;56-89-3	5862	C00097	HMDB00574	0.6745	1.0193	0.9003	0.7414	0.4816	1.8242	1.0697	0.9236	0.9426	1.8089	0.1163	0.1092	0.1543	0.1003	0.1048	2.8295	2.7279	3.4463	3.4722	3.312
462	cysteine-glutathione disulfide	Amino Acid	Glutathione Metabolism	35159	LC/MS Pos Early	100001437	2465	427.095	13081-14-6	4247235		HMDB00656	0.4763	1.0288	0.9712	0.6752	0.2839	1.3982	0.7823	0.6215	0.5214	1.1695	0.1916	0.1916	0.1916	0.1916	0.1916	0.9234	0.7013	1.1506	1.0631	0.9492
465	cysteinylglycine	Amino Acid	Glutathione Metabolism	35637	LC/MS Pos Early	278	2132	179.048	19246-18-5	439498	C01419	HMDB00078	0.2838	0.2883	0.4752	0.2038	0.2303	0.9813	0.8997	0.6973	0.9188	1.1755	0.111	0.0705	0.0705	0.0705	0.0705	1.6334	0.8521	1.2327	2.3507	1.88
3731	cytidine	Nucleotide	Pyrimidine Metabolism, Cytidine containing	514	LC/MS Pos Early	827	2124	244.093	65-46-3	6175	C00475	HMDB00089	5.4406	3.005	3.3539	2.9145	3.4385	1.5573	1.3968	0.9733	1.4189	1.1402	0.7983	0.5863	0.7927	1	0.667	0.3478	0.2761	0.4174	0.4135	0.2996
1182	cytidine 5'-monophospho-N-acetylneuraminic acid	Carbohydrate	Nucleotide Sugar	36831	LC/MS Polar	1223	3900	613.14	3063-71-6	448209	C00128	HMDB01176	2.1071	1.6755	1.5488	1.5815	1.2721	1.0105	0.8657	0.8344	0.8563	1.1079	0.6897	0.6217	0.6425	0.5974	0.6216	1.2767	1.2786	1.4814	1.3925	1.5217
3726	cytidine diphosphate	Nucleotide	Pyrimidine Metabolism, Cytidine containing	2841	LC/MS Neg	280	580	402.011	34393-59-4	6132	C00112	HMDB01546	0.1113	0.1113	0.1113	0.1113	0.1113	1.0247	1.1073	0.6997	0.7431	0.7951	0.1113	0.1113	0.1113	0.1113	0.1113	0.1113	0.1113	0.1113	0.1113	0.1113
1571	decanoylcarnitine (C10)	Lipid	Fatty Acid Metabolism(Acyl Carnitine)	33941	LC/MS Pos Late	100001251	1130	316.248	1492-27-9	10245190		HMDB00651	1.6737	1.1685	1.2706	0.6381	0.9089	0.2226	2.1101	1.5669	0.2226	0.2226	0.2226	1.4673	1	0.2226	0.2226	0.2226	0.2226	0.524	0.3185	0.4689
1621	deoxycarnitine	Lipid	Carnitine Metabolism	36747	LC/MS Pos Early	100001662	2052	146.118	6249-56-5	134	C01181	HMDB01161	0.7929	0.949	0.8424	0.8994	0.5703	1.1219	1.1458	1.2598	1.0936	1.1966	1.0225	1.0848	0.9859	0.9761	1.1467	1.8841	1.3889	2.0596	1.6615	1.7046
2763	desmosterol	Lipid	Sterol	6065	LC/MS Pos Late	306	2364	367.336	313-04-2	439577	C01802	HMDB02719	0.0779	0.0779	0.0779	0.0779	0.0779	0.0779	0.0779	0.0779	0.0779	0.0779	1.2299	1.1671	1.2065	1.3451	1	0.0779	0.0779	0.0779	0.0779	0.0779
1343	dihomo-linoleate (20:2n6)	Lipid	Polyunsaturated Fatty Acid (n3 and n6)	17805	LC/MS Neg	1231	5730	307.264	2091-39-6	6439848	C16525	HMDB05060	2.5706	2.0293	2.0286	2.0161	1.395	0.5984	0.6687	0.6289	0.7135	0.5822	1.0025	0.9975	0.8594	0.8146	0.879	0.6827	0.678	0.8128	0.805	0.6689
1338	dihomo-linolenate (20:3n3 or n6)	Lipid	Polyunsaturated Fatty Acid (n3 and n6)	35718	LC/MS Neg	100001739	5596	305.249	17046-59-2	5280581	C03242	HMDB02925	1.8564	1.7317	1.7636	1.7018	1.2608	0.9871	1.0624	0.7648	1.1171	0.929	0.4858	0.3906	0.4104	0.3516	0.3515	0.5893	0.5569	0.7502	0.9048	0.6263
1602	dihomo-linolenoylcarnitine (C20:3n3 or 6)*	Lipid	Fatty Acid Metabolism(Acyl Carnitine)	57521	LC/MS Pos Late	100015840	1392	450.358					1.9594	1.7863	1.6188	1.5874	0.7783	0.022	0.022	0.022	0.022	0.022	0.022	0.022	0.022	0.022	0.022	0.022	0.022	0.022	0.022	0.022
1603	dihomo-linoleoylcarnitine (C20:2)*	Lipid	Fatty Acid Metabolism(Acyl Carnitine)	57520	LC/MS Pos Late	100015839	1436	452.373					272.009	237.607	211.982	207.434	100.775	0.4828	0.3354	0.3354	0.5825	0.3354	0.3354	0.3354	0.3354	0.3354	0.3354	0.3354	0.4862	0.3985	0.465	0.4863
1030	dihydroxyacetone phosphate (DHAP)	Carbohydrate	Glycolysis, Gluconeogenesis, and Pyruvate Metabolism	15522	LC/MS Pos Early	309	539	171.005	102783-56-2	668	C00111	HMDB01473	1.1434	0.8464	0.7611	0.5985	1.4255	3.1877	5.3456	6.7162	6.7006	2.0655	0.0998	0.0998	0.0998	0.0998	0.0998	0.4833	0.6341	0.7672	0.5914	0.3646
401	dimethylarginine (SDMA + ADMA)	Amino Acid	Urea cycle; Arginine and Proline Metabolism	36808	LC/MS Pos Early	100001810	2850	203.15	102783-24-4	123831	C03626	HMDB01539	1.0242	0.8664	0.7477	0.7122	0.8794	1.0962	1.101	1.2348	1.3632	0.9822	0.6593	1.2569	0.6566	1.421	1.0292	1.0726	1.7578	1.2682	1.0212	1.0275
1342	docosadienoate (22:2n6)	Lipid	Polyunsaturated Fatty Acid (n3 and n6)	32415	LC/MS Neg	100001182	6034	335.296	7370-49-2	5282807	C16533	HMDB61714	2.4703	1.2079	1.1037	1.4354	0.9993	0.5472	0.4326	0.6155	0.5446	0.5244	1.1622	1.4368	1.0459	0.9592	1.2815	0.4546	0.4147	0.5274	0.351	0.458
1606	docosadienoylcarnitine (C22:2)*	Lipid	Fatty Acid Metabolism(Acyl Carnitine)	57526	LC/MS Pos Late	100015848	1493	480.405					2.3253	2.0477	1.9975	1.8538	1.1459	0.5434	0.5434	0.5434	0.5434	0.5434	0.5434	0.5434	0.5434	0.5434	0.5434	0.5434	0.5434	0.5434	0.5434	0.5434
1329	docosahexaenoate (DHA; 22:6n3)	Lipid	Polyunsaturated Fatty Acid (n3 and n6)	44675	LC/MS Neg	100000665	5525	327.233	6217-54-5	445580	C06429	HMDB02183	1.3748	1.1426	1.0842	1.0753	0.8742	0.9818	1.2054	1.0379	1.2558	0.9083	0.5444	0.53	0.4911	0.4308	0.4654	0.455	0.4293	0.5782	0.5983	0.4642
1609	docosahexaenoylcarnitine (C22:6)*	Lipid	Fatty Acid Metabolism(Acyl Carnitine)	57523	LC/MS Pos Late	100015845	1349	472.342					1.227	0.9476	0.9114	0.8548	0.5084	0.5084	0.5084	0.5084	0.5084	0.5084	0.5084	0.5084	0.5084	0.5084	0.5084	0.5084	0.5084	0.5084	0.5084	0.5084
1328	docosapentaenoate (n3 DPA; 22:5n3)	Lipid	Polyunsaturated Fatty Acid (n3 and n6)	32504	LC/MS Neg	100001181	5571	329.249	2234-74-4	6441454	C16513	HMDB06528	0.9834	0.9135	0.8528	0.8182	0.6512	1.0672	1.3679	1.0023	1.3071	1.0125	0.6236	0.5031	0.5536	0.492	0.4618	0.5393	0.4682	0.6522	0.7447	0.5468
1341	docosapentaenoate (n6 DPA; 22:5n6)	Lipid	Polyunsaturated Fatty Acid (n3 and n6)	37478	LC/MS Neg	100001580	5624.5	329.249	25182-74-5	6441454	C16513	HMDB01976	1.7287	0.9375	0.9968	0.9092	0.7217	1.2986	0.6728	1.3205	1.0032	1.1971	0.5077	0.6722	0.385	0.3258	0.6239	0.7772	0.7183	1.0359	0.6492	0.7518
1608	docosapentaenoylcarnitine (C22:5n3)*	Lipid	Fatty Acid Metabolism(Acyl Carnitine)	57529	LC/MS Pos Late	100015851	1387	474.358					1.4274	1.2899	1.0428	1.0638	0.492	0.492	0.492	0.492	0.492	0.492	0.492	0.492	0.492	0.492	0.492	0.492	0.492	0.492	0.492	0.492
1607	docosatrienoylcarnitine (C22:3)*	Lipid	Fatty Acid Metabolism(Acyl Carnitine)	57527	LC/MS Pos Late	100015849	1460	478.389					3.5569	2.8581	2.8558	2.669	1.558	0.1283	0.1283	0.1283	0.1283	0.1283	0.1283	0.1283	0.1283	0.1283	0.1283	0.1283	0.1283	0.1283	0.1283	0.1283
1444	dodecadienoate (12:2)*	Lipid	Fatty Acid, Dicarboxylate	62276	LC/MS Neg	100020478	5146	195.139					1.7405	0.2385	0.3757	0.2385	0.4128	0.8282	1.3125	1.2668	1.1885	1.1114	0.2385	0.2385	0.2385	0.2385	0.2385	0.2385	0.2385	0.2385	0.2385	0.2385
2741	eicosanoylsphingosine (d20:1)*	Lipid	Sphingosines	57597	LC/MS Pos Late	100015870	1443	328.321					1.0567	0.8551	0.8397	0.9115	0.7473	2.5099	2.2262	2.2566	2.0684	2.2306	0.5819	0.5396	0.6007	0.5974	0.595	0.917	0.7933	1.0717	0.9969	1.0018
1327	eicosapentaenoate (EPA; 20:5n3)	Lipid	Polyunsaturated Fatty Acid (n3 and n6)	18467	LC/MS Neg	2050	5450	301.217	10-2005-9;10417-94-4	446284	C06428	HMDB01999	1.8203	1.6552	1.5422	1.5024	1.1347	1.2288	1.1456	0.987	1.2214	1.1173	0.3836	0.4028	0.312	0.3318	0.3412	0.3409	0.3143	0.4066	0.4073	0.3339
1307	eicosenoate (20:1)	Lipid	Long Chain Fatty Acid	33587	LC/MS Neg	100001335	5950	309.28		5282768	C16526	HMDB02231	1.1086	0.6945	0.7312	0.7369	0.5399	0.4576	0.415	0.533	0.4501	0.4762	2.3489	2.5454	1.9562	1.6263	1.9063	1.2824	0.9515	1.2656	1.1919	1.1658
1604	eicosenoylcarnitine (C20:1)*	Lipid	Fatty Acid Metabolism(Acyl Carnitine)	57519	LC/MS Pos Late	100015838	1484	454.389					78.7826	75.324	72.1822	65.8884	43.5101	0.4238	0.5383	0.4926	0.4616	0.5073	0.826	0.6652	0.7459	0.6276	0.7983	1.3793	1.1172	1.4635	1.2429	1.3087
4236	ergothioneine	Xenobiotics	Food Component/Plant	37459	LC/MS Pos Early	100002154	850	230.096	58511-63-0	3032311	C05570	HMDB03045	0.5038	0.1159	0.1159	0.1159	0.1902	0.6174	0.4923	0.4703	0.4453	0.8009	0.1159	0.1159	0.1159	0.1159	0.1159	2.5698	2.1781	2.471	2.4321	2.4896
1312	erucate (22:1n9)	Lipid	Long Chain Fatty Acid	1552	LC/MS Neg	1087	6355.6	337.311	112-86-7	5281116	C08316	HMDB02068	1.197	1.221	0.933	1.5492	1.0233	0.2721	0.4663	0.313	0.4869	0.2347	2.8674	1.4216	2.195	1.6648	1.4152	0.7397	0.6318	1.0756	1.4978	0.8254
1605	erucoylcarnitine (C22:1)*	Lipid	Fatty Acid Metabolism(Acyl Carnitine)	57525	LC/MS Pos Late	100015841	1535	482.42					29.2535	24.9759	26.5606	23.1007	17.4109	0.1259	0.1259	0.1259	0.1618	0.1969	0.1259	0.1259	0.1259	0.1259	0.1259	0.1259	0.1259	0.1259	0.1441	0.1259
4238	erythritol	Xenobiotics	Food Component/Plant	20699	LC/MS Polar	100000846	1491	167.056	149-32-6	222285	C00503	HMDB02994	1.0164	0.8875	0.8827	1.1156	0.8827	1.6079	1.6452	1.8067	1.7627	1.3644	0.9842	0.6297	0.9978	0.908	1	1.2905	1.5636	1.4961	1.6886	1.7212
1217	erythronate*	Carbohydrate	Aminosugar Metabolism	42420	LC/MS Polar	100001320	2186	135.03	88759-55-1	2781043		HMDB00613	1.1661	0.9267	0.7985	0.6163	0.9115	3.1463	3.1495	3.1694	3.1144	3.3395	1.0328	0.8605	0.7982	1.0344	0.9014	2.1137	2.0364	2.1195	2.0842	1.9309
322	ethylmalonate	Amino Acid	Leucine, Isoleucine and Valine Metabolism	15765	LC/MS Polar	2054	2785	131.035	601-75-2	11756		HMDB00622	0.7138	0.6192	0.6097	0.6552	0.5393	0.6275	0.3105	0.4694	0.3105	0.4172	1.4999	1.218	1.1459	1.5683	1.4118	2.9371	3.0111	3.2329	2.6698	2.6904
3803	flavin adenine dinucleotide (FAD)	Cofactors and Vitamins	Riboflavin Metabolism	2134	LC/MS Neg	327	2425	784.15	146-14-5;84366-81-4	643975	C00016	HMDB01248	1.037	0.981	0.9776	0.9668	0.7676	1.2651	1.3373	1.1668	1.3068	1.2252	0.8878	0.7334	0.8517	0.7422	0.6952	0.8274	0.7246	0.9544	0.9621	0.9122
3804	flavin mononucleotide (FMN)	Cofactors and Vitamins	Riboflavin Metabolism	15797	LC/MS Neg	100000251	2390	455.097	130-40-5	710	C00061	HMDB01520	1.0305	1.1101	0.932	1.0746	1.1544	1.5391	1.769	1.4571	1.5456	1.2007	0.2297	0.276	0.164	0.2872	0.2011	0.3808	0.3741	0.419	0.3961	0.2617
3851	folate	Cofactors and Vitamins	Folate Metabolism	1826	LC/MS Neg	328	1467	440.132	59-30-3	6037	C00504	HMDB00121	1.1521	0.8264	1	1.0305	0.9251	0.2392	0.4678	0.4823	0.6712	0.1175	0.1175	0.1175	0.1175	0.1175	0.1175	0.1175	0.1175	0.1175	0.1175	0.1175
76	formiminoglutamate	Amino Acid	Histidine Metabolism	43493	LC/MS Pos Early	100002500	1880	175.071	816-90-0	439233	C00439	HMDB00854	0.9957	1.0994	0.7409	1.0273	0.694	1.18	0.8818	1.0043	0.8839	0.4685	1.4899	1.1064	1.482	1.3448	0.8222	0.7275	0.6046	0.4939	0.683	0.6274
1136	fructose	Carbohydrate	Fructose, Mannose and Galactose Metabolism	577	LC/MS Polar	878	2065	179.056	57-48-7	5984	C00095	HMDB00660	12.124	8.6241	8.4924	9.2023	8.982	1.2348	0.8985	0.8126	1.0011	0.9912	1.9034	1.5339	1.7884	1.9605	1.8284	0.5267	0.4342	0.6287	0.6652	0.5474
1235	fumarate	Energy	TCA Cycle	1643	LC/MS Polar	330	3084	115.004	100-17-8	444972	C00122	HMDB00134	0.966	0.9007	0.726	0.84	0.8889	1.313	1.3563	1.3761	1.455	1.4898	0.7984	0.8965	0.7857	1.2037	1.0456	2.228	2.4974	2.7333	2.3824	2.207
1152	galactitol (dulcitol)	Carbohydrate	Fructose, Mannose and Galactose Metabolism	1117	LC/MS Polar	1003	2360	181.072	608-66-2	11850	C01697	HMDB00107	0.8031	0.8118	0.8192	0.8962	0.9654	1.3351	0.8458	0.8529	1.2778	1.004	1.2873	1.2933	1.1533	1.6364	1.7205	1.5979	1.3234	2.069	1.8902	1.6377
1162	galactonate	Carbohydrate	Fructose, Mannose and Galactose Metabolism	27719	LC/MS Polar	100001026	3085	195.051	299-28-5	128869	C00880	HMDB00565	1.0443	0.8516	0.834	0.9504	0.7411	2.1438	1.0079	0.3068	1	2.4278	0.2914	0.2914	0.8594	2.2235	0.2914	1.6224	2.161	2.1857	2.4224	2.0842
1153	galactose 1-phosphate	Carbohydrate	Fructose, Mannose and Galactose Metabolism	15706	LC/MS Polar	100000300	4552	259.022	19046-60-7	123912	C00446	HMDB00645	0.0895	0.0895	0.0895	0.0895	0.0895	1.9066	1.6796	0.9544	0.703	1.9846	0.0895	0.0895	0.0895	0.0895	0.0895	0.9789	0.5511	1.1591	1.0567	1.0211
518	gamma-glutamylcysteine	Peptide	Gamma-glutamyl Amino Acid	1778	LC/MS Pos Early	1036	2118	251.07	636-58-8	842	C00669	HMDB01049	0.2023	0.5119	0.4377	0.3957	0.3848	0.9501	1.2094	0.9678	1.0914	1.1074	0.1254	0.1006	0.1006	0.1006	0.1006	2.3478	2.7203	2.9096	2.8131	3.8201
526	gamma-glutamyl-epsilon-lysine	Peptide	Gamma-glutamyl Amino Acid	33934	LC/MS Pos Early	100001262	2725	276.155	17105-15-6	7015685		HMDB03869	1.4834	1.1988	1.2584	1.0341	0.8517	1.0296	0.9446	0.7748	1.018	0.9666	0.1615	0.1135	0.118	0.1533	0.0809	0.8776	0.6267	0.7858	0.7586	0.7889
519	gamma-glutamylglutamate	Peptide	Gamma-glutamyl Amino Acid	36738	LC/MS Pos Early	331	1775	277.103	1116-22-9	92865	C05282	HMDB11737	1.1494	1.1169	0.9498	0.3283	1.0504	0.5725	0.1634	0.8209	0.8553	0.5613	0.1634	0.2313	0.1645	0.1634	0.1634	1.0665	2.5933	1.3451	1.0502	1.0968
520	gamma-glutamylglutamine	Peptide	Gamma-glutamyl Amino Acid	2730	LC/MS Pos Early	1140	1430	276.119	10148-81-9	150914	C05283	HMDB11738	0.4741	0.3389	0.2598	0.2426	0.2768	1.2367	1.4821	1.4796	2.1473	1.2311	0.0416	0.0416	0.0416	0.0416	0.0416	1.2597	2.8291	1.74	1.907	1.2484
523	gamma-glutamylisoleucine*	Peptide	Gamma-glutamyl Amino Acid	34456	LC/MS Pos Early	100001485	2940	261.144		14253342		HMDB11170	0.2471	0.2471	0.2471	0.2471	0.2471	0.4557	0.5407	0.5411	0.4712	0.36	0.2471	0.2471	0.2471	0.2471	0.2471	1.051	1.2157	1.277	1.1071	1
524	gamma-glutamylleucine	Peptide	Gamma-glutamyl Amino Acid	18369	LC/MS Neg	1268	1685	259.13	2566-39-4	151023		HMDB11171	0.58	0.5506	0.3026	0.3412	0.4172	0.7352	0.7183	0.8137	0.9836	0.6686	0.3026	0.3026	0.3026	0.3026	0.3026	1.4743	2.1086	1.5814	1.4251	1.379
527	gamma-glutamylmethionine	Peptide	Gamma-glutamyl Amino Acid	44872	LC/MS Pos Early	100001313	2640	279.101	17663-87-5	7009567		HMDB29155	0.2722	0.2722	0.2722	0.2722	0.2722	0.841	1.0232	0.6168	1.3808	1.0453	0.2722	0.2722	0.2722	0.2722	0.2722	1.383	2.5374	1.6222	1.1985	1.0513
529	gamma-glutamylthreonine	Peptide	Gamma-glutamyl Amino Acid	33364	LC/MS Pos Early	100001314	1750	249.108	5652-48-2	76078708		HMDB29159	0.6468	0.6568	0.3804	0.5369	0.4426	0.9013	1.0162	0.8736	0.9838	0.7609	0.6437	0.4515	0.474	0.4792	0.2424	2.0771	2.9709	2.3283	1.9594	2.4109
532	gamma-glutamylvaline	Peptide	Gamma-glutamyl Amino Acid	43829	LC/MS Pos Early	100001126	2700	247.129	2746-34-1	7015683		HMDB11172	0.2751	0.2567	0.2567	0.2567	0.2567	0.6478	0.5901	0.6686	0.6402	0.9073	0.2567	0.2567	0.498	0.2567	0.2567	1.3606	1.4879	1.3899	1.0327	1.3107
3847	gamma-tocopherol/beta-tocopherol	Cofactors and Vitamins	Tocopherol Metabolism	52473	LC/MS Pos Late	100008998	2384	416.364					0.1489	1.1622	0.9573	1.1107	1.0427	0.1489	0.1489	0.1489	0.1489	0.1489	0.1489	0.1489	0.1489	0.1489	0.1489	0.1489	0.1516	0.1858	0.2581	0.1489
4157	gluconate	Xenobiotics	Food Component/Plant	587	LC/MS Polar	338	2922	195.051	527-07-1	10690	C00257	HMDB00625	0.7585	0.5689	0.514	0.5229	0.4005	3.6899	3.3757	1.5308	1.3632	3.7709	5.9911	6.2132	6.0011	8.2014	7.5867	1.0056	0.6495	1.2827	1.1326	0.9914
1021	glucose	Carbohydrate	Glycolysis, Gluconeogenesis, and Pyruvate Metabolism	20488	LC/MS Polar	572	2342	179.056	50-99-7	79025	C00031	HMDB00122	0.6347	0.8407	0.5616	0.7339	0.4349	2.7234	1.5071	0.9526	1.0474	2.5628	5.8601	6.8643	6.0645	7.4651	6.8157	1.7491	1.2355	2.3202	1.8023	1.4641
1022	glucose 6-phosphate	Carbohydrate	Glycolysis, Gluconeogenesis, and Pyruvate Metabolism	31260	LC/MS Polar	291	4537	259.022	103192-55-8	5958	C00668	HMDB01401	2.2168	1.5663	1.5243	1.5564	0.6902	1.9503	0.4764	0.174	0.1301	2.3839	0.3236	0.1423	0.3618	0.1567	0.2901	2.3079	1.4643	3.2085	2.9064	2.9422
1194	glucuronate	Carbohydrate	Aminosugar Metabolism	15443	LC/MS Polar	100000257	3233.3	193.035	207300-70-7	444791	C00191	HMDB00127	0.8508	0.7092	0.7508	0.6924	0.5729	1.8186	1.3493	1.5549	1.6294	1.4297	1.2322	1.4253	1.3084	1.7657	1.4867	0.9921	1.2184	1.1424	1.1424	1.5151
42	glutamate	Amino Acid	Glutamate Metabolism	57	LC/MS Pos Early	561	1500	148.06	56-86-0	611	C00025	HMDB00148	0.854	0.7598	0.716	0.6525	0.5027	1.4526	0.9819	1.0181	1.2716	1.2246	0.4408	0.4391	0.5043	0.4402	0.4059	1.4838	1.5047	1.7739	1.7057	1.9212
51	glutamate, gamma-methyl ester	Amino Acid	Glutamate Metabolism	33487	LC/MS Pos Early	100001103	2170	162.076	1499-55-4;1499-55-4	68662		HMDB61715	0.4815	0.5149	0.3881	0.5559	0.5062	1.2451	0.9869	1.0131	1.1972	1.4074	0.3919	0.1455	0.1455	0.2835	0.2842	1.6094	1.2539	1.6239	1.4703	1.6923
43	glutamine	Amino Acid	Glutamate Metabolism	53	LC/MS Pos Early	563	1291	147.076	56-85-9	5961	C00064	HMDB00641	0.692	0.6923	0.6207	0.678	0.4476	1.5132	1.4354	1.2501	1.2986	1.3806	0.4512	0.4993	0.4841	0.5368	0.5469	1.726	1.3695	1.5876	1.6466	1.7645
1421	glutarate (C5-DC)	Lipid	Fatty Acid, Dicarboxylate	396	LC/MS Polar	339	2900	131.035	110-94-1	743	C00489	HMDB00661	1.2562	1.3938	1.3773	1.3133	1.4009	1.77	2.0974	2.1602	2.825	1.7064	0.5484	0.9722	0.6861	0.684	0.727	0.7825	1.0278	0.8116	0.6211	0.8547
459	glutathione, oxidized (GSSG)	Amino Acid	Glutathione Metabolism	27727	LC/MS Pos Early	448	2667	613.159	103239-24-3	65359	C00127	HMDB03337	0.0302	0.1577	0.1145	0.0654	0.0302	1.676	1.6859	1.5612	1.5791	1.7667	1.2317	0.9638	1.0314	0.97	1.03	0.7113	0.5774	0.7864	0.7008	0.7412
458	glutathione, reduced (GSH)	Amino Acid	Glutathione Metabolism	2127	LC/MS Pos Early	496	2000	308.091	70-18-8	124886	C00051	HMDB00125	0.0078	0.0909	0.0419	0.0406	0.0132	1.4595	1.5463	1.3808	0.7352	2.1278	1.1178	1.0472	1.2244	1.0078	0.97	1.5773	1.6699	1.897	1.7268	2.0902
1041	glycerate	Carbohydrate	Glycolysis, Gluconeogenesis, and Pyruvate Metabolism	1572	LC/MS Polar	1052	2070.4	105.019	600-19-1	752	C00258	HMDB00139	0.8282	0.8094	0.7105	0.7597	1.0205	1.9893	1.8318	2.4571	3.4464	1.4782	3.9017	3.6517	3.5773	4.5357	3.974	1.0016	1.2957	1.03	0.8834	0.9984
2456	glycerol	Lipid	Glycerolipid Metabolism	15122	LC/MS Neg	1254	758	91.0401	56-81-5	753	C00116	HMDB00131	1.2872	1.1007	1.2951	1.478	0.9837	0.9368	0.7216	0.7665	0.7838	0.8433	1.0326	1.0223	0.9383	0.937	1.0812	0.9015	0.9116	1.1464	0.9839	0.8183
2457	glycerol 3-phosphate	Lipid	Glycerolipid Metabolism	43847	LC/MS Pos Early	100000258	580	173.021	29849-82-9	754	C00093	HMDB00126	0.8054	0.7802	0.5683	0.6074	0.6735	2.0707	2.5192	2.1241	1.7379	1.6953	0.512	0.6444	0.6078	0.9751	0.4817	1.2498	1.9597	1.1581	1.1896	0.8418
1877	glycerophosphoethanolamine	Lipid	Phospholipid Metabolism	37455	LC/MS Polar	100001620	3075	214.049	33049-08-0	123874	C01233	HMDB00114	0.8768	0.7823	0.8237	0.8277	0.6581	1.5044	1.3692	1.2748	1.526	1.4549	1.0989	0.8924	1.0072	0.9782	0.9678	1.708	2.106	1.9946	1.9826	2.0603
2462	glycerophosphoglycerol	Lipid	Glycerolipid Metabolism	48857	LC/MS Polar	100001619	2430	245.043		439964	C03274		2.1685	1.336	1.8229	1.7029	1.0835	1.6304	1.5465	1.2609	1.44	1.5035	0.4165	0.3764	0.3989	0.3236	0.3632	0.6137	0.8039	0.9165	0.7535	0.8567
1879	glycerophosphoinositol*	Lipid	Phospholipid Metabolism	47155	LC/MS Polar	100001621	3850	333.059	16824-65-0	167572			1.599	1.2071	1.3889	1.2844	1.3182	1.5856	1.2649	1.1037	1.3652	1.2831	0.4951	0.4925	0.4599	0.4455	0.4469	0.7384	0.8835	0.8963	0.7881	0.778
1873	glycerophosphorylcholine (GPC)	Lipid	Phospholipid Metabolism	15990	LC/MS Pos Early	100000269	672	258.11	28319-77-9	71920	C00670	HMDB00086	0.514	0.5002	0.4972	0.4802	0.326	0.9938	0.5692	0.6099	0.566	1.0444	1.7246	1.5336	1.5369	1.5071	1.3541	2.1611	1.886	2.5233	2.1686	2.3297
1878	glycerophosphoserine*	Lipid	Phospholipid Metabolism	57404	LC/MS Pos Early	100015666	577	260.053		3081457			1.1482	0.9908	1.0877	1.0092	0.9075	1.624	1.5777	1.6264	1.5222	1.6304	0.6054	0.4169	0.4218	0.8305	0.1902	1.0997	0.618	0.8717	0.9695	0.7796
1	glycine	Amino Acid	Glycine, Serine and Threonine Metabolism	58	LC/MS Pos Early	340	1375	76.0393	56-40-6	750	C00037	HMDB00123	0.9662	0.8495	0.8648	0.8038	0.6963	1.1433	1.0246	1.0414	1.1597	1.0828	0.3325	0.284	0.3069	0.3565	0.3149	1.6225	1.5761	1.8181	1.9256	1.6999
2971	glycochenodeoxycholate	Lipid	Primary Bile Acid Metabolism	32346	LC/MS Neg	1628	5236.1	448.307	16564-43-5	12544	C05466	HMDB00637	1.0187	0.9497	1.0626	1.0482	0.8952	0.536	0.5629	0.496	0.5987	0.3634	1.8356	1.0672	1.3109	1.7388	1.0254	0.6811	0.41	0.6326	0.7206	0.3065
691	glycylleucine	Peptide	Dipeptide	34398	LC/MS Pos Early	100001258	3059	189.123	869-19-2	92843	C02155	HMDB00759	0.7463	0.8948	0.7531	0.8817	0.1999	0.3969	0.1999	0.1999	0.1999	0.3956	3.1506	1.3975	2.5891	1.5353	1.2176	1	0.8394	0.6105	1.169	1.2402
701	glycylvaline	Peptide	Dipeptide	18357	LC/MS Pos Early	100000487	2734	175.108	1963-21-9	97417		HMDB28854	0.5548	0.71	0.1757	0.7121	0.1757	0.1757	0.1757	0.1757	0.1757	0.1757	0.1757	0.1757	0.9234	0.1757	0.1757	1.4925	0.1757	0.1757	1.4788	1.6978
426	guanidinoacetate	Amino Acid	Creatine Metabolism	43802	LC/MS Pos Early	344	1937	118.061	352-97-6	763	C00581	HMDB00128	5.4988	7.1059	5.2607	5.9849	4.5013	0.0716	0.0838	0.0716	0.0716	0.0716	0.6186	0.5823	0.5498	0.632	0.536	0.8618	0.7608	1.0215	0.8996	0.9383
3667	guanine	Nucleotide	Purine Metabolism, Guanine containing	32352	LC/MS Pos Early	172	2032	152.057	73-40-5	764	C00242	HMDB00132	0.314	0.2123	0.2283	0.2095	0.1454	0.854	0.5218	0.4056	0.4734	0.6865	2.9784	1.4988	2.8341	0.9769	0.9096	2.5963	1.204	2.6875	2.9888	3.4557
3666	guanosine	Nucleotide	Purine Metabolism, Guanine containing	1573	LC/MS Pos Early	1099	1728	284.099	118-00-3	6802	C00387	HMDB00133	0.9591	0.801	0.6849	0.6481	0.5448	3.3284	1.8615	1.97	2.124	3.5977	2.1685	1.5143	1.525	1.1907	0.9247	0.9095	0.8348	0.8449	1.0409	1.1251
3662	guanosine 3'-monophosphate (3'-GMP)	Nucleotide	Purine Metabolism, Guanine containing	39786	LC/MS Neg	100002704	773.9	362.051	117-68-0	3522			0.1726	0.1726	0.1726	0.1726	0.1726	0.5233	0.1876	0.1726	0.2277	0.9366	1.0253	0.6563	1.1986	0.9198	0.8359	1.8543	0.3474	2.1021	2.2929	1.5228
1177	guanosine 5'-diphospho-fucose	Carbohydrate	Nucleotide Sugar	15903	LC/MS Neg	335	755	588.075	15839-70-0				0.3615	0.3615	0.3615	0.3615	0.3615	0.9753	0.8598	0.5373	0.3615	1.1555	0.3615	0.3615	0.3615	0.3615	0.3615	0.8364	0.7386	1.0527	1	0.889
3823	gulonate*	Cofactors and Vitamins	Ascorbate and Aldarate Metabolism	46957	LC/MS Polar	100001586	2750	195.051	20246-53-1	9794176	C00257	HMDB03290	1.104	1.0939	0.948	0.928	0.7985	1.1301	1.366	0.9993	1.3216	1.428	0.7356	0.4853	0.6728	0.8108	0.7156	3.1246	3.7953	3.6441	2.9411	3.5029
1319	heneicosapentaenoate (21:5n3)	Lipid	Polyunsaturated Fatty Acid (n3 and n6)	57658	LC/MS Neg	100015797	5514	315.233	24257-10-1	11998573			1.6503	1.4867	1.2771	1.2955	0.6453	0.8433	0.6611	0.554	0.8732	0.7493	0.3597	0.3597	0.3597	0.3597	0.3597	0.3597	0.3597	0.3597	0.3597	0.3597
2740	heptadecasphingosine (d17:1)	Lipid	Sphingosines	57427	LC/MS Pos Late	100015724	1377	286.274	6918-48-5	5283557			1	0.8855	0.68	0.7239	0.9497	1.2979	1.2305	1.0278	1.1829	1.1258	0.2689	0.2689	0.5676	0.2689	0.2689	2.0053	1.7905	2.4764	2.5106	1.8732
2739	hexadecasphingosine (d16:1)*	Lipid	Sphingosines	57428	LC/MS Pos Late	100015723	1289	272.258					1.3562	1.054	1.1157	1.0988	0.7385	0.7349	0.5995	0.642	0.6314	0.7089	0.477	0.4933	0.4525	0.4672	0.461	1.1187	0.9716	1.1823	1.2006	1.1338
1564	hexanoylcarnitine (C6)	Lipid	Fatty Acid Metabolism(Acyl Carnitine)	32328	LC/MS Pos Late	100000781	800	260.186	6920-35-0	6426853		HMDB00705	1.7044	0.8781	1.0787	0.9691	0.1967	0.9502	0.1967	0.4764	0.1967	1.172	1.4151	0.1967	0.3225	0.336	0.7082	0.7307	0.2309	1.2025	0.7295	1.1369
3912	hippurate	Xenobiotics	Benzoate Metabolism	15753	LC/MS Neg	100000014	2106.9	178.051	495-69-2	464	C01586	HMDB00714	1.3071	1.2974	1.2919	1.3713	1.2254	0.7211	0.6671	0.7068	0.7041	0.683	0.9231	0.8625	0.7321	1.0127	0.9954	1.0046	0.945	1.1548	1.1573	0.9485
66	histidine	Amino Acid	Histidine Metabolism	59	LC/MS Neg	355	755.9	154.062	5934-29-2	6274	C00135	HMDB00177	0.8098	0.8994	0.8205	0.8537	0.7162	1.1926	1.2317	1.0156	1.1665	1.1113	0.6553	0.4874	0.6231	0.6847	0.5981	1.185	1.0444	1.4383	1.3963	1.172
412	trans-4-hydroxyproline	Amino Acid	Urea cycle; Arginine and Proline Metabolism	32306	LC/MS Pos Early	1001	1064	132.065	51-35-4	5810	C01157	HMDB00725	1.0317	0.8939	0.8087	0.9091	0.8348	1.2793	1.2873	1.1313	1.1075	1.2016	0.4976	0.3988	0.4418	0.4559	0.4022	1.2995	1.1827	1.501	1.4269	1.1779
378	hypotaurine	Amino Acid	Methionine, Cysteine, SAM and Taurine Metabolism	590	LC/MS Pos Early	358	724	110.027	300-84-5	107812	C00519	HMDB00965	0.7435	0.8672	0.9587	0.7195	0.5378	1.6222	1.9056	1.6297	1.5471	1.9933	0.8916	0.7696	0.9118	1.0242	0.9254	1.8013	1.6986	1.8701	1.9338	1.8675
3608	hypoxanthine	Nucleotide	Purine Metabolism, (Hypo)Xanthine/Inosine containing	3127	LC/MS Neg	171	1291.2	135.031	68-94-0	790	C00262	HMDB00157	1.0754	1.0347	1.026	0.9995	0.8988	1.2891	1.3552	1.287	1.2789	1.1741	0.5909	0.5152	0.5839	0.6052	0.6009	1.1238	1.3023	1.3193	1.2562	1.2746
3607	inosine	Nucleotide	Purine Metabolism, (Hypo)Xanthine/Inosine containing	1123	LC/MS Pos Early	361	1269	269.088	58-63-9	6021	C00294	HMDB00195	0.6521	0.7533	0.5767	0.7586	0.4199	2.3129	1.8983	1.7101	1.6901	2.3299	1.8022	0.9992	1.6294	0.8859	0.8843	2.0366	1.171	2.3592	2.2378	2.1891
1849	inositol 1-phosphate (I1P)	Lipid	Inositol Metabolism	43849	LC/MS Polar	370	4785	259.022	573-35-3;106032-59-1	440194	C01177	HMDB00213	1.1044	1.1037	0.9541	1.053	0.8691	1.0985	1.0851	1.023	0.9972	1.2865	0.5393	0.1071	0.4301	0.2497	0.3494	1.0421	0.922	1.3235	1.0536	1.1631
1028	fructose 1,6-diphosphate/glucose 1,6-diphosphate/myo-inositol diphosphates	Carbohydrate	Glycolysis, Gluconeogenesis, and Pyruvate Metabolism	46896	LC/MS Neg	100002180	551	338.989			C00354		0.9784	0.9076	0.8669	0.9638	0.9052	2.9323	4.3336	5.8752	6.8703	2.7471	0.2119	0.1287	0.2004	0.1044	0.1231	0.8834	0.7725	1.0183	0.9976	1.0024
338	isobutyrylcarnitine (C4)	Amino Acid	Leucine, Isoleucine and Valine Metabolism	33441	LC/MS Pos Early	100001055	2810	232.154	25518-49-4	168379		HMDB00736	1.521	1.9391	1.5391	1.4498	1.1599	0.6608	0.2123	1.0327	0.6201	0.7818	0.2123	0.2123	0.3751	0.2123	0.2123	0.3061	0.2123	0.2123	0.2123	0.3017
307	isoleucine	Amino Acid	Leucine, Isoleucine and Valine Metabolism	1125	LC/MS Pos Early	376	2800	132.102	73-32-5	6306	C00407	HMDB00172	1.151	0.9258	0.9497	0.9475	0.6106	1.1253	0.8751	0.8714	0.844	1.0082	0.921	0.746	0.834	0.7988	0.8069	1.2695	1.0216	1.3748	1.376	1.3668
725	isoleucylglycine	Peptide	Dipeptide	40008	LC/MS Neg	100003169	1992	187.109	868-28-0	342532		HMDB28907	0.5561	0.6057	0.5403	0.4891	0.2229	1.6297	1.0102	0.7343	0.7778	1.6654	1.5056	0.9342	1.2239	0.9502	0.8877	0.8255	0.2207	0.9898	1.1529	0.9207
284	isovalerylcarnitine (C5)	Amino Acid	Leucine, Isoleucine and Valine Metabolism	34407	LC/MS Pos Early	100001393	3085	246.17	31023-24-2	6426851		HMDB00688	6.8992	8.0386	6.4347	6.097	5.388	1.1643	1.234	0.9386	1.0417	0.9583	0.198	0.1395	0.1652	0.1395	0.1882	0.1395	0.1395	0.6061	0.3072	0.2783
228	kynurenine	Amino Acid	Tryptophan Metabolism	15140	LC/MS Pos Early	100000265	2739	209.092	2922-83-0	161166	C00328	HMDB00684	1.208	1.0027	1	1.1687	1.0205	1.7217	2.1011	1.5711	1.6181	1.7579	0.2868	0.2374	0.3555	0.6356	0.3101	1.0391	0.7815	1.1618	0.9143	0.816
1038	lactate	Carbohydrate	Glycolysis, Gluconeogenesis, and Pyruvate Metabolism	527	LC/MS Neg	482	681.6	89.0244	79-33-4	612	C00186	HMDB00190	0.0534	0.1788	0.1114	0.1525	0.0728	2.7896	5.7013	6.5564	5.3224	3.6523	1.3518	1.2622	1.4774	1.2097	1.2732	2.5677	2.8759	2.6295	2.492	2.7766
374	lanthionine	Amino Acid	Methionine, Cysteine, SAM and Taurine Metabolism	42002	LC/MS Pos Early	100003892	1730	209.059	3183-08-02	98504			1.5675	1.2644	0.9858	0.9378	1.4147	0.8534	1.1057	1.1568	1.0142	0.6132	0.1615	0.1376	0.1819	0.2839	0.1376	0.2563	0.1376	0.4601	0.2965	0.1614
1575	laurylcarnitine (C12)	Lipid	Fatty Acid Metabolism(Acyl Carnitine)	34534	LC/MS Pos Late	100001392	1235	344.279	25518-54-1	10427569		HMDB02250	1.6349	1.3188	1.3851	1.2264	0.5961	0.062	0.062	0.062	0.062	0.062	0.062	0.062	0.062	0.062	0.062	0.062	0.062	0.062	0.062	0.062
271	leucine	Amino Acid	Leucine, Isoleucine and Valine Metabolism	60	LC/MS Pos Early	397	2864	132.102	61-90-5	6106	C00123	HMDB00687	0.9943	0.826	0.9107	0.9393	0.5251	1.329	1.0165	0.8777	0.8914	1.2612	0.9192	0.8048	0.9294	0.7908	0.9253	1.2952	1.0337	1.4842	1.6265	1.6362
911	leucylglutamine*	Peptide	Dipeptide	48189	LC/MS Pos Early	100003183	2620	260.161		4305457		HMDB28927	0.3296	0.3296	0.3296	0.3296	0.3296	0.5452	0.3296	0.3296	0.3296	0.3296	6.2985	1.0947	3.5135	0.7322	0.7036	0.3296	0.3296	0.3416	0.5634	0.3961
744	leucylglycine	Peptide	Dipeptide	40045	LC/MS Pos Early	100003185	2778	189.123	686-50-0	79070		HMDB28929	0.3886	0.4135	0.5879	0.5393	0.277	0.9162	0.5252	0.5522	0.6369	0.5962	8.4999	1.7612	5.5866	0.8165	0.8531	1.6512	0.5218	0.6766	1.2711	1.1913
1611	lignoceroylcarnitine (C24)*	Lipid	Fatty Acid Metabolism(Acyl Carnitine)	57515	LC/MS Pos Late	100015834	1603	512.467					10.8841	9.0125	9.7255	9.2497	7.1795	0.2395	0.6473	0.7076	0.7327	0.6718	0.3387	0.3166	0.2748	0.3992	0.2442	1.1212	0.7653	1.2489	1.0491	0.8557
1334	linoleate (18:2n6)	Lipid	Polyunsaturated Fatty Acid (n3 and n6)	1105	LC/MS Neg	180	5535	279.233	60-33-3	5280450	C01595	HMDB00673	1.7045	1.3998	1.3567	1.317	1.0188	1.3506	1.4555	1.19	1.545	1.1541	0.5444	0.459	0.4596	0.3626	0.384	0.4456	0.3397	0.5498	0.5736	0.446
1336	linolenate [alpha or gamma; (18:3n3 or 6)]	Lipid	Polyunsaturated Fatty Acid (n3 and n6)	34035	LC/MS Neg	100001337	5450	277.217		5280934	C06426	HMDB03073	2.3208	1.8668	1.681	1.7611	1.4095	1.3967	1.2623	1.0599	1.3024	1.2234	0.4653	0.4641	0.3816	0.3362	0.3697	0.4414	0.3594	0.5627	0.5448	0.4682
1823	linoleoyl ethanolamide	Lipid	Endocannabinoid	52608	LC/MS Neg	100006726	6150	322.275	68171-52-8	5283446		HMDB12252	0.2729	0.1848	0.1848	0.3215	0.2715	0.6118	1.1003	0.8298	1.3675	0.618	0.6966	0.9269	0.6364	0.9036	0.6388	1.0817	1.0952	1.6082	1.535	1.0814
1581	linoleoylcarnitine (C18:2)*	Lipid	Fatty Acid Metabolism(Acyl Carnitine)	46223	LC/MS Pos Late	100003151	1430	424.342	36816-10-1	6450015		HMDB06469	19.2125	15.783	14.0421	14.5176	5.4871	0.3456	0.2456	0.2469	0.233	0.2348	0.0259	0.0259	0.0259	0.0259	0.0259	0.0259	0.0259	0.0259	0.0259	0.0259
1636	linoleoylcholine*	Lipid	Fatty Acid Metabolism (Acyl Choline)	57463	LC/MS Pos Late	100015760	1388	366.337					0.255	0.4781	0.3655	0.3125	0.255	0.255	0.255	0.255	0.255	0.255	0.255	0.255	0.255	0.255	0.255	0.255	0.255	0.255	0.255	0.255
95	lysine	Amino Acid	Lysine Metabolism	1301	LC/MS Pos Early	407	2850	147.113	56-87-1	5962	C00047	HMDB00182	0.9692	0.8375	0.7918	0.7768	0.6007	1.2352	1.0135	1.047	1.0157	1.1509	0.9896	0.8583	0.8676	0.9169	0.8274	1.0243	0.7302	1.2108	1.0247	0.9174
1237	malate	Energy	TCA Cycle	1303	LC/MS Neg	409	615.6	133.014	6915-15-7	525	C00149	HMDB00156	0.8045	0.8822	0.7727	0.8932	0.7643	1.2953	1.3902	1.3785	1.4205	1.5	0.8147	0.8595	0.8005	1.1234	0.9999	2.0929	2.4044	2.5763	2.4316	2.3675
1433	maleate	Lipid	Fatty Acid, Dicarboxylate	20676	LC/MS Polar	100000707	2640	115.004	110-16-7	444266	C01384	HMDB00176	0.6914	0.8324	0.8078	0.9922	0.6602	1.0955	1.7393	1.5757	1.4688	1.648	0.8927	0.6719	0.8573	0.8931	0.998	2.3149	3.013	2.5075	2.5238	2.2731
1141	mannitol/sorbitol	Carbohydrate	Fructose, Mannose and Galactose Metabolism	46142	LC/MS Polar	100001740	2320	181.072		5780	C00794	HMDB00247	1.1674	1.0537	0.8227	0.9993	1.2759	1.5406	1.4555	1.3881	1.488	1.572	2.471	2.1852	2.2238	2.4857	2.249	0.908	0.8595	1.0556	0.9172	0.8721
4289	mannonate*	Xenobiotics	Food Component/Plant	62864	LC/MS Polar	100003695	2736	195.051	642-99-9	3246006			0.7312	0.746	0.5507	0.5422	0.5155	2.7215	2.5218	2.7162	2.6408	2.5352	0.5159	0.5155	0.7345	0.83	0.5783	1.4509	1.0899	1.2589	1	0.9461
1142	mannose	Carbohydrate	Fructose, Mannose and Galactose Metabolism	584	LC/MS Polar	803	2200	179.056	3458-28-4	18950	C00159	HMDB00169	1.6216	1.3199	1.5141	1.4896	0.491	0.9669	0.5927	0.4698	0.5733	0.7764	2.1576	2.4215	2.3577	2.6754	2.4575	1.236	1.1437	1.6643	1.3108	1.1749
1288	margarate (17:0)	Lipid	Long Chain Fatty Acid	1121	LC/MS Neg	891	5731	269.249	506-12-7	10465		HMDB02259	1.1069	0.882	0.8793	0.8474	0.6548	1.3302	1.3582	1.4458	1.576	1.2145	0.9977	0.8666	0.8005	0.7102	0.6689	0.7199	0.5569	0.7066	0.724	0.5693
1612	margaroylcarnitine (C17)*	Lipid	Fatty Acid Metabolism(Acyl Carnitine)	57512	LC/MS Pos Late	100004054	1424	414.358	106182-29-0			HMDB06210	88.7434	79.1719	66.4221	71.1969	41.0775	1.2171	1.1021	1	1.1428	1.102	0.0776	0.0776	0.0872	0.1103	0.1414	0.4246	0.3217	0.5492	0.4202	0.4128
1345	mead acid (20:3n9)	Lipid	Polyunsaturated Fatty Acid (n3 and n6)	35174	LC/MS Neg	100001472	5650	305.249	20590-32-3	5312531		HMDB10378	8.6969	6.8214	6.6503	5.8467	4.0013	1.0507	0.4242	0.7218	0.4258	0.9221	0.5022	0.5727	0.4273	0.3652	0.5767	0.8166	0.6132	1.0284	0.5197	0.7769
345	methionine	Amino Acid	Methionine, Cysteine, SAM and Taurine Metabolism	1302	LC/MS Pos Early	415	2526	150.058	63-68-3	6137	C00073	HMDB00696	0.9575	0.8504	0.8305	0.7959	0.5081	1.2245	0.947	0.868	0.8884	1.2678	1.0854	0.8608	0.9173	0.9353	0.8473	1.2777	0.8784	1.4684	1.434	1.3592
349	methionine sulfone	Amino Acid	Methionine, Cysteine, SAM and Taurine Metabolism	44878	LC/MS Polar	100004635	1880	180.034	820-10-0	69961			0.8136	0.8136	0.8136	0.8136	0.8136	0.8136	0.8136	0.8136	0.8136	0.8136	0.8136	0.8136	0.8136	0.8136	0.8136	0.893	1.2684	1.3667	1.0137	1.3039
350	methionine sulfoxide	Amino Acid	Methionine, Cysteine, SAM and Taurine Metabolism	18374	LC/MS Pos Early	100000039	1272	166.053	3226-65-1	158980	C02989	HMDB02005	1.6009	1.1544	1.1933	1.0707	0.9875	2.4433	2.1042	2.4327	2.3771	1.8023	0.7684	0.7207	0.521	0.6027	0.6215	0.8095	0.4752	0.6585	0.7514	0.8358
1529	methylmalonate (MMA)	Lipid	Fatty Acid Metabolism (also BCAA Metabolism)	1496	LC/MS Polar	418	3078.4	117.019	516-05-2	487	C02170	HMDB00202	0.3791	1.0351	0.873	1.6797	0.8195	1.8061	1.1007	1.3255	0.9151	1.4653	0.7236	1.0394	1.0295	0.8288	0.4627	1.1916	0.7312	1.0017	1.1388	0.5106
3757	methylphosphate	Nucleotide	Purine and Pyrimidine Metabolism	37070	LC/MS Pos Early	100001805	544	113	7023-27-0	13130		HMDB61711	0.8342	0.8604	0.6262	0.7864	0.7656	1.0533	0.9492	0.7578	1.0337	1.0936	4.7075	3.3049	3.1351	3.6732	2.9006	0.8022	0.8715	1.2229	1.219	1.0851
323	methylsuccinate	Amino Acid	Leucine, Isoleucine and Valine Metabolism	15745	LC/MS Polar	2051	2800	131.035	498-21-5	10349		HMDB01844	0.9903	1.1527	1.0429	1.0523	0.9849	0.8081	0.7046	0.846	0.7974	1.5913	0.95	0.5904	0.5904	0.5904	0.5904	1.3128	0.9626	1.2316	0.9524	0.8422
1840	myo-inositol	Lipid	Inositol Metabolism	1124	LC/MS Polar	363	3506.3	225.062	87-89-8	892	C00137	HMDB00211	1.5564	0.8792	1.0727	0.9542	1.0458	1.2595	1.5977	1.2266	1.7659	1.8634	1.264	0.8131	0.8573	1.269	1.0484	0.6717	1.2171	0.9338	0.7204	1.2687
1280	myristate (14:0)	Lipid	Long Chain Fatty Acid	1365	LC/MS Neg	519	5440	227.202	544-63-8	11005	C06424	HMDB00806	1.9869	1.4968	1.5847	1.6556	1.1696	0.6287	0.6464	0.6527	0.724	0.5814	2.1045	1.8547	1.7396	1.5906	1.5459	0.6449	0.5568	0.7356	0.7749	0.6668
1281	myristoleate (14:1n5)	Lipid	Long Chain Fatty Acid	32418	LC/MS Neg	100001198	5346.9	225.186	544-64-9	5281119	C08322	HMDB02000	10.8663	7.2961	3.6532	3.4761	2.22	0.571	0.6503	0.7391	0.6341	0.4814	2.5487	1.6589	1.945	1.9553	1.8485	0.733	0.7025	0.887	0.9285	0.8601
1586	myristoleoylcarnitine (C14:1)*	Lipid	Fatty Acid Metabolism(Acyl Carnitine)	48182	LC/MS Pos Late	100006051	1316	370.295	889848-55-9	90659872			6.4401	5.0938	4.9635	4.8219	2.2136	0.1618	0.3132	0.1618	0.1618	0.1618	0.5165	0.1618	0.6806	0.1618	0.6691	0.2309	0.1618	0.2599	0.2093	0.1618
1576	myristoylcarnitine (C14)	Lipid	Fatty Acid Metabolism(Acyl Carnitine)	33952	LC/MS Pos Late	100001270	1350	372.311	18822-89-4	6426854		HMDB05066	42.693	40.7741	37.3364	38.7404	16.2961	0.7675	0.4094	0.4094	0.6063	0.4094	0.4094	0.4094	1.0949	0.4094	0.6099	0.419	0.4094	0.5593	0.6878	0.5851
439	N('1)-acetylspermidine	Amino Acid	Polyamine Metabolism	57689	LC/MS Pos Early	187	3075	188.176	14278-49-0	496	C00612	HMDB01276	5.1958	5.7545	4.5292	4.5161	4.0389	0.6719	0.7056	0.6793	0.6599	0.7407	0.0629	0.0629	0.0693	0.1227	0.0629	0.5717	0.565	0.6518	0.6534	0.5103
124	N,N,N-trimethyl-5-aminovalerate	Amino Acid	Lysine Metabolism	57687	LC/MS Pos Early	100015962	2186	160.133					1	0.9978	0.8767	1.1051	0.7657	1.455	0.9544	1.0399	1.0205	1.1491	0.5825	0.9679	2.3334	0.9967	0.7704	0.8409	0.5493	1.0874	1.1518	1.1985
3675	N2,N2-dimethylguanosine	Nucleotide	Purine Metabolism, Guanine containing	35137	LC/MS Pos Early	100001412	2210	312.13	2140-67-2	92919		HMDB04824	1.3409	0.9836	0.8221	0.8721	0.9917	1.128	1.3037	1.2039	1.1189	1.4047	0.1677	0.2621	0.1677	0.1677	0.1677	0.2617	0.2546	0.2735	0.2213	0.1677
3674	N2-methylguanosine	Nucleotide	Purine Metabolism, Guanine containing	35133	LC/MS Neg	100001467	1988	296.1	2140-77-4	3035422		HMDB05862	0.5758	0.4628	0.2608	0.2608	0.2608	1.2816	1.0763	0.8144	0.7712	1.5186	0.9487	1.1794	0.8428	1.0682	0.918	0.7824	0.5288	1.0511	0.8166	0.6966
3735	N4-acetylcytidine	Nucleotide	Pyrimidine Metabolism, Cytidine containing	35130	LC/MS Pos Early	100001413	1580	286.103	3768-18-1	107461		HMDB05923	1.2891	1.1919	0.9804	0.5213	1.3925	0.6348	1.1222	0.8546	0.8427	0.946	0.5213	0.5213	0.5213	0.5213	0.5213	0.5213	0.5213	0.5213	0.5213	0.5213
105	N6,N6,N6-trimethyllysine	Amino Acid	Lysine Metabolism	1498	LC/MS Pos Early	189	2825	189.16	23284-33-5	440120	C03793	HMDB01325	1.3577	1.0309	0.9884	1.0076	1.0544	0.867	0.9428	0.986	0.9666	0.846	0.7847	0.5947	0.7173	0.9097	0.6528	1.9442	1.7619	2.3394	1.718	1.7623
97	N6-acetyllysine	Amino Acid	Lysine Metabolism	36752	LC/MS Neg	100001734	1059	187.109	692-04-6	92832	C02727	HMDB00206	1.3725	0.6023	0.6023	0.8308	0.6023	2.9669	2.5297	2.3411	2.6332	2.3493	0.6023	0.8816	0.6023	0.9746	0.8181	0.7519	1.0144	1.0798	1.1751	0.9856
3648	N6-carbamoylthreonyladenosine	Nucleotide	Purine Metabolism, Adenine containing	35157	LC/MS Neg	100001415	2164	411.127	24719-82-2	161466		HMDB41623	1.7773	1.3547	1.4879	1.4457	1.0862	0.7277	0.9775	0.8594	1.0466	0.7479	1.9555	1.1513	1.3305	1.3318	1.2985	0.2798	0.2364	0.3441	0.2832	0.2372
3639	N6-methyladenosine	Nucleotide	Purine Metabolism, Adenine containing	37114	LC/MS Pos Early	213	2264	282.12	1867-73-8	1869		HMDB04044	0.1343	0.1343	0.1343	0.1343	0.1343	1.0071	1	0.6964	0.7558	1.0794	0.1343	0.1343	0.1343	0.1343	0.1343	0.1343	0.1343	0.1343	0.1343	0.1343
103	N6-methyllysine	Amino Acid	Lysine Metabolism	62860	LC/MS Pos Early	100003415	2831	161.129	1188-07-4	164795	C02728	HMDB02038	0.3289	0.7509	0.3289	0.7661	0.7119	1.1405	1.827	1.5128	1.9827	1.5588	0.3289	0.3289	0.6259	0.7003	0.3289	1.2016	1	0.8734	1.2173	1.0028
3658	N6-succinyladenosine	Nucleotide	Purine Metabolism, Adenine containing	48130	LC/MS Neg	100001664	940	382.1	4542-23-8	165243		HMDB00912	0.3589	0.3589	0.3589	0.3589	0.3589	0.7943	0.866	0.5644	0.3589	1.704	0.8346	0.542	0.7823	0.7871	0.6001	1.1985	0.7245	1.0705	1.2536	0.9369
30	N-acetylalanine	Amino Acid	Alanine and Aspartate Metabolism	1585	LC/MS Neg	1110	861.2	130.051	97-69-8	88064	C02847	HMDB00766	1.2161	1.1407	1.0361	1.1134	0.5747	0.8865	0.8994	0.7838	0.708	0.8488	0.9489	0.8368	0.9357	0.957	1.0064	1.4408	1.1964	1.7748	1.8742	1.7394
36	N-acetylaspartate (NAA)	Amino Acid	Alanine and Aspartate Metabolism	22185	LC/MS Pos Early	100000787	880	176.055	997-55-7;997-55-7	65065	C01042	HMDB00812	0.9053	0.8145	0.6286	0.6702	0.6175	2.5883	1.7756	2.0607	2.1292	2.5727	1.306	1.2118	1.313	1.337	1.2309	0.0902	0.0852	0.0517	0.0478	0.0256
53	N-acetyl-aspartyl-glutamate (NAAG)	Amino Acid	Glutamate Metabolism	35665	LC/MS Neg	100001612	575.3	303.083	3106-85-2	5255	C12270	HMDB01067	0.2382	0.2382	0.2382	0.2382	0.2382	1.0879	1.3394	1.0225	1.1075	1	0.2747	0.2539	0.2839	0.2744	0.2382	0.2382	0.2382	0.2382	0.2382	0.2382
365	N-acetylcysteine	Amino Acid	Methionine, Cysteine, SAM and Taurine Metabolism	1586	LC/MS Pos Early	1107	1416	164.038	616-91-1	12035	C06809	HMDB01890	1.6773	1.0692	0.643	0.8829	1.2337	1.5306	2.348	1.8657	2.2278	1.37	0.4907	0.2092	0.3803	0.2338	0.2092	1.8079	1	1.3914	1.3302	0.8506
1199	N-acetyl-glucosamine 1-phosphate	Carbohydrate	Aminosugar Metabolism	15741	LC/MS Polar	1212	4052	300.049	31281-59-1	440364	C04256	HMDB01367	1.4195	0.9697	1.4706	1.5156	0.466	1.2697	0.8601	0.8194	0.8145	1.0676	2.3353	2.2356	2.6028	2.0375	2.1783	3.0247	1.0303	2.8472	3.9973	3.4695
1198	N-acetylglucosamine 6-phosphate	Carbohydrate	Aminosugar Metabolism	15107	LC/MS Polar	1213	4114	300.049	102029-88-9	439219	C00357	HMDB02817	1.5687	1.7701	1.2859	1.3037	1.642	1.1697	1.3797	1.3794	1.789	0.9866	0.1635	0.1369	0.1512	0.1908	0.2378	2.6913	3.0258	3.5796	2.4987	2.7223
1219	N-acetylglucosamine/N-acetylgalactosamine	Carbohydrate	Aminosugar Metabolism	46539	LC/MS Pos Early	100006435	715	222.097		24139		HMDB00215	0.9033	0.9063	0.8254	0.8148	0.6007	0.7928	0.5783	0.6781	0.7606	0.7447	2.8597	3.565	2.9185	3.9193	3.0853	1.5006	1.4002	1.6178	1.569	1.6127
1216	N-acetylglucosaminylasparagine	Carbohydrate	Aminosugar Metabolism	48149	LC/MS Pos Early	1215	1212	336.14	2776-93-4	123826	C04540	HMDB00489	1.0965	1.2181	1.139	1.0051	0.998	0.882	0.9447	1.002	1.0124	0.9586	0.39	0.1787	0.1787	0.367	0.2931	1.3909	1.6766	1.6253	1.4863	1.5559
45	N-acetylglutamate	Amino Acid	Glutamate Metabolism	15720	LC/MS Pos Early	100000282	1050	190.071	5817-08-03	70914	C00624	HMDB01138	0.1622	0.1622	0.1622	0.1622	0.1622	0.7205	0.6956	0.717	0.7832	0.512	0.1669	0.1622	0.1622	0.1784	0.1622	8.8119	9.1973	10.6566	7.6845	8.4987
46	N-acetylglutamine	Amino Acid	Glutamate Metabolism	33943	LC/MS Pos Early	100001253	845	189.087	2490-97-3	182230	C02716	HMDB06029	0.8906	1.1795	1	0.8011	0.8697	1.2049	0.9876	1.1442	1.0344	1.5461	0.1041	0.1343	0.1485	0.0924	0.0924	1.043	0.73	1.0537	0.9547	0.9122
346	N-acetylmethionine	Amino Acid	Methionine, Cysteine, SAM and Taurine Metabolism	1589	LC/MS Neg	1083	1787	190.054	65-82-7	448580	C02712	HMDB11745	0.9638	0.8755	0.8276	0.788	0.3464	0.8142	0.6285	0.581	0.5729	0.762	1.3267	1.0661	1.2092	1.1851	1.1214	0.9628	0.6809	1.1582	1.2608	1.093
351	N-acetylmethionine sulfoxide	Amino Acid	Methionine, Cysteine, SAM and Taurine Metabolism	45428	LC/MS Pos Early	100005463	880	208.064	108646-71-5	193368			2.1581	0.902	0.9494	0.979	0.5536	1.3572	1.0968	1.4522	1.4593	1.2353	0.945	1.1773	0.9712	1.021	1.2525	0.8984	0.3518	0.704	0.8129	0.6403
1205	N-acetylneuraminate	Carbohydrate	Aminosugar Metabolism	32377	LC/MS Polar	1162	3072.6	308.099	131-48-6	439197	C00270	HMDB00230	0.8452	0.6694	0.6768	0.5594	0.5364	1.4062	1.3306	1.2528	1.2916	1.5071	1.192	1.0119	0.9627	1.128	0.9112	1.2092	1.2286	1.5513	1.2542	1.3318
446	N-acetylputrescine	Amino Acid	Polyamine Metabolism	37496	LC/MS Pos Early	192	2230	131.118	18233-70-0	122356	C02714	HMDB02064	1.1394	0.9904	1	1.0613	0.8352	0.5555	0.4142	0.3715	0.4851	0.5207	0.1395	0.1555	0.1395	0.224	0.1395	2.0287	1.8878	2.2096	2.3381	1.9844
10	N-acetylserine	Amino Acid	Glycine, Serine and Threonine Metabolism	37076	LC/MS Pos Early	100001851	800	148.06	97-14-3	65249		HMDB02931	0.9308	1.1038	0.7528	0.7371	0.8342	0.9682	0.9492	1.1298	1.0318	1.2611	0.6699	0.8362	0.6937	0.872	0.7732	1.8558	1.4922	2.1117	1.5223	1.3588
380	N-acetyltaurine	Amino Acid	Methionine, Cysteine, SAM and Taurine Metabolism	48187	LC/MS Neg	100005466	800	166.018		159864			0.9534	1.108	1.1243	1.0466	0.8295	1.1852	1.2192	1.1791	1.3158	1.3456	0.1872	0.1339	0.203	0.1843	0.1393	0.1495	0.1495	0.1936	0.1646	0.2213
17	N-acetylthreonine	Amino Acid	Glycine, Serine and Threonine Metabolism	33939	LC/MS Neg	100001274	821.6	160.061	17093-74-2	152204		HMDB62557	0.9935	1.3255	1.0569	1.1395	1.0604	1.1734	1.2289	1.0065	1.0631	1.0851	0.7447	0.4981	0.7197	0.7807	0.7465	1.2437	1.8892	1.4434	1.4163	1.5632
330	N-acetylvaline	Amino Acid	Leucine, Isoleucine and Valine Metabolism	1591	LC/MS Neg	1084	1704	158.082	96-81-1	66789		HMDB11757	0.713	0.7192	0.713	0.713	0.713	0.713	1.0193	0.713	0.8768	1.0779	0.713	0.713	0.713	0.713	0.713	0.9464	0.9807	0.8923	0.8828	1.0852
3782	nicotinamide adenine dinucleotide (NAD+)	Cofactors and Vitamins	Nicotinate and Nicotinamide Metabolism	5278	LC/MS Neg	1310	1434	662.102	53-84-9	5893	C00003	HMDB00902	0.5362	0.9834	0.662	1.0166	0.2982	1.4907	1.1603	0.8629	0.5908	2.0136	1.0531	0.6892	0.9317	0.7504	0.7525	3.6552	3.9514	4.5853	4.0838	4.7529
3783	nicotinamide adenine dinucleotide reduced (NADH)	Cofactors and Vitamins	Nicotinate and Nicotinamide Metabolism	31475	LC/MS Neg	428	1540	664.117	58-68-4;606-68-8	439153	C00004	HMDB01487	0.3181	0.3181	0.3181	0.3181	0.3181	0.3181	0.3181	0.3181	0.3181	0.3181	0.3181	0.3181	0.3181	0.3181	0.3181	0.8535	0.8851	1.1418	1.1149	1.5298
407	N-delta-acetylornithine	Amino Acid	Urea cycle; Arginine and Proline Metabolism	43249	LC/MS Neg	100004523	858	173.093		9920500			0.9619	0.6375	0.6221	0.7861	0.6394	0.6221	0.9179	0.6327	0.7961	0.6221	0.6221	0.6221	0.6221	0.6221	0.6221	1.3335	1.4368	1.5683	1.5903	1.5889
1315	nervonate (24:1n9)*	Lipid	Long Chain Fatty Acid	52674	LC/MS Neg	100001231	6804	365.342	506-37-6	5281120	C08323	HMDB02368	0.0415	1.5987	0.5138	1.0043	1.8335	0.0415	0.9957	0.1601	0.9919	0.2366	5.0193	1.3683	2.4087	3.2376	0.0415	0.5917	0.1356	1.682	1.9671	0.0415
1613	nervonoylcarnitine (C24:1)*	Lipid	Fatty Acid Metabolism(Acyl Carnitine)	57531	LC/MS Pos Late	100015846	1602	510.452					41.5429	38.7655	36.4602	33.9612	27.1024	0.5104	0.4831	0.4515	0.2588	0.5058	0.2588	0.2588	0.2588	0.2925	0.2588	0.4002	0.2617	0.5546	0.2588	0.2588
347	N-formylmethionine	Amino Acid	Methionine, Cysteine, SAM and Taurine Metabolism	2829	LC/MS Neg	194	1543.8	176.039	4289-98-9	439750	C03145	HMDB01015	1.3669	1.4007	1.3301	1.3453	1.1518	0.8189	0.9191	0.756	0.8209	0.9838	0.7272	0.7953	0.6472	0.8239	0.8147	1.8613	1.8438	2.2052	1.931	1.9717
3778	nicotinamide	Cofactors and Vitamins	Nicotinate and Nicotinamide Metabolism	594	LC/MS Pos Early	432	1942	123.055	98-92-0	936	C00153	HMDB01406	0.8711	0.9023	0.7022	0.7566	0.8901	1.5443	1.5176	1.3446	1.2377	1.4236	0.587	0.5268	0.5446	0.5611	0.5175	1.2817	0.9997	1.7886	1.4821	1.1882
3780	nicotinamide ribonucleotide (NMN)	Cofactors and Vitamins	Nicotinate and Nicotinamide Metabolism	22152	LC/MS Pos Early	1312	766	335.064	1094-61-7	14180	C00455	HMDB00229	1.4337	1.8626	1.8971	1.94	0.6048	1.7699	2.0484	1.6877	2.1607	1.7832	0.3285	0.2655	0.3955	0.3438	0.3223	1.1444	0.5993	0.8445	0.9423	1.0958
3781	nicotinamide riboside	Cofactors and Vitamins	Nicotinate and Nicotinamide Metabolism	33013	LC/MS Pos Early	100001310	2040	255.098	1341-23-7	439924	C03150	HMDB00855	3.1621	3.6464	2.7753	3.3658	2.2649	0.2993	0.3018	0.2682	0.6798	0.2068	0.0925	0.1488	0.1107	0.2191	0.1802	1.9482	5.5336	2.7163	1.8753	1.7425
3776	nicotinate ribonucleoside	Cofactors and Vitamins	Nicotinate and Nicotinamide Metabolism	33471	LC/MS Pos Early	100001316	1536	256.082	2625-49-2	161234	C05841	HMDB06809	1.7879	1.0342	1.2524	1.0151	2.3654	0.5118	0.562	0.5397	1.1659	0.3189	0.3189	0.3189	0.3189	0.3189	0.3189	0.3189	0.3189	0.3189	0.3189	0.3189
1333	nisinate (24:6n3)	Lipid	Polyunsaturated Fatty Acid (n3 and n6)	57810	LC/MS Neg	100015785	5657	355.264	68378-49-4	11792612		HMDB02007	1.0236	0.9764	0.8951	0.8692	0.6177	1.1534	1.5461	1.2158	1.5671	1.3984	0.3866	0.2164	0.4506	0.2212	0.2009	0.4832	0.3466	0.6551	0.6682	0.3799
420	N-monomethylarginine	Amino Acid	Urea cycle; Arginine and Proline Metabolism	43586	LC/MS Pos Early	100004488	2845	189.135	53308-83-1	132862	C03884	HMDB29416	0.9493	0.9508	0.7131	0.6983	0.988	1.0075	1.0109	0.968	1.1573	1.0308	0.5102	0.8629	0.6513	1.0099	0.9232	1.6799	2.0021	1.8231	1.5559	1.6671
1300	nonadecanoate (19:0)	Lipid	Long Chain Fatty Acid	1356	LC/MS Neg	892	6068	297.28	646-30-0	12591	C16535	HMDB00772	1.2348	0.6463	0.6641	0.8015	0.5091	1.0902	0.9465	1.2481	1.0977	1.0341	0.9379	1.0369	0.8404	0.7439	0.8795	0.8142	0.753	0.8649	0.6505	0.7671
1818	N-stearoyltaurine	Lipid	Endocannabinoid	39730	LC/MS Neg	100003240	5782	390.268	63155-80-6	168274			0.2772	0.5522	1.1475	0.966	0.4968	2.0187	2.1387	1.9372	2.9924	1.7587	0.6165	0.4036	0.6738	0.2772	0.2772	0.9553	0.3712	0.42	0.8109	1.034
1293	oleate/vaccenate (18:1)	Lipid	Long Chain Fatty Acid	52285	LC/MS Neg	100008930	5655	281.249					1.0899	0.8629	0.9058	0.8687	0.6625	0.4304	0.5236	0.4502	0.5531	0.3965	1.4236	1.1698	1.2076	1.0069	1.0323	0.88	0.7249	1.0534	1.113	0.8896
1805	oleoyl ethanolamide	Lipid	Endocannabinoid	38102	LC/MS Pos Late	1137	1661	326.305	11-58-0;111-58-0	5283454		HMDB02088	0.9875	0.7468	0.7839	0.6813	0.6059	0.7629	0.7502	0.6877	0.776	0.6963	1.4535	1.3061	1.2007	1.3134	1.2523	1.2186	1.0761	1.5883	1.3484	1.0665
1584	oleoylcarnitine (C18:1)	Lipid	Fatty Acid Metabolism(Acyl Carnitine)	35160	LC/MS Pos Late	100001501	1423	426.358	38677-66-6	6441392		HMDB05065	132.214	122.286	103.253	108.851	44.1788	0.8724	0.7048	0.6383	0.6543	0.7286	0.3164	0.4381	0.3779	0.4867	0.3967	0.6673	0.4666	0.9422	0.9294	0.8509
1632	oleoylcholine	Lipid	Fatty Acid Metabolism (Acyl Choline)	53260	LC/MS Pos Late	100009331	1449	368.352					5.7276	6.0888	5.2068	4.34	3.883	0.3332	0.3184	0.2823	0.3264	0.2823	0.5239	0.2823	0.2823	0.3728	0.2823	0.4727	0.4923	0.5192	0.6279	0.4378
188	O-methyltyrosine	Amino Acid	Tyrosine Metabolism	37451	LC/MS Pos Early	100002078	2790	196.097	1080-06-4	76957		HMDB14903	1.2611	1.2172	0.7629	1.1672	0.9333	0.4208	0.3409	0.2146	0.2898	0.4327	0.2146	0.2146	0.2146	0.2146	0.2146	1.1334	0.8311	1.4181	1.2097	0.9352
473	ophthalmate	Amino Acid	Glutathione Metabolism	34592	LC/MS Pos Early	100001311	2085	290.135	495-27-2	7018721		HMDB05765	0.4369	0.4369	0.4369	0.4369	0.4369	0.4369	0.4369	0.4369	0.4369	0.4369	0.9712	0.579	0.6378	1	0.6909	1.9074	1.3689	1.8782	2.0708	3.2201
390	ornithine	Amino Acid	Urea cycle; Arginine and Proline Metabolism	1493	LC/MS Pos Early	444	2800	133.097	3184-13-2	6262	C00077	HMDB03374	3.1687	2.6162	2.7397	2.3923	2.2071	0.4284	0.6196	0.3895	0.4313	0.3725	0.3491	0.3568	0.331	0.353	0.2922	1.6731	1.6694	1.6628	1.683	2.0963
3688	orotate	Nucleotide	Pyrimidine Metabolism, Orotate containing	1505	LC/MS Polar	445	1638.1	155.01	50887-69-9	967	C00295	HMDB00226	1.7252	1.7037	1.4804	1.964	1.478	1.3468	1.1329	1.0858	1.101	1.3849	0.5214	0.3541	0.4307	0.3595	0.3593	0.9731	0.6107	1.2682	1.179	1.0269
3690	orotidine	Nucleotide	Pyrimidine Metabolism, Orotate containing	35172	LC/MS Polar	100001416	2250	287.052	314-50-1	92751		HMDB00788	0.3048	0.3359	0.2258	0.2258	0.2258	1.0885	1.0571	1.0861	0.9867	1.1394	0.2258	0.2258	0.2258	0.2258	0.2258	2.4114	2.6457	2.474	2.5624	2.446
5020	O-sulfo-L-tyrosine	Xenobiotics	Chemical	45413	LC/MS Neg	100005384	990	260.023		514186			1.3724	1.1881	1.2006	1.2148	1	0.8497	0.8005	0.669	0.8605	0.7172	0.4758	0.4132	0.441	0.445	0.4764	1.1023	1.0266	1.2486	1.3133	1.0724
1285	palmitate (16:0)	Lipid	Long Chain Fatty Acid	1336	LC/MS Neg	424	5618	255.233	57-10-3	985	C00249	HMDB00220	1.1476	0.9534	0.9823	0.9949	0.7289	0.7254	0.7628	0.7328	0.859	0.6442	1.4459	1.2372	1.1991	1.082	1.0649	0.7383	0.6277	0.839	0.9126	0.7504
1286	palmitoleate (16:1n7)	Lipid	Long Chain Fatty Acid	33447	LC/MS Neg	452	5475	253.217	373-49-9	445638	C08362	HMDB03229	2.2447	1.6728	1.6988	1.6211	1.2211	0.6596	0.6964	0.5996	0.7249	0.5902	1.215	0.9955	1.0045	0.8199	0.869	0.5229	0.3982	0.6428	0.6904	0.5318
1831	palmitoleoyl ethanolamide*	Lipid	Endocannabinoid	57541	LC/MS Pos Late	100015862	1546	298.274		9835868		HMDB13648	0.946	0.8426	0.8204	0.7701	0.8677	0.8898	0.7619	0.902	0.9286	0.7961	1.1061	0.9963	0.9144	1.0303	1.0838	1.2309	1.0532	1.4371	1.3411	1.1042
1579	palmitoleoylcarnitine (C16:1)*	Lipid	Fatty Acid Metabolism(Acyl Carnitine)	53223	LC/MS Pos Late	100009406	1357	398.327		71464547			46.2759	38.9256	33.9702	36.1276	15.0957	1	0.6657	0.6046	0.7949	0.7393	0.1185	0.1185	0.1185	0.1185	0.1185	0.2408	0.1786	0.3647	0.3271	0.3808
1633	palmitoloelycholine	Lipid	Fatty Acid Metabolism (Acyl Choline)	53257	LC/MS Pos Late	100009334	1385	340.321					1.1739	1.0962	1.0929	0.8473	0.9071	0.1389	0.1389	0.1389	0.1389	0.1389	0.1389	0.1389	0.1389	0.1389	0.1389	0.1389	0.1389	0.1389	0.1389	0.1389
1808	palmitoyl ethanolamide	Lipid	Endocannabinoid	38165	LC/MS Pos Late	1489	1643	300.29	544-31-0	4671	C16512	HMDB02100	1.0644	0.8954	0.8234	0.8473	0.7684	1.0436	0.998	0.973	1.052	0.9644	1.1269	1.0373	0.8993	0.9771	0.9095	1.1581	1.0823	1.4935	1.2533	1.0635
1578	palmitoylcarnitine (C16)	Lipid	Fatty Acid Metabolism(Acyl Carnitine)	44681	LC/MS Pos Late	100000776	1425	400.342	6865-14-1	461	C02990	HMDB00222	51.0547	46.2728	40.4804	45.1061	21.6949	1.0502	1.0215	0.8995	1.0017	1.0062	0.2232	0.2319	0.2488	0.2438	0.2416	0.7732	0.5203	1.0005	0.9995	0.8992
1631	palmitoylcholine	Lipid	Fatty Acid Metabolism (Acyl Choline)	52944	LC/MS Pos Late	100009233	1482	342.337		151731			3.2391	2.9431	2.7215	2.3729	2.1544	0.3594	0.3089	0.2803	0.4437	0.3169	0.1401	0.1401	0.1401	0.1737	0.1401	0.2243	0.2578	0.2494	0.3253	0.298
3808	pantetheine	Cofactors and Vitamins	Pantothenate and CoA Metabolism	57555	LC/MS Neg	100001495	2765	277.123	496-65-1	439322	C00831		1.8797	2.2367	1.8671	1.7734	1.9514	0.4519	0.603	0.565	0.6484	0.4209	1.1256	1.4013	1.3119	1.8104	1.2901	1.144	0.8425	1.278	1.2014	1.1789
3806	pantothenate	Cofactors and Vitamins	Pantothenate and CoA Metabolism	1508	LC/MS Pos Early	1024	1667	220.118	137-08-6	6613	C00864	HMDB00210	0.9588	0.8514	0.6594	0.7279	0.7882	1.1799	1.1018	1.0287	0.9186	1.0941	0.8011	0.7402	0.6921	0.799	0.5962	4.8546	4.835	5.699	4.5609	4.8322
3987	p-cresol sulfate	Xenobiotics	Benzoate Metabolism	36103	LC/MS Neg	100001315	2890	187.007	3233-57-7	4615423		HMDB11635	0.8022	0.5926	0.57	0.6604	0.7749	0.57	1.1064	0.57	0.5863	0.8711	0.7746	0.7528	0.6608	0.6518	0.57	3.9323	2.6814	4.5694	4.1336	3.3612
4656	penicillin G	Xenobiotics	Drug - Antibiotic	37468	LC/MS Pos Early	100002155	2870	335.106	69-57-8	5904	C05551	HMDB15186	1.451	1.1883	1.1046	1.2768	1.078	0.7344	0.677	0.6627	0.7145	0.745	0.8444	0.702	0.6987	0.8655	0.7266	1.1363	0.9431	1.2776	1.167	1.0569
1284	pentadecanoate (15:0)	Lipid	Long Chain Fatty Acid	1361	LC/MS Neg	980	5521	241.217	1002-84-2;10002-84-2	13849	C16537	HMDB00826	1.8973	1.3684	1.3281	1.3887	0.9591	0.8895	0.9828	0.9639	1.0948	0.8022	1.0385	0.9171	0.8737	0.8022	0.701	0.4333	0.3472	0.4859	0.5814	0.4516
1616	pentadecanoylcarnitine (C15)*	Lipid	Fatty Acid Metabolism(Acyl Carnitine)	57522	LC/MS Pos Late	100015842	1362	386.327					27.1335	22.0902	18.7797	21.0596	8.9925	1	0.8892	0.8247	0.8445	0.8687	0.1315	0.177	0.1204	0.16	0.1204	0.1311	0.1204	0.2082	0.7679	0.204
5112	phenol red	Xenobiotics	Chemical	36817	LC/MS Neg	100001724	3665.9	353.049	143-74-8	4766	C12600		0.9658	0.9399	0.8625	1.0007	0.8698	0.3786	0.3769	0.3603	0.4072	0.3818	1.751	1.4237	1.4453	1.5576	1.4631	0.9103	0.7504	1.1301	1.0273	0.8805
161	phenol sulfate	Amino Acid	Tyrosine Metabolism	32553	LC/MS Neg	100001510	2156	172.991	937-34-8	74426	C02180	HMDB60015	0.5777	0.5777	0.5777	0.5777	0.5777	0.7155	0.734	0.5777	0.7345	0.6465	0.5777	0.5777	0.5777	0.5777	0.5777	1.3221	1.0009	1.5038	1.5165	1.301
991	phenylacetylglycine	Peptide	Acetylated Peptides	33945	LC/MS Neg	100001275	2375	192.067	500-98-1	68144	C05598	HMDB00821	1.1005	1.0051	0.9949	1.1449	1.0289	0.6365	0.7738	0.6622	0.7153	0.7534	0.7014	0.6052	0.5985	0.7551	0.6688	1.0162	1.1211	1.2875	1.2402	1.0847
126	phenylalanine	Amino Acid	Phenylalanine Metabolism	64	LC/MS Pos Early	460	2878	166.086	63-91-2	6140	C00079	HMDB00159	0.9577	0.8488	0.775	0.7801	0.5426	1.1812	0.9847	0.8818	0.8292	1.3058	1.0847	0.9131	0.9308	0.928	0.8918	1.2569	0.9854	1.4756	1.4358	1.2916
797	phenylalanylglycine	Peptide	Dipeptide	41370	LC/MS Pos Early	100003588	2898	223.108	721-90-4	98207		HMDB28995	0.5056	0.4237	0.3965	0.4432	0.1521	1.0838	0.5861	0.4363	0.5086	0.9692	2.2352	1.6246	1.8701	1.5888	1.1551	0.6175	0.1414	0.5769	0.7177	0.6508
1251	phosphate	Energy	Oxidative Phosphorylation	42109	LC/MS Neg	461	608	96.9696	7664-38-2	1061	C00009	HMDB01429	1.0026	0.9107	0.9374	0.9041	0.6626	0.8701	0.7874	0.766	0.8201	0.8109	1.127	1.0223	1.0108	0.9781	0.9025	0.6911	0.5363	0.7596	0.7603	0.6742
1870	choline phosphate	Lipid	Phospholipid Metabolism	34396	LC/MS Pos Early	267	700	184.073	72556-74-2	1014	C00588	HMDB01565	1.3981	1.3728	1.2976	1.2122	1.1459	1.6919	1.5163	1.6589	1.6612	1.7219	0.1163	0.0702	0.1106	0.0735	0.0891	0.8629	0.8266	1.0329	0.8161	0.9623
1036	phosphoenolpyruvate (PEP)	Carbohydrate	Glycolysis, Gluconeogenesis, and Pyruvate Metabolism	597	LC/MS Neg	463	587.3	166.975	10526-80-4	1005	C00074	HMDB00263	1.2453	1.2047	1.2016	1.1581	1.3949	1.8475	2.0439	2.6916	3.4197	1.4277	0.1476	0.0761	0.1454	0.0866	0.115	1.0867	3.0583	1.0864	1.0221	1.1319
1875	phosphoethanolamine	Lipid	Phospholipid Metabolism	1600	LC/MS Neg	1026	638	140.012	1071-23-4	1015	C00346	HMDB00224	0.4128	0.5586	0.4419	0.4693	0.5476	1	1.0179	0.8789	1.1224	1.0969	0.4128	0.4128	0.4128	0.4128	0.4128	0.4128	0.4128	0.4128	0.4128	0.4128
3809	phosphopantetheine	Cofactors and Vitamins	Pantothenate and CoA Metabolism	15504	LC/MS Neg	100000328	1597	357.089	NA	987	C01134	HMDB01416	1.391	1.9841	1.5819	1.5601	1.2042	0.3844	0.4214	0.3804	0.4365	0.3802	1.209	1.2066	1.2037	1.3155	1.1431	1.3364	2.4918	1.4888	1.319	1.3285
2583	phytosphingosine	Lipid	Sphingolipid Synthesis	1510	LC/MS Pos Late	469	1367	318.3	554-62-1	122121	C12144	HMDB04610	1.5262	1.2156	1.3418	1.1728	1.0279	0.809	0.6624	0.6368	0.6669	0.7996	0.8243	0.7602	0.7466	0.8257	0.562	1.6858	1.287	1.9535	1.8201	1.7236
398	proline	Amino Acid	Urea cycle; Arginine and Proline Metabolism	1898	LC/MS Pos Early	480	1603	116.071	147-85-3	145742	C00148	HMDB00162	1.0054	0.9815	0.7944	0.856	0.709	1.2033	1.0886	1.0081	0.9929	1.1979	0.7379	0.7192	0.6419	0.7117	0.6547	1.6242	1.3334	1.8928	1.6058	1.655
414	pro-hydroxy-pro	Amino Acid	Urea cycle; Arginine and Proline Metabolism	35127	LC/MS Pos Early	100001167	2128	229.118	18684-24-7	11673055		HMDB06695	1.0112	0.7154	0.6212	0.7911	1.0661	0.9266	0.8911	0.6747	1.0215	0.8176	0.0404	0.0404	0.0404	0.0404	0.0404	0.0404	0.0404	0.0404	0.0404	0.0404
1526	propionylcarnitine (C3)	Lipid	Fatty Acid Metabolism (also BCAA Metabolism)	32452	LC/MS Pos Early	100001162	2590	218.139	17298-37-2	107738	C03017	HMDB00824	0.3997	0.522	0.4913	0.3696	0.313	3.2359	2.1453	2.0617	2.4651	2.9587	2.9669	2.494	2.8019	2.8359	2.2729	1.2475	0.6755	1.3647	1.261	1.0637
3702	pseudouridine	Nucleotide	Pyrimidine Metabolism, Uracil containing	33442	LC/MS Neg	821	1100	243.062	1445-07-4	15047	C02067	HMDB00767	2.1574	1.6567	1.8595	1.6738	1.7338	2.2249	2.6338	2.6267	2.7068	1.8731	0.4081	0.4186	0.3954	0.3996	0.3683	0.3491	0.4412	0.4275	0.3915	0.3379
3858	pterin	Cofactors and Vitamins	Pterin Metabolism	43023	LC/MS Pos Early	100004216	1805	164.057	22363-60-4	73000	C00715	HMDB00802	0.4032	0.4928	0.194	0.4521	0.3146	1.5796	1.3451	1.0239	0.567	1.8349	0.0468	0.0468	0.0468	0.0468	0.0468	0.1542	0.0468	0.0468	0.0468	0.0468
434	putrescine	Amino Acid	Polyamine Metabolism	1408	LC/MS Pos Early	49	3027	89.1073	110-60-1	1045	C00134	HMDB01414	0.9168	0.6382	0.9544	0.6219	0.5118	0.9069	0.9712	0.7483	0.8297	0.8917	0.5118	0.5118	0.5118	0.5118	0.5118	2.9614	3.2546	3.2654	3.5417	3.0095
3909	pyridoxal	Cofactors and Vitamins	Vitamin B6 Metabolism	1651	LC/MS Pos Early	491	2343	168.065	65-22-5	1050	C00250	HMDB01545	1.0771	0.9135	0.7177	0.8868	0.841	0.807	0.6435	0.5888	0.5918	0.9911	1.1398	0.8943	1.1069	0.8878	0.9354	1.768	1.1278	1.9701	1.835	1.9022
3906	pyridoxamine	Cofactors and Vitamins	Vitamin B6 Metabolism	2150	LC/MS Pos Early	568	2975	169.097	58052-48-5	1052	C00534	HMDB01431	1.1033	0.7268	0.6959	0.8759	0.6344	0.615	0.6756	0.6785	0.7464	0.8687	1.9732	2.2002	1.6502	2.0092	1.7176	1.2428	0.9405	1.1374	1.034	0.8556
3907	pyridoxamine phosphate	Cofactors and Vitamins	Vitamin B6 Metabolism	3138	LC/MS Pos Early	493	1932	249.064	529-96-4	1053	C00647	HMDB01555	1.0002	0.2097	1.1372	1.0275	0.8426	0.571	0.2097	0.2097	0.2097	0.2097	0.2097	0.8116	0.8806	0.2097	0.5236	1	0.2097	1.106	1.1528	0.7136
3904	pyridoxine (Vitamin B6)	Cofactors and Vitamins	Vitamin B6 Metabolism	608	LC/MS Neg	936	1657	168.067	58-56-0	1054	C00314	HMDB02075	1.2126	1.2818	1.2234	1.3839	1.1209	0.8105	0.5857	0.6764	0.7097	0.7914	0.9764	0.9062	0.9188	0.9969	1.0031	0.7996	0.7256	1.0211	0.9369	0.7937
52	pyroglutamine*	Amino Acid	Glutamate Metabolism	46225	LC/MS Pos Early	100001540	1900	129.066	2353-44-8	134508			1.1154	1.1377	0.9656	1.0358	0.8139	1.1475	1.3802	1.1508	1.0128	1.1542	1.0056	0.8697	0.9231	0.9944	0.9004	0.6507	0.6098	0.7591	0.7092	0.7131
1037	pyruvate	Carbohydrate	Glycolysis, Gluconeogenesis, and Pyruvate Metabolism	22250	LC/MS Polar	823	2650	175.025	127-17-3	1060	C00022	HMDB00243	0.2287	0.2301	0.2831	0.2903	0.142	1.348	1.563	1.2999	1.309	1.3468	0.4331	0.2841	0.3396	0.3775	0.2845	1.442	1.7985	1.685	1.705	1.6695
3890	retinol (Vitamin A)	Cofactors and Vitamins	Vitamin A Metabolism	1806	LC/MS Pos Late	498	1636	269.226	68-26-8	445354	C00473	HMDB00305	0.9604	0.8146	0.9105	0.7992	0.6166	1.2528	1.0611	0.9759	1	1.1787	0.2603	0.2603	0.2603	0.2603	0.2603	0.9052	0.6111	1.2827	1.3317	1.0601
1060	ribitol	Carbohydrate	Pentose Metabolism	15772	LC/MS Polar	100000406	1789.6	151.061	488-81-3	6912	C00474	HMDB00508	0.377	0.507	0.3144	0.2897	0.4149	2.2821	2.5226	2.2575	2.0892	2.3307	1.1618	1	1.0976	1.5374	1.2499	2.7158	3.6832	4.4458	3.1789	3.2385
3802	riboflavin (Vitamin B2)	Cofactors and Vitamins	Riboflavin Metabolism	1827	LC/MS Pos Early	500	2292	377.146	83-88-5	493570	C00255	HMDB00244	1.2306	1	1.1727	1.1392	1.0997	0.9629	1.1353	0.712	1.1447	0.7904	0.2435	0.2435	0.2435	0.2435	0.2435	0.2615	0.4578	0.3334	0.2622	0.2555
1061	ribonate	Carbohydrate	Pentose Metabolism	27731	LC/MS Polar	100001007	2425	165.041	5336-08-03	5460677	C01685	HMDB00867	1.2493	0.7729	0.8776	0.6092	1.0529	2.2186	2.8183	2.6081	2.8581	2.373	0.4563	0.404	0.4168	0.4121	0.429	1.2771	1.451	1.6005	1.5892	1.3356
1059	ribose	Carbohydrate	Pentose Metabolism	1471	LC/MS Polar	914	1508.2	195.051	50-69-1	5779	C00121	HMDB00283	1.1612	0.7834	0.9138	0.7231	0.5689	1.4089	1.5846	1.488	1.5936	1.0519	1.4466	1.8392	1.6828	1.8899	1.9751	0.7404	0.6052	1.0253	0.8383	0.9011
1085	ribulonate/xylulonate/lyxonate*	Carbohydrate	Pentose Metabolism	61858	LC/MS Polar	100019968	2350	165.041					1.3521	1.3146	1.1521	1.2636	1.1733	0.8073	0.6602	0.7055	0.6602	0.6789	0.8352	0.6602	0.7047	1.159	0.6802	1.0026	1.0347	1.2604	1.1485	0.9989
1045	ribulose 5-phosphate	Carbohydrate	Pentose Phosphate Pathway	1474	LC/MS Polar	296	3922	229.012	18265-46-8;108321-99-9	439184	C00199	HMDB00618	1.8905	1.0646	1.3954	0.9645	0.9015	4.0574	6.5401	6.2412	6.298	2.6365	0.1156	0.1156	0.1156	0.1156	0.1156	0.4808	0.6789	0.7524	0.5922	0.8229
1062	ribulose/xylulose	Carbohydrate	Pentose Metabolism	54671	LC/MS Polar	100006122	1400	195.051		5289590			0.8446	0.5313	0.6336	0.4957	0.5647	1.6272	1.3002	2.2667	2.7279	1.2329	1.2264	1.54	1.5552	1.4787	1.1225	0.1083	0.1083	0.3427	0.1083	0.1083
476	S-(1,2-dicarboxyethyl)glutathione	Amino Acid	Glutathione Metabolism	63009	LC/MS Neg	100020967	543	422.087	1115-52-2	9802383			0.0939	0.1935	0.0939	0.0939	0.096	0.5319	0.7656	0.709	0.2211	0.948	1.3592	1.2327	1.33	1.3985	1.5549	1.7775	2.6472	2.214	2.1342	2.4029
109	saccharopine	Amino Acid	Lysine Metabolism	1495	LC/MS Pos Early	392	2530	277.139	997-68-2	160556	C00449	HMDB00279	0.7875	0.9228	0.7593	0.548	0.6815	1	0.548	0.995	0.548	1.2759	0.548	0.548	0.548	0.548	0.548	0.548	0.548	0.548	0.548	0.548
356	S-adenosylhomocysteine (SAH)	Amino Acid	Methionine, Cysteine, SAM and Taurine Metabolism	42382	LC/MS Neg	197	1832.4	383.114	979-92-0	439155	C00021	HMDB00939	0.6558	0.7241	0.6446	0.6308	0.4749	0.5299	0.4562	0.4863	0.5306	0.6561	2.2501	2.129	1.9957	2.1745	1.8959	1.1958	1.3996	1.3134	1.3281	1.2239
355	S-adenosylmethionine (SAM)	Amino Acid	Methionine, Cysteine, SAM and Taurine Metabolism	15915	LC/MS Pos Early	1263	3002	399.144	24346-00-7;86867-01-8;86867-0108	34756	C00019	HMDB01185	0.9909	1.0091	0.8744	0.9185	0.737	0.8591	0.8117	0.7486	0.7825	1.224	0.3406	0.2448	0.3865	0.2448	0.2448	1.443	1.0941	1.8354	1.4497	1.5497
1084	sedoheptulose	Carbohydrate	Pentose Metabolism	53237	LC/MS Polar	100002619	2255	209.067	3019-74-7	5459879		HMDB03219	1.6613	1.2178	1.2621	1.0797	1.0506	0.7311	0.8286	0.4599	0.6311	0.784	2.2886	2.8044	2.2133	3.8856	3.0173	0.3863	0.1798	0.4046	0.4624	0.3577
1055	sedoheptulose-7-phosphate	Carbohydrate	Pentose Phosphate Pathway	35649	LC/MS Neg	100001628	599.6	289.033	2646-35-7	616	C05382	HMDB01068	1.0058	1	0.9565	0.9657	0.4898	2.4362	2.7989	2.3724	2.3173	2.5576	0.6591	0.2618	0.5759	0.2246	0.3138	1.636	0.5506	1.5317	1.8415	1.747
9	serine	Amino Acid	Glycine, Serine and Threonine Metabolism	1648	LC/MS Pos Early	503	1239	106.05	56-45-1	5951	C00065	HMDB00187	1.0585	1.046	0.9022	0.9637	0.7763	1.3764	1.215	0.9757	1.096	1.1958	0.7975	0.9066	0.7912	0.9664	0.8439	1.0121	0.9548	1.345	1.166	1.1318
366	S-methylcysteine	Amino Acid	Methionine, Cysteine, SAM and Taurine Metabolism	39592	LC/MS Pos Early	100002749	1955	119.016	1187-84-4	24417		HMDB02108	0.2975	0.2975	0.2975	0.2975	0.2975	0.7883	1.0719	0.2975	0.2975	0.5452	0.2975	0.5093	0.2975	0.2975	0.2975	0.3636	0.2975	0.2975	0.2975	0.2975
437	spermidine	Amino Acid	Polyamine Metabolism	485	LC/MS Pos Early	50	3355	146.165	124-20-9	1102	C00315	HMDB01257	1.2717	1.009	0.801	0.8618	0.8313	1.6963	1.7698	1.6366	1.6325	1.5298	0.1753	0.1778	0.1571	0.2499	0.1394	1.1665	1.7891	1.2418	1.1806	1.1494
442	spermine	Amino Acid	Polyamine Metabolism	603	LC/MS Pos Late	507	758	203.223	71-44-3	1103	C00750	HMDB01256	0.1901	0.1901	0.1901	0.1901	0.1901	1.1065	1	1.0329	1.1566	1.0495	0.1901	0.3316	0.1901	0.2506	0.1901	0.2135	0.6322	0.2824	0.1901	0.2352
2582	sphingadienine	Lipid	Sphingolipid Synthesis	57426	LC/MS Pos Late	100015643	1350	298.274	25696-03-1	6449795			1.1506	1.0043	1.1011	1.0563	0.7415	0.9626	0.8234	0.7319	0.8281	0.9467	0.3517	0.2773	0.2824	0.3053	0.2453	1.5138	1.2966	1.8754	1.8913	1.5955
2580	sphinganine	Lipid	Sphingolipid Synthesis	17769	LC/MS Pos Late	313	1413	302.305	3102-56-5	3126	C00836	HMDB00269	1.0918	0.886	0.9613	0.9656	0.8093	1.3713	1.1922	1.1129	1.2562	1.2796	0.5181	0.4509	0.4533	0.4783	0.4297	1.0613	0.9305	1.2481	1.1647	1.1643
2731	sphingosine	Lipid	Sphingosines	17747	LC/MS Pos Late	297	1393	300.29	123-78-4	5353955	C00319	HMDB00252	1.158	0.9431	0.9588	0.9153	0.7139	1.0064	0.8056	0.8643	0.8654	0.95	0.5522	0.5117	0.4806	0.5543	0.5075	1.4954	1.2905	1.7152	1.5942	1.5245
1291	stearate (18:0)	Lipid	Long Chain Fatty Acid	1358	LC/MS Neg	439	5872	283.264	57-11-4	5281	C01530	HMDB00827	0.9889	0.8332	0.9215	0.8937	0.6396	0.8901	0.9726	1.0204	1.0293	0.8662	1.2198	1.0481	1.0111	0.8883	0.8614	0.8524	0.7119	0.8429	0.901	0.7774
1326	stearidonate (18:4n3)	Lipid	Polyunsaturated Fatty Acid (n3 and n6)	33969	LC/MS Neg	100001229	5395	275.202	111174-40-4	5312508	C16300	HMDB06547	0.5485	0.6193	0.5568	0.3983	0.338	0.2975	0.2975	0.2975	0.4991	0.2975	0.2975	0.2975	0.2975	0.2975	0.2975	0.2975	0.2975	0.2975	0.2975	0.2975
1809	stearoyl ethanolamide	Lipid	Endocannabinoid	38625	LC/MS Pos Late	100002254	1787	328.321	111-57-9	27902		HMDB13078	0.9162	0.7495	0.7349	0.6932	0.6343	1.0817	0.9879	0.9548	1.1167	1.0401	1.0121	0.9684	0.9313	0.8471	0.8498	1.3638	1.1721	1.5405	1.3526	1.1953
1580	stearoylcarnitine (C18)	Lipid	Fatty Acid Metabolism(Acyl Carnitine)	34409	LC/MS Pos Late	100001391	1485	428.373	18822-91-8	6426855		HMDB00848	65.0384	55.0264	54.708	53.9295	38.3712	0.8005	0.7703	0.6366	0.7642	0.7373	0.1762	0.1509	0.1637	0.1774	0.1767	0.5444	0.4227	0.6871	0.5847	0.5579
1234	succinate	Energy	TCA Cycle	1437	LC/MS Polar	252	3149	117.019	110-15-6	1110	C00042	HMDB00254	0.6057	0.522	0.1973	0.3872	0.2114	0.971	1.0662	0.7944	0.529	1.3336	2.1626	0.9098	1.5358	0.5658	0.5873	3.8595	1.9158	2.8479	3.9481	3.8021
5124	succinimide	Xenobiotics	Chemical	41888	LC/MS Polar	100003696	2155	116.035	123-56-8	11439	C07273		0.7936	0.709	0.4664	1.1282	0.76	0.6666	0.834	1.0019	1.5285	0.7794	0.4664	0.4664	0.4664	0.7327	0.4787	1.4914	1.6931	1.8596	1.427	1.3029
1233	succinylcarnitine (C4-DC)	Energy	TCA Cycle	37058	LC/MS Pos Early	100001948	2291	262.128	256928-74-2	71464481		HMDB61717	0.142	0.142	0.142	0.142	0.142	0.142	0.142	0.142	0.142	0.142	0.142	0.142	0.142	0.142	0.142	0.9824	0.857	1.2498	1.0176	1.1014
5017	sulfate*	Xenobiotics	Chemical	46960	LC/MS Neg	100002528	616	96.9601	14808-79-8	1118	C00059	HMDB01448	1.1026	0.9865	1.0106	1.1136	0.7791	0.4852	0.44	0.4355	0.3922	0.5861	1.5756	1.2411	1.1646	1.3717	1.3036	0.4848	0.5999	0.7857	0.6172	0.5321
379	taurine	Amino Acid	Methionine, Cysteine, SAM and Taurine Metabolism	2125	LC/MS Neg	512	690	124.007	107-35-7	1123	C00245	HMDB00251	0.8801	1.0499	0.87	0.876	0.6849	3.0288	2.9516	2.9758	3.1415	3.4112	0.9943	0.8717	0.9819	1.0057	0.9899	1.5797	1.583	1.8061	1.6121	1.7783
2972	taurochenodeoxycholate	Lipid	Primary Bile Acid Metabolism	18494	LC/MS Neg	1629	5250	498.289	6009-98-9	387316	C05465	HMDB00951	0.953	0.9821	0.9972	1.1397	0.8546	0.5034	0.5333	0.4273	0.5369	0.4893	1.5081	1.3028	1.3636	1.5151	1.2248	0.7011	0.3816	0.7047	0.7195	0.3936
1320	tetradecadienoate (14:2)*	Lipid	Polyunsaturated Fatty Acid (n3 and n6)	62850	LC/MS Neg	100020343	5292	223.17	39039-37-7	5312409		HMDB00560	1.7476	1.4678	1.2781	1.2242	1	1.2026	1.2089	1.214	1.1915	1.2721	0.05	0.1035	0.05	0.0891	0.05	0.0835	0.05	0.05	0.05	0.05
3882	thiamin (Vitamin B1)	Cofactors and Vitamins	Thiamine Metabolism	5341	LC/MS Pos Early	873	3050	265.112	59-43-8	1130	C00378	HMDB00235	2.5391	2.5125	2.0192	2.4325	2.2312	1.228	1.4896	1.1881	1.3041	1.3044	0.5283	0.4489	0.4841	0.5499	0.3986	0.664	0.6377	0.7544	0.8119	0.6569
5156	thioproline	Xenobiotics	Chemical	53231	LC/MS Pos Early	100009232	1250	134.027	34592-47-4	93176			0.9728	0.9481	1.1224	0.9966	0.6669	1.1655	0.6851	0.723	0.8773	0.8893	0.3475	0.2454	0.2657	0.2141	0.27	1.1077	0.7822	1.2623	1.2789	1.111
16	threonine	Amino Acid	Glycine, Serine and Threonine Metabolism	1284	LC/MS Pos Early	564	1514	120.066	72-19-5	6288	C00188	HMDB00167	0.9477	0.9839	0.9311	0.8297	0.562	1.3641	1.0276	1.0161	1.2201	1.3669	0.843	0.7433	0.7555	0.8589	0.849	2.0406	1.9072	2.2641	2.1284	2.1607
855	threonylphenylalanine	Peptide	Dipeptide	31530	LC/MS Neg	100001125	2322	265.119	16875-27-7	4099799		HMDB29068	0.2242	0.2242	0.2762	0.2242	0.2242	0.2242	0.2242	0.2242	0.2242	0.2242	7.3515	1.4353	4.6102	0.7306	0.7185	0.7077	0.2242	0.298	0.5836	0.5544
3752	thymidine	Nucleotide	Pyrimidine Metabolism, Thymine containing	2183	LC/MS Neg	872	1963.7	241.083	50-89-5	5789	C00214	HMDB00273	1.1318	0.8352	1.0825	1	0.8156	0.5405	0.384	0.273	0.3493	0.4103	16.5673	7.7525	13.0357	6.118	7.2209	0.1537	0.1537	0.1831	0.3244	0.2722
3753	thymine	Nucleotide	Pyrimidine Metabolism, Thymine containing	604	LC/MS Neg	882	1654	125.036	65-71-4	1135	C00178	HMDB00262	1.0709	0.9826	0.852	0.9789	1.0394	1.1466	1.0372	1.0119	1.2039	0.9881	0.38	0.38	0.38	0.38	0.38	0.7513	0.7651	0.9526	0.9543	0.9066
317	tiglylcarnitine (C5:1-DC)	Amino Acid	Leucine, Isoleucine and Valine Metabolism	35428	LC/MS Pos Early	100001597	2962	244.154	64191-86-2	22833596		HMDB02366	0.4039	0.4039	0.4039	0.4039	0.4039	0.4039	1.1193	0.6444	0.8807	1.5367	0.4039	0.6355	0.4039	1.1991	1.1865	0.4039	0.6016	0.6858	0.7355	0.7047
217	tryptophan	Amino Acid	Tryptophan Metabolism	54	LC/MS Pos Early	565	2986	205.097	73-22-3	6305	C00078	HMDB00929	1.0279	0.907	0.8154	0.8745	0.5207	1.086	1.0189	0.9359	0.8589	1.4421	0.8036	0.8038	0.802	0.8132	0.7236	1.3697	0.9811	1.7116	1.395	1.2417
143	tyrosine	Amino Acid	Tyrosine Metabolism	1299	LC/MS Pos Early	815	2430	182.081	60-18-4	6057	C00082	HMDB00158	0.88	0.8959	0.8629	0.8693	0.5591	1.2987	1.0868	0.9802	1.0041	1.3159	0.8341	0.7787	0.8691	0.8277	0.7361	1.4708	1.1867	1.5125	1.438	1.5774
881	tyrosylglycine	Peptide	Dipeptide	41375	LC/MS Neg	100003598	1635	237.088	673-05-5	259323		HMDB29105	0.5994	0.429	0.6292	0.4919	0.258	1.3669	0.8138	0.6598	0.8046	1.0027	3.6787	2.6026	3.1764	1.7978	1.8506	0.9579	0.5691	0.4884	0.9973	0.811
1174	UDP-glucuronate	Carbohydrate	Nucleotide Sugar	2763	LC/MS Neg	1097	588	579.027	28053-08-9;63700-19-6	17473	C00167	HMDB00935	0.7514	0.8845	0.7934	0.8354	0.2953	6.6315	5.9977	4.9605	5.281	7.0099	3.6322	2.7343	3.5783	3.0848	3.1082	3.0752	0.41	3.0325	3.474	3.7499
1181	UDP-N-acetylglucosamine/galactosamine	Carbohydrate	Nucleotide Sugar	46148	LC/MS Polar	100002957	3665	606.074					0.5999	0.6116	0.6121	0.7206	0.124	2.0319	2.0072	1.9164	1.267	2.6781	2.2891	1.2249	2.0813	1.2368	1.6041	1.1071	0.2527	1.0131	1.3988	1.9309
3695	uridine 5'-monophosphate (UMP)	Nucleotide	Pyrimidine Metabolism, Uracil containing	2856	LC/MS Polar	869	4150	323.029	3387-36-8	6030	C00105	HMDB00288	0.131	0.131	0.131	0.131	0.131	1.7289	1.5112	1.2733	1.0014	2.8015	0.131	0.131	0.131	0.131	0.131	0.2273	0.2863	0.1364	0.1556	0.2928
3701	uracil	Nucleotide	Pyrimidine Metabolism, Uracil containing	605	LC/MS Polar	825	1089.7	111.02	66-22-8	1174	C00106	HMDB00300	1.6025	1.3777	1.2503	1.3202	1.5244	1.0942	1.546	1.4172	1.6895	1.0177	0.1756	0.2691	0.1553	0.3479	0.2718	1.9502	2.6344	2.3271	1.9488	1.95
3617	urate	Nucleotide	Purine Metabolism, (Hypo)Xanthine/Inosine containing	1604	LC/MS Neg	1134	757.1	167.021	69-93-2;120K5305	1175	C00366	HMDB00289	0.4856	0.9266	0.4106	1.587	0.5181	2.1598	2.1025	1.9054	1.6738	1.8938	0.6972	0.6853	1.4693	1.2083	1	0.4726	0.5754	0.8763	0.6146	0.6138
3700	uridine	Nucleotide	Pyrimidine Metabolism, Uracil containing	606	LC/MS Neg	535	1457.6	243.062	58-96-8	6029	C00299	HMDB00296	0.5383	0.5281	0.6079	0.5872	0.1841	2.0427	1.6967	1.5387	1.4399	1.8257	1.8292	1.5615	1.6943	1.5773	1.5853	1.0075	0.5197	1.1876	1.1963	1.1926
3697	uridine 3'-monophosphate (3'-UMP)	Nucleotide	Pyrimidine Metabolism, Uracil containing	39764	LC/MS Polar	106	3800	323.029	35170-0-7;35170-03-7	101543	C01368		0.9743	0.7439	0.8628	0.7168	0.2946	12.0413	7.9489	7.2908	6.8426	9.1514	0.7629	0.5564	0.7687	0.6106	0.8307	2.5267	0.6284	3.0964	2.9817	2.1608
3694	uridine 5'-diphosphate (UDP)	Nucleotide	Pyrimidine Metabolism, Uracil containing	5345	LC/MS Neg	870	599.5	402.995	21931-53-3	6031	C00015	HMDB00295	0.2595	0.2595	0.2595	0.2683	0.2595	5.9543	4.9866	5.5017	3.7805	7.2378	1.1826	0.84	0.9925	1.0363	1	0.4009	0.2595	0.8679	0.7039	0.7538
3693	uridine 5'-triphosphate (UTP)	Nucleotide	Pyrimidine Metabolism, Uracil containing	33448	LC/MS Neg	871	572	482.961	19817-92-6	6133	C00075	HMDB00285	0.3629	0.3629	0.3629	0.3629	0.3629	1.3354	1.5776	1.5903	1.1417	2.0799	0.3629	0.3629	0.3629	0.3629	0.3629	0.3629	0.3629	0.3629	0.3629	0.3629
329	valine	Amino Acid	Leucine, Isoleucine and Valine Metabolism	1649	LC/MS Pos Early	566	2479	118.086	72-18-4	6287	C00183	HMDB00883	1.0309	0.9121	0.9195	0.8801	0.6563	1.2248	1.054	0.9499	1.0164	1.2784	0.8864	0.7259	0.7584	0.8527	0.8063	1.4001	1.104	1.6669	1.6091	1.4742
897	valylglutamine	Peptide	Dipeptide	42079	LC/MS Pos Early	100003640	2295	246.145	42854-54-6	5253209		HMDB29125	0.1335	0.1335	0.1335	0.1335	0.1335	0.542	0.1335	0.1335	0.1335	0.6275	6.2257	1.2059	3.5203	0.5627	0.3481	0.7921	0.1335	0.1335	0.4501	0.3868
898	valylglycine	Peptide	Dipeptide	40475	LC/MS Pos Early	100003641	2444	175.108	686-43-1	136487		HMDB29127	0.3265	0.2704	0.3447	0.3578	0.0612	1.0628	0.4653	0.425	0.3673	0.95	1.6249	0.8108	1.1947	0.8771	0.8942	1.1079	0.3259	0.6821	1.1478	1.05
901	valylleucine	Peptide	Dipeptide	39994	LC/MS Pos Early	100003210	3138	231.17	22906-55-4	352039		HMDB29131	0.2901	0.2901	0.2901	0.508	0.2901	0.5256	0.3816	0.2901	0.2901	0.2901	14.2316	1.0887	5.438	0.473	0.3568	0.4233	0.2901	0.4315	0.621	0.3462
3609	xanthine	Nucleotide	Purine Metabolism, (Hypo)Xanthine/Inosine containing	3147	LC/MS Neg	1004	910	151.026	69-89-6	1188	C00385	HMDB00292	1.2174	1.0399	1.0914	1.0334	0.8809	1.4707	1.4576	1.4173	1.4133	1.3532	0.768	0.6672	0.711	0.701	0.6727	0.9161	0.8902	1.0712	1.002	0.9863
3611	xanthosine	Nucleotide	Purine Metabolism, (Hypo)Xanthine/Inosine containing	15136	LC/MS Neg	100000299	1075	283.068	146-80-5	64959	C01762	HMDB00299	1.6868	1.9147	1.662	2.0492	2.8096	0.6466	0.6087	0.525	0.6549	0.6511	6.356	4.2673	5.2934	4.6997	5.2453	2.4009	1.798	2.9379	2.4313	2.0616
1615	ximenoylcarnitine (C26:1)*	Lipid	Fatty Acid Metabolism(Acyl Carnitine)	57517	LC/MS Pos Late	100015836	1607	538.483					17.7334	14.5483	16.4314	15.8689	11.8192	0.8763	0.3598	0.7169	0.8267	0.6588	0.3598	0.3598	0.3764	0.3598	0.3598	0.3598	0.3598	0.7751	0.6731	0.3642
1046	xylulose 5-phosphate	Carbohydrate	Pentose Phosphate Pathway	37285	LC/MS Polar	100001968	3955	229.012	105931-44-0	439190	C00231	HMDB00868	1.5463	0.8821	1.1918	0.8086	1	3.9987	8.7341	8.5	8.5307	2.9418	0.0998	0.0998	0.0998	0.0998	0.0998	0.2578	0.3666	0.427	0.356	0.4475
