# Supplementary material for: Ether phospholipids are required for mitochondrial reactive oxygen species homeostasis
Source: Nat Commun. 2023 Apr 17;14:2194. doi: 10.1038/s41467-023-37924-9 (PMC10110566; doi:10.1038/s41467-023-37924-9)
Supplement: Supplementary file 6 — Supplementary Data 2 [file 41467_2023_37924_MOESM6_ESM.xlsx]

## Sheet: Complex lipidomics platform
												SAMPLE NAME	MDAC-04259	MDAC-04260	MDAC-04261	MDAC-04262	MDAC-04263	MDAC-04269	MDAC-04270	MDAC-04271	MDAC-04272	MDAC-04273	MDAC-04279	MDAC-04280	MDAC-04281	MDAC-04282	MDAC-04283	MDAC-04289	MDAC-04290	MDAC-04291	MDAC-04292	MDAC-04293
												SAMPLE ID	5353762	5353764	5353792	5353796	5353776	5353797	5353769	5353777	5353761	5353787	5353766	5353771	5353786	5353765	5353775	5353760	5353770	5353788	5353783	5353790
												CLIENT IDENTIFIER	L66_0_1	L66_0_2	L66_0_3	L66_0_4	L66_0_5	L108_0_1	L108_0_2	L108_0_3	L108_0_4	L108_0_5	L124_0_1	L124_0_2	L124_0_3	L124_0_4	L124_0_5	L148_0_1	L148_0_2	L148_0_3	L148_0_4	L148_0_5
												AMOUNT EXTRACTED CLP	75	75	75	75	75	75	75	75	75	75	75	75	75	75	75	75	75	75	75	75
												BRADFORD CLP	6.148	7.544	11.842	9.165	7.363	5.775	5.341	6.561	8.571	6.455	5.808	5.257	8.719	7.636	6.25	4.295	13.035	18.074	5.996	9.713
												CELL LINE	PATC66	PATC66	PATC66	PATC66	PATC66	PATC108	PATC108	PATC108	PATC108	PATC108	PATC124	PATC124	PATC124	PATC124	PATC124	PATC148	PATC148	PATC148	PATC148	PATC148
												DSDNA ASSAY CLP	86.321	124.404	116.885	88.809	96.977	164.775	93.024	174.969	119.342	88.996	144.448	251.929	231.3	208.237	293.7	96.619	42.223	69.515	129.96	126.521
												GROUP NAME	PATC66	PATC66	PATC66	PATC66	PATC66	PATC108	PATC108	PATC108	PATC108	PATC108	PATC124	PATC124	PATC124	PATC124	PATC124	PATC148	PATC148	PATC148	PATC148	PATC148
												GROUP NUMBER	1	1	1	1	1	3	3	3	3	3	5	5	5	5	5	7	7	7	7	7
												SAMPLE AMOUNT	8000000 cells	8000000 cells	8000000 cells	8000000 cells	8000000 cells	8000000 cells	8000000 cells	8000000 cells	8000000 cells	8000000 cells	8000000 cells	8000000 cells	8000000 cells	8000000 cells	8000000 cells	8000000 cells	8000000 cells	8000000 cells	8000000 cells	8000000 cells
												SAMPLE NUMBER	41	42	43	44	45	51	52	53	54	55	61	62	63	64	65	71	72	73	74	75
												SENSITIVITY	sensitive	sensitive	sensitive	sensitive	sensitive	sensitive	sensitive	sensitive	sensitive	sensitive	resistant	resistant	resistant	resistant	resistant	resistant	resistant	resistant	resistant	resistant
												TIME POINT	30h	30h	30h	30h	30h	30h	30h	30h	30h	30h	30h	30h	30h	30h	30h	30h	30h	30h	30h	30h
PATHWAY SORTORDER	BIOCHEMICAL	SUPER PATHWAY	SUB PATHWAY	COMP ID	PLATFORM	CHEMICAL ID	RI	MASS	CAS	PUBCHEM	KEGG	Group HMDB	66	66	66	66	66	108	108	108	108	108	124	124	124	124	124	148	148	148	148	148
7679	CE(12:0)	Cholesterol Ester	CE Ester	54493	DMS-MS	100010641							1.5444	1.3364	0.7337	1	1.3891	1.0601	1.4071	0.9387	0.8169	1.1927	0.6754	0.2475	0.2475	0.2475	0.6042	1.4254	0.3122	0.2475	0.9538	0.5171
7680	CE(14:0)	Cholesterol Ester	CE Ester	53452	DMS-MS	100009600							3.1909	2.277	1.1692	2.0073	2.5628	0.7979	1.0439	0.7047	0.4995	0.6218	0.5462	0.6297	0.3582	0.3269	0.5455	1.8533	0.2549	0.3276	1.2858	0.7611
7681	CE(14:1)	Cholesterol Ester	CE Ester	53453	DMS-MS	100009601							5.4381	3.5522	1.8572	3.1604	3.8479	0.7272	0.7989	0.5477	0.4083	0.7381	0.4704	0.5581	0.335	0.2803	0.4264	1.2786	0.2034	0.2614	1.0371	0.4961
7682	CE(15:0)	Cholesterol Ester	CE Ester	53454	DMS-MS	100009602							2.1149	1.6028	0.694	1.3267	1.5965	1.1507	1.241	0.8818	0.772	0.9108	0.3403	0.3613	0.279	0.2566	0.3649	1.3998	0.1727	0.2723	0.9469	0.5534
7683	CE(16:0)	Cholesterol Ester	CE Ester	54315	DMS-MS	100010463							2.1763	1.8529	0.7447	1.5649	1.8905	1.1231	1.4822	0.9377	0.7053	0.8274	0.5349	0.5636	0.3534	0.3708	0.4621	2.2067	0.3382	0.3881	1.2887	0.9365
7684	CE(16:1)	Cholesterol Ester	CE Ester	54316	DMS-MS	100010464							2.4604	2.071	0.8882	1.6689	2.3684	1.1358	1.2394	0.9887	0.6886	0.9639	0.4196	0.4856	0.2628	0.2773	0.3928	1.6552	0.226	0.2796	1.175	0.713
7685	CE(17:0)	Cholesterol Ester	CE Ester	54122	DMS-MS	100010270							1.6249	1.3541	0.5794	1.1784	1.4889	1.002	1.3253	0.8286	0.6445	0.9198	0.3687	0.3515	0.2266	0.2496	0.3348	1.457	0.2093	0.2741	0.998	0.6473
7686	CE(18:0)	Cholesterol Ester	CE Ester	54123	DMS-MS	100010271							1.5086	1.3156	0.6283	1.2086	1.3269	1.1323	1.2612	0.9211	0.7148	0.9773	0.4819	0.4756	0.3429	0.3254	0.4886	3.0998	0.5023	0.5641	1.9758	1.2345
7687	CE(18:1)	Cholesterol Ester	CE Ester	54494	DMS-MS	100010642							2.0624	1.8085	0.8342	1.4176	1.8801	0.9783	1.0217	0.7467	0.6126	0.8978	0.381	0.4531	0.2686	0.2864	0.4092	1.8029	0.2506	0.3253	1.2141	0.755
7688	CE(18:2)	Cholesterol Ester	CE Ester	53968	DMS-MS	100010116							2.5221	1.9646	0.9671	1.607	1.9819	1.301	1.3317	1.0465	0.8197	1.1405	0.3311	0.3869	0.2132	0.2403	0.2902	1.3579	0.2042	0.2568	0.8664	0.5114
7689	CE(18:3)	Cholesterol Ester	CE Ester	53969	DMS-MS	100010117							2.5737	2.2141	0.8649	1.5804	2.1816	1.3854	1.4427	1.1927	0.8323	1.3044	0.2606	0.3158	0.1852	0.1748	0.2609	1.2729	0.1752	0.2336	0.8376	0.4843
7690	CE(18:4)	Cholesterol Ester	CE Ester	53623	DMS-MS	100009771							2.4648	2.1451	0.8112	1.566	2.3221	1.4754	1.895	1.377	0.9941	1.506	0.384	0.1799	0.2361	0.1799	0.247	0.8654	0.1799	0.2025	0.5531	0.3356
7691	CE(20:0)	Cholesterol Ester	CE Ester	54317	DMS-MS	100010465							1.2295	1.131	0.4906	1.0613	1.2393	1.0671	1.1263	0.8672	0.6933	1.1041	0.7061	0.6639	0.4019	0.4541	0.6422	3.5209	0.5986	0.6527	2.1506	1.4108
7692	CE(20:1)	Cholesterol Ester	CE Ester	54318	DMS-MS	100010466							2.055	1.629	0.7476	1.3081	1.6318	0.7538	0.7616	0.57	0.4344	0.648	0.4433	0.5041	0.3048	0.3352	0.4772	2.2985	0.2856	0.408	1.341	0.8122
7693	CE(20:2)	Cholesterol Ester	CE Ester	53624	DMS-MS	100009772							3.7295	2.9353	1.3645	2.2838	2.785	0.9847	1.0017	0.7864	0.6296	0.8112	0.1213	0.1531	0.08	0.084	0.1151	0.6939	0.1068	0.1248	0.4053	0.2423
7694	CE(20:3)	Cholesterol Ester	CE Ester	54319	DMS-MS	100010467							1.7684	1.4853	0.5892	1.0741	1.4256	1.2039	1.2269	1.046	0.7749	1.0918	0.0905	0.1066	0.0616	0.0611	0.0814	0.6072	0.0867	0.109	0.4086	0.234
7695	CE(20:4)	Cholesterol Ester	CE Ester	54495	DMS-MS	100010643							1.9479	1.7258	0.6732	1.2306	1.7162	1.9464	2.0126	1.6209	1.2243	1.7821	0.2321	0.264	0.1577	0.1667	0.2344	1.0714	0.1447	0.1976	0.7259	0.4379
7696	CE(20:5)	Cholesterol Ester	CE Ester	53795	DMS-MS	100009943							1.0406	0.9594	0.3665	0.6134	0.8793	1.912	1.8483	1.5794	1.1653	1.7344	0.0657	0.0679	0.045	0.0438	0.0638	0.3529	0.0461	0.0602	0.2359	0.1348
7697	CE(22:0)	Cholesterol Ester	CE Ester	53625	DMS-MS	100009773							1.237	1.0346	0.4143	0.7043	1.0743	0.9796	1.1976	0.9964	0.7134	1.0036	0.6446	0.6965	0.42	0.4596	0.614	4.3229	0.7131	0.7422	2.9693	1.9031
7698	CE(22:1)	Cholesterol Ester	CE Ester	53796	DMS-MS	100009944							1.903	1.5582	0.7122	1.2578	1.6566	0.6718	0.6518	0.582	0.43	0.589	0.5651	0.7064	0.4437	0.4595	0.6809	2.5565	0.3779	0.4731	1.582	0.9983
7699	CE(22:2)	Cholesterol Ester	CE Ester	53269	DMS-MS	100009417							2.4953	1.877	0.9865	1.5175	1.832	1.1857	1.0963	0.9091	0.6631	1.0182	0.2755	0.2771	0.1822	0.1727	0.2202	1.0135	0.1685	0.1698	0.6083	0.3153
7700	CE(22:4)	Cholesterol Ester	CE Ester	54124	DMS-MS	100010272							2.1182	1.9326	0.7209	1.1975	1.6826	2.8906	2.9534	2.2978	1.8298	2.7032	0.0916	0.1046	0.0686	0.0732	0.0931	0.4942	0.0687	0.093	0.3319	0.173
7701	CE(22:5)	Cholesterol Ester	CE Ester	53797	DMS-MS	100009945							1.294	1.0753	0.4489	0.8008	1.0102	1.5525	1.6491	1.3375	0.9711	1.4418	0.0878	0.1065	0.0617	0.0675	0.1052	0.9374	0.119	0.1537	0.5579	0.3207
7702	CE(22:6)	Cholesterol Ester	CE Ester	53970	DMS-MS	100010118							1.1573	0.9897	0.4134	0.7514	0.9846	1.2315	1.3023	1.0381	0.7593	1.1124	0.1326	0.1597	0.0922	0.1041	0.1408	1.0103	0.1427	0.1811	0.6506	0.3991
7703	CE(24:0)	Cholesterol Ester	CE Ester	54125	DMS-MS	100010273							0.8313	0.634	0.329	0.6796	0.6774	1.0643	1.1997	0.9266	0.6423	0.8322	1.0626	1.254	0.6185	0.7163	1.0851	8.8389	1.4617	1.6418	6.0553	3.9338
7704	CE(24:1)	Cholesterol Ester	CE Ester	54126	DMS-MS	100010274							1.7823	1.4586	0.6725	1.314	1.3848	0.7732	0.7985	0.6437	0.5042	0.7587	0.8087	0.9854	0.5257	0.6225	0.9301	4.4425	0.6015	0.7585	2.6889	1.6165
7705	CER(14:0)	Sphingolipids	Ceramide	54496	DMS-MS	100010644							2.4994	2.0594	0.8396	1.4257	1.875	1.7911	1.8447	1.423	1.0858	1.7084	0.3514	0.4196	0.2485	0.2471	0.3511	1.0641	0.18	0.1974	0.6746	0.4119
7706	CER(16:0)	Sphingolipids	Ceramide	53971	DMS-MS	100010119							1.8944	1.543	0.6309	1.1418	1.5068	3.0522	3.1476	2.4816	1.8859	2.8329	0.3994	0.5187	0.3069	0.3108	0.4172	1.3195	0.2202	0.2217	0.8032	0.4915
7707	CER(18:0)	Sphingolipids	Ceramide	54320	DMS-MS	100010468							1.1396	0.918	0.4066	0.7454	0.9109	3.5679	3.5793	2.9542	2.311	3.4013	0.5626	0.7381	0.4255	0.4298	0.6021	1.1943	0.2129	0.205	0.7399	0.4573
7709	CER(18:1)	Sphingolipids	Ceramide	53626	DMS-MS	100009774							1.4455	1.209	0.5009	0.9302	1.2243	3.6519	3.7019	3.0006	2.3391	3.4648	0.593	0.6228	0.3877	0.3452	0.5238	1.0692	0.1696	0.1988	0.741	0.4684
7710	CER(20:0)	Sphingolipids	Ceramide	54321	DMS-MS	100010469							1.5823	1.3733	0.5531	1.0097	1.2345	4.5143	4.5927	3.7073	2.7521	4.1896	0.3441	0.4402	0.2447	0.2558	0.3796	1.4469	0.2592	0.2486	0.9725	0.5973
7711	CER(20:1)	Sphingolipids	Ceramide	53972	DMS-MS	100010120							1.68	1.3302	0.5725	1.1561	1.3557	3.9375	3.6928	3.1892	2.3821	3.6261	0.3355	0.462	0.2602	0.2761	0.3587	1.0253	0.215	0.1964	0.73	0.4012
7712	CER(22:0)	Sphingolipids	Ceramide	53627	DMS-MS	100009775							1.1723	1.0109	0.4294	0.7374	0.9442	2.4932	2.5646	2.0993	1.5129	2.4144	0.3716	0.4638	0.2565	0.2745	0.3889	1.4808	0.263	0.2488	0.9313	0.569
7713	CER(22:1)	Sphingolipids	Ceramide	54127	DMS-MS	100010275							1.8801	1.5329	0.6553	1.137	1.4614	2.4085	2.5067	2.0006	1.5464	2.2243	0.3722	0.4918	0.2796	0.3093	0.432	0.5761	0.1225	0.1075	0.3868	0.2236
7714	CER(24:0)	Sphingolipids	Ceramide	54322	DMS-MS	100010470							0.9869	0.7801	0.3307	0.6295	0.7602	1.6946	1.7447	1.3925	1.0339	1.6541	0.8384	1.1191	0.6331	0.6522	0.9288	3.3105	0.5685	0.5913	2.1904	1.243
7715	CER(24:1)	Sphingolipids	Ceramide	53628	DMS-MS	100009776							1.4037	1.2175	0.4969	0.8423	1.1022	1.4731	1.5394	1.222	0.9328	1.3719	0.5957	0.7817	0.4348	0.4792	0.6218	1.0768	0.166	0.1843	0.6813	0.3958
7716	CER(26:0)	Sphingolipids	Ceramide	54497	DMS-MS	100010645							0.8724	0.7196	0.3194	0.5612	0.6971	1.1405	1.2358	1.0049	0.7528	1.121	1.0305	1.3444	0.727	0.7789	1.0681	2.4998	0.4779	0.4243	1.6726	0.9986
7717	CER(26:1)	Sphingolipids	Ceramide	53798	DMS-MS	100009946							1.6496	1.3136	0.5902	1.0402	1.2729	1.0422	1.0762	0.8825	0.6518	0.9402	0.9263	1.1947	0.6478	0.683	0.9594	1.0008	0.1788	0.1738	0.6495	0.4001
7772	DAG(12:0/16:0)	Diacylglycerol	DAG Ester	53629	DMS-MS	100009777							1.9478	1.812	0.6837	1.2286	1.2428	0.7173	0.7967	0.5912	0.4218	0.8634	1.9905	2.2493	1.3691	1.6028	2.1691	1.964	0.3351	0.375	0.9044	0.6242
7774	DAG(12:0/18:0)	Diacylglycerol	DAG Ester	53973	DMS-MS	100010121							0.99	1.0146	0.4478	0.3643	0.7389	0.8144	1.01	0.6536	0.3643	0.8072	1.5798	2.105	1.1846	1.2258	1.6894	1.7821	0.3643	0.4822	1.2842	1.1156
7775	DAG(12:0/18:1)	Diacylglycerol	DAG Ester	53799	DMS-MS	100009947							2.083	1.8286	0.7992	1.2923	1.2418	0.6481	0.936	0.4523	0.4273	1.023	1.6203	2.5326	1.1437	1.4775	1.7495	2.2471	0.562	0.6878	1.672	0.6716
7776	DAG(12:0/18:2)	Diacylglycerol	DAG Ester	53455	DMS-MS	100009603							1.2621	1.1968	0.5421	0.9005	0.8814	1.136	1.4792	0.6666	0.7242	1.3332	1.251	0.5421	0.5906	0.5421	0.9142	2.0694	0.5421	7.0367	0.5421	0.5421
7779	DAG(14:0/14:0)	Diacylglycerol	DAG Ester	53270	DMS-MS	100009418							1.8885	1.903	0.8573	1.1912	1.1906	0.4972	0.883	0.6009	0.3938	0.8185	2.9366	3.0886	1.7528	2.025	2.6627	1.5591	0.5331	0.3302	1.4771	0.4402
7781	DAG(14:0/16:0)	Diacylglycerol	DAG Ester	54323	DMS-MS	100010471							1.8097	1.7469	0.6932	0.998	1.2672	0.7603	0.742	0.6147	0.4945	0.7142	3.7278	4.6478	2.7654	2.9573	4.1547	3.4843	0.6929	0.6189	2.2629	1.3684
7782	DAG(14:0/16:1)	Diacylglycerol	DAG Ester	54498	DMS-MS	100010646							2.7306	2.2576	0.9607	1.3721	1.7474	0.5512	0.5952	0.5457	0.3416	0.5272	1.8911	2.2725	1.4157	1.3432	2.0039	1.1647	0.2765	0.237	0.7675	0.4839
7785	DAG(14:0/18:1)	Diacylglycerol	DAG Ester	53800	DMS-MS	100009948							2.6595	2.3757	0.9251	1.4442	1.7397	0.7882	0.8246	0.6762	0.4693	0.7256	3.8857	4.175	2.7468	2.8098	4.0413	3.3646	0.7508	0.559	2.1331	1.3666
7786	DAG(14:0/18:2)	Diacylglycerol	DAG Ester	54128	DMS-MS	100010276							2.4218	2.3531	0.859	1.3167	2.0167	1.8057	2.0078	1.4399	0.9595	1.5218	0.9903	1.0097	0.6797	0.6582	0.9891	0.8166	0.1763	0.9331	0.5491	0.332
7787	DAG(14:0/18:3)	Diacylglycerol	DAG Ester	54324	DMS-MS	100010472							1.1405	1.4045	0.5	0.9775	1.1321	0.9713	1.2982	1.3537	0.6817	0.9293	0.7914	0.7854	0.5719	0.4387	0.723	0.2629	0.2629	0.2629	0.2629	0.2629
7789	DAG(14:0/20:0)	Diacylglycerol	DAG Ester	53974	DMS-MS	100010122							0.3749	1.4508	0.5507	0.6085	2.0652	0.5189	0.7128	0.6868	0.6845	0.614	0.772	1.2503	2.0083	1.0098	2.1034	1.172	0.2903	0.418	1.1124	0.4677
7790	DAG(14:0/20:4)	Diacylglycerol	DAG Ester	53975	DMS-MS	100010123							2.3533	2.1533	0.8708	1.3917	1.9133	1.7966	1.8891	1.5862	0.9921	1.5729	0.7102	1.0079	0.4949	0.5194	0.8325	0.7461	0.1606	0.158	0.4445	0.2646
7791	DAG(14:0/22:6)	Diacylglycerol	DAG Ester	54499	DMS-MS	100010647							0.8825	1.2359	0.3813	0.6061	1.1428	1.0238	1.1253	1.124	0.6406	1.0015	0.9341	1.0506	1.4047	0.5914	1.1695	0.9985	0.2368	0.2211	0.7315	0.3512
7792	DAG(14:1/16:0)	Diacylglycerol	DAG Ester	53456	DMS-MS	100009604							0.6037	2.1546	1.0795	0.5898	2.7431	0.3414	1.4818	1.0793	0.9374	0.3986	0.7841	1.1304	4.8134	0.6594	2.5488	0.6616	0.1598	0.3313	1.1161	0.2602
7793	DAG(14:1/18:1)	Diacylglycerol	DAG Ester	54325	DMS-MS	100010473							1.2584	1.7888	0.7428	1.3665	2.0607	0.6362	0.764	0.5492	0.6224	0.6513	1.3442	1.4784	1.8598	0.9692	2.179	1.2173	0.3252	0.4574	0.928	0.4983
7799	DAG(15:0/18:1)	Diacylglycerol	DAG Ester	53457	DMS-MS	100009605							1.6342	1.5707	0.6645	0.9827	1.2397	1.1134	1.1201	0.91	0.6408	0.8743	1.2196	1.3808	0.9095	0.7486	1.2795	1.4098	0.3091	0.2784	1.0391	0.5623
7800	DAG(15:0/18:2)	Diacylglycerol	DAG Ester	53976	DMS-MS	100010124							2.1032	2.186	1.026	0.9031	1.8325	2.4446	2.421	2.2517	1.5451	2.429	0.4786	0.5347	0.8203	0.3886	0.8795	0.9599	0.1845	0.3059	0.672	0.3473
7805	DAG(16:0/16:0)	Diacylglycerol	DAG Ester	53977	DMS-MS	100010125							0.8789	0.7439	0.3039	0.4657	0.6275	1.3583	1.3637	1.115	0.7598	1.1921	4.1132	5.4533	3.0578	3.3213	4.6772	4.7527	0.8971	0.8266	3.0916	1.9134
7806	DAG(16:0/16:1)	Diacylglycerol	DAG Ester	53978	DMS-MS	100010126							2.251	1.9142	0.7676	1.147	1.4203	0.9006	0.9669	0.7601	0.507	0.7965	1.9859	2.2352	1.4258	1.3655	2.074	2.6311	0.5774	0.4764	1.7547	1.1769
7808	DAG(16:0/18:0)	Diacylglycerol	DAG Ester	54500	DMS-MS	100010648							0.6204	0.4336	0.2213	0.3596	0.5317	1.1232	1.0569	0.9489	0.5591	0.9578	3.495	4.319	2.513	2.9066	3.8967	5.2266	0.9965	1.0179	3.742	2.2556
7809	DAG(16:0/18:1)	Diacylglycerol	DAG Ester	53630	DMS-MS	100009778							1.0423	0.9251	0.3814	0.5871	0.7221	0.6336	0.6689	0.5532	0.3721	0.5746	1.9715	2.3171	1.4219	1.3792	1.9859	3.8881	0.7596	0.6969	2.6101	1.6119
7810	DAG(16:0/18:2)	Diacylglycerol	DAG Ester	53271	DMS-MS	100009419							1.5489	1.4515	0.5805	0.8412	1.185	1.7303	1.8558	1.3809	0.9811	1.7125	0.574	0.6623	0.4662	0.4212	0.6461	1.7857	0.3271	0.3298	1.233	0.7006
7811	DAG(16:0/18:3)	Diacylglycerol	DAG Ester	53979	DMS-MS	100010127							1.5281	1.5453	0.5551	1.0589	1.2886	2.161	2.206	1.6965	1.2553	1.9381	0.4751	0.5986	0.3272	0.3553	0.5333	1.3572	0.245	0.2359	0.9411	0.5506
7814	DAG(16:0/20:3)	Diacylglycerol	DAG Ester	54501	DMS-MS	100010649							2.4699	2.0707	0.8245	1.2869	1.6352	1.5873	1.7364	1.4478	0.8991	1.5605	0.5484	0.5644	0.3657	0.3771	0.5166	1.6599	0.2879	0.27	1.077	0.6676
7815	DAG(16:0/20:4)	Diacylglycerol	DAG Ester	53458	DMS-MS	100009606							3.1804	2.96	1.0812	1.7311	2.1876	2.2393	2.3268	1.9801	1.3706	2.1445	0.5162	0.5767	0.3554	0.3735	0.5626	0.9188	0.1506	0.1484	0.5565	0.3677
7816	DAG(16:0/20:5)	Diacylglycerol	DAG Ester	54502	DMS-MS	100010650							1.9562	1.5523	0.6446	1.026	1.2836	1.9895	2.3406	1.4959	1.1985	1.9318	0.6776	0.6794	0.4441	0.4305	0.6676	1.2842	0.2449	0.2134	0.9093	0.4149
7817	DAG(16:0/22:5)	Diacylglycerol	DAG Ester	54326	DMS-MS	100010474							1.412	1.1545	0.4812	0.6757	0.9023	2.2333	2.4033	1.6488	1.2749	2.1298	0.8397	0.8329	0.5822	0.5323	0.8039	2.2577	0.4182	0.4201	1.576	0.9221
7818	DAG(16:0/22:6)	Diacylglycerol	DAG Ester	53980	DMS-MS	100010128							1.3023	1.2997	0.4405	0.7459	0.925	1.9385	2.0147	1.5614	0.9884	1.728	0.8745	0.9787	0.6007	0.6631	0.9181	2.0343	0.3563	0.3356	1.2603	0.7528
7819	DAG(16:1/16:1)	Diacylglycerol	DAG Ester	53631	DMS-MS	100009779							2.684	2.3346	0.8831	1.3606	1.779	1.1467	1.257	1.0316	0.6913	1.0478	1.279	1.303	0.8233	0.813	1.1864	1.2375	0.2341	0.2122	0.7497	0.49
7820	DAG(16:1/18:0)	Diacylglycerol	DAG Ester	54129	DMS-MS	100010277							1.1581	1.0272	0.3885	0.6545	0.7758	0.9728	1.08	0.8907	0.5487	0.927	1.9018	2.1779	1.4006	1.2523	1.9087	5.3207	1.062	0.9367	3.4245	2.2755
7821	DAG(16:1/18:1)	Diacylglycerol	DAG Ester	54130	DMS-MS	100010278							1.5238	1.3566	0.5478	0.8691	1.0691	0.8265	0.9266	0.7198	0.5194	0.8043	1.669	1.9069	1.1499	1.1077	1.6506	2.5179	0.4526	0.4214	1.6526	0.9768
7822	DAG(16:1/18:2)	Diacylglycerol	DAG Ester	53632	DMS-MS	100009780							2.7885	2.6553	0.9613	1.4577	2.2001	3.9283	4.3185	3.1331	2.1997	3.9282	0.7251	0.7197	0.5098	0.5018	0.7022	1.0387	0.2036	0.1893	0.6889	0.4568
7823	DAG(16:1/18:3)	Diacylglycerol	DAG Ester	53981	DMS-MS	100010129							1.0401	0.9359	0.3375	0.5887	0.8956	1.1938	1.2035	1	0.851	1.3054	0.3096	0.4245	0.161	0.2835	0.3037	0.161	0.161	0.161	0.4055	0.161
7824	DAG(16:1/20:0)	Diacylglycerol	DAG Ester	54503	DMS-MS	100010651							0.9628	1.6023	0.3603	0.6605	0.6447	0.8818	0.7592	0.9256	0.6928	0.7205	2.025	2.3652	1.0866	1.2659	1.7865	3.5616	1.06	0.9038	3.0512	1.7075
7825	DAG(16:1/20:2)	Diacylglycerol	DAG Ester	54131	DMS-MS	100010279							2.7387	2.741	1.1779	1.6228	1.9259	1.5453	1.168	1.0652	0.6335	1.2438	0.9448	1.1702	0.6095	0.8434	1.0905	1.1767	0.2238	0.2748	0.6936	0.5055
7826	DAG(16:1/20:4)	Diacylglycerol	DAG Ester	53272	DMS-MS	100009420							3.379	3.0351	1.1963	1.8144	2.5007	4.1031	4.7609	3.9662	2.6199	4.355	0.5908	0.6042	0.4442	0.4226	0.6387	0.7079	0.1277	0.1278	0.5411	0.341
7827	DAG(16:1/22:6)	Diacylglycerol	DAG Ester	53459	DMS-MS	100009607							1.4515	1.1214	0.4133	0.6698	0.9283	2.2832	2.2712	1.9646	1.1642	2.242	0.7592	0.7906	0.5662	0.6437	0.773	1.5964	0.3399	0.2545	1.1963	0.5973
7833	DAG(18:0/18:1)	Diacylglycerol	DAG Ester	54504	DMS-MS	100010652							0.6929	0.605	0.2444	0.3707	0.4889	0.5615	0.6471	0.4915	0.3466	0.5277	1.8117	2.1003	1.2896	1.225	1.8643	5.5873	1.0307	0.9693	3.7389	2.302
7834	DAG(18:0/18:2)	Diacylglycerol	DAG Ester	53273	DMS-MS	100009421							1.1158	1.0228	0.3861	0.604	0.8213	1.9022	2.0072	1.558	1.0705	1.802	0.5966	0.6465	0.4293	0.4029	0.6153	2.4243	0.4152	0.4362	1.5446	0.9772
7835	DAG(18:0/18:3)	Diacylglycerol	DAG Ester	53982	DMS-MS	100010130							1.6825	1.6131	0.5774	0.9453	1.2986	1.7259	1.9204	1.4485	1.0547	1.8673	0.5737	0.6834	0.4519	0.4364	0.6861	2.2465	0.3334	0.3655	1.1549	0.8323
7837	DAG(18:0/22:6)	Diacylglycerol	DAG Ester	53274	DMS-MS	100009422							1.0901	2.0288	0.7985	0.8735	2.6316	0.7602	1.0931	0.8919	0.8808	0.8035	0.7914	1.0453	2.0577	0.5816	1.87	0.9547	0.1529	0.3077	0.7984	0.3578
7838	DAG(18:1/18:1)	Diacylglycerol	DAG Ester	53275	DMS-MS	100009423							1.0468	0.8698	0.3364	0.5144	0.6794	0.5413	0.607	0.4638	0.3086	0.4967	1.7832	2.0004	1.2102	1.2284	1.8045	4.5086	0.7282	0.7352	2.6933	1.7283
7839	DAG(18:1/18:2)	Diacylglycerol	DAG Ester	53276	DMS-MS	100009424							1.4537	1.2781	0.5087	0.7273	0.9997	1.8625	1.9936	1.5587	1.0865	1.8681	0.6315	0.6529	0.4522	0.465	0.6202	1.9508	0.3017	0.3415	1.1918	0.7513
7840	DAG(18:1/20:1)	Diacylglycerol	DAG Ester	53801	DMS-MS	100009949							1.048	0.9337	0.3956	0.5886	0.6953	0.4338	0.4464	0.3437	0.2728	0.3926	2.7707	3.243	2.0147	2.0566	2.7866	5.5103	0.937	0.952	3.6539	2.2565
7841	DAG(18:1/20:2)	Diacylglycerol	DAG Ester	54327	DMS-MS	100010475							2.3161	1.9918	0.8598	1.1577	1.5588	0.7228	0.7816	0.6948	0.4484	0.7422	1.2158	1.2413	0.8314	0.7749	1.1627	2.075	0.3319	0.3749	1.3596	0.774
7842	DAG(18:1/20:3)	Diacylglycerol	DAG Ester	53633	DMS-MS	100009781							1.948	1.8057	0.725	1.0511	1.3492	1.2666	1.4784	1.1494	0.8091	1.3345	0.4894	0.5164	0.3492	0.3517	0.5215	1.6464	0.2276	0.2595	1.0211	0.6456
7843	DAG(18:1/20:4)	Diacylglycerol	DAG Ester	53460	DMS-MS	100009608							2.4513	2.2344	0.8081	1.296	1.6493	1.6607	1.8707	1.534	1.1209	1.8101	0.6101	0.6502	0.3824	0.3885	0.5596	0.8798	0.1209	0.1643	0.5749	0.3407
7844	DAG(18:1/20:5)	Diacylglycerol	DAG Ester	53277	DMS-MS	100009425							1.434	1.1447	0.4693	0.6522	0.871	1.1157	1.4735	1.0072	0.7973	1.4495	0.5534	0.54	0.3583	0.3324	0.5166	1.0386	0.1567	0.1695	0.6062	0.4098
7845	DAG(18:1/22:4)	Diacylglycerol	DAG Ester	53278	DMS-MS	100009426							0.6579	0.535	0.2573	0.47	0.5991	1.0926	1.0774	0.9707	0.6645	0.9944	1.2856	1.7321	0.9583	1.0525	1.3464	1.7564	0.3857	0.3185	1.1946	0.7326
7846	DAG(18:1/22:5)	Diacylglycerol	DAG Ester	53802	DMS-MS	100009950							1.0408	0.929	0.3697	0.5238	0.7432	1.3417	1.7651	1.2274	0.9055	1.3873	0.6938	0.7653	0.5214	0.5212	0.6706	1.7896	0.2424	0.3251	1.2248	0.6966
7847	DAG(18:1/22:6)	Diacylglycerol	DAG Ester	53461	DMS-MS	100009609							1.0564	0.9944	0.3368	0.5158	0.7233	1.0416	1.1781	1.0056	0.6431	1.0151	0.6604	0.7273	0.4816	0.5007	0.652	1.5159	0.2401	0.2855	1.1465	0.6406
7849	DAG(18:2/18:3)	Diacylglycerol	DAG Ester	53279	DMS-MS	100009427							0.5052	0.4117	0.1535	0.2956	0.4083	1.0756	1.1939	1.0172	0.5551	1.1875	0.1535	0.1535	0.1535	0.1535	0.1535	0.1535	0.1535	0.1535	0.1535	0.1535
7850	DAG(18:2/20:3)	Diacylglycerol	DAG Ester	54132	DMS-MS	100010280							1.6505	1.9359	0.56	1.0044	1.4273	3.9409	4.4647	3.5295	2.6384	3.6605	0.3245	0.3171	0.2203	0.1564	0.4581	0.9956	0.1564	0.1564	0.6648	0.3507
7851	DAG(18:2/20:4)	Diacylglycerol	DAG Ester	53462	DMS-MS	100009610							2.8457	2.7457	1.0182	1.4811	2.361	8.4672	9.2591	7.6671	5.4418	9.0823	0.3439	0.4292	0.246	0.2083	0.2959	0.9818	0.1589	0.1617	0.4071	0.358
7852	DAG(18:2/20:5)	Diacylglycerol	DAG Ester	54505	DMS-MS	100010653							0.9794	0.8698	0.3706	0.3706	0.8597	2.6333	2.9774	1.8355	1.6662	2.4755	0.3706	0.3706	0.3706	0.3706	0.3706	0.3706	0.3706	0.3706	0.3706	0.3706
7853	DAG(18:2/22:4)	Diacylglycerol	DAG Ester	54133	DMS-MS	100010281							1.0623	0.9031	0.3525	0.8607	1.0401	4.3641	3.9322	3.8881	2.6117	4.0035	0.6482	0.7941	0.5111	0.6507	0.795	0.972	0.222	0.2352	0.8372	0.3982
7854	DAG(18:2/22:5)	Diacylglycerol	DAG Ester	53463	DMS-MS	100009611							1.1387	1.2036	0.439	0.6504	0.819	4.2247	5.5283	3.4017	2.8385	4.177	0.6683	0.8175	0.5167	0.5628	0.743	1.9365	0.2531	0.2531	1.3178	0.2531
7855	DAG(18:2/22:6)	Diacylglycerol	DAG Ester	54506	DMS-MS	100010654							1.5013	1.1859	0.3491	0.6734	0.8613	4.7359	5.0041	4.0132	2.6757	3.8861	0.468	0.4955	0.2533	0.3189	0.7339	1.292	0.2172	0.1911	0.68	0.4897
7723	DCER(14:0)	Sphingolipids	Dihydroceramide	53803	DMS-MS	100009951							2.627	2.1466	0.9418	1.5532	2.2266	2.4062	2.6441	2.1896	1.3734	2.3577	0.3493	0.5068	0.2846	0.3329	0.4026	1.0582	0.2051	0.1725	0.6215	0.3397
7724	DCER(16:0)	Sphingolipids	Dihydroceramide	54134	DMS-MS	100010282							2.2694	1.9035	0.7735	1.4881	1.8932	4.4138	4.6059	3.5205	2.5532	4.0144	0.3853	0.4751	0.2689	0.291	0.402	1.2265	0.2011	0.2011	0.7287	0.4485
7725	DCER(18:0)	Sphingolipids	Dihydroceramide	53464	DMS-MS	100009612							1.2121	0.928	0.4572	0.8476	1.1413	5.0232	4.9975	3.8138	2.8007	4.3129	0.5176	0.7107	0.4078	0.434	0.521	1.0046	0.1891	0.2063	0.7681	0.3978
7726	DCER(18:1)	Sphingolipids	Dihydroceramide	53983	DMS-MS	100010131							1.2085	0.9735	0.3392	0.7544	1.0013	2.2453	2.4815	1.9239	1.4928	2.0355	0.7014	0.4529	0.2764	0.2764	0.2764	1.3826	0.2764	0.2984	1.1004	0.5818
7727	DCER(20:0)	Sphingolipids	Dihydroceramide	53280	DMS-MS	100009428							1.2943	0.9277	0.4668	0.8124	1.1657	3.2591	3.2193	2.5817	1.9854	2.6901	0.586	0.546	0.396	0.4271	0.5934	1.5467	0.351	0.2771	0.9693	0.5625
7728	DCER(20:1)	Sphingolipids	Dihydroceramide	53984	DMS-MS	100010132							0.9373	0.8012	0.5277	0.693	1.2626	1.8626	1.544	1.5302	1.1952	1.5553	0.7805	0.7844	0.5493	0.6272	0.7786	1.2045	0.279	0.2749	0.7261	0.3955
7729	DCER(22:0)	Sphingolipids	Dihydroceramide	53465	DMS-MS	100009613							1.4487	1.1285	0.4659	0.8803	1.174	3.0849	3.0567	2.5114	1.6535	2.7159	0.3976	0.5197	0.2867	0.328	0.4391	1.4622	0.2863	0.2546	0.9281	0.5591
7730	DCER(22:1)	Sphingolipids	Dihydroceramide	53804	DMS-MS	100016011							1.2313	0.9312	0.4875	0.7457	0.992	1.7481	1.7317	1.4187	1.0352	1.4302	0.6022	0.6098	0.4205	0.5245	0.5921	1.0191	0.2388	0.2043	0.7173	0.337
7731	DCER(22:2)	Sphingolipids	Dihydroceramide	57732	DMS-MS	100009952							0.9317	0.8628	0.4019	0.704	0.8199	1.5836	1.5097	1.2661	0.9683	1.3525	0.6318	0.5696	0.3919	0.3942	0.5806	1.4984	0.3808	0.2746	1.072	0.5822
7732	DCER(24:0)	Sphingolipids	Dihydroceramide	54328	DMS-MS	100010476							1.0404	0.8083	0.3781	0.6403	0.837	2.009	1.9671	1.6404	1.1047	1.7705	0.7488	0.9152	0.4995	0.5631	0.7589	2.6795	0.4604	0.4343	1.7206	1.021
7733	DCER(24:1)	Sphingolipids	Dihydroceramide	53466	DMS-MS	100009614							1.3901	1.152	0.5005	0.8373	1.1323	1.5732	1.5733	1.2722	0.8608	1.3818	0.6184	0.6709	0.3916	0.4454	0.5964	1.1168	0.213	0.1847	0.6797	0.3879
7734	DCER(26:0)	Sphingolipids	Dihydroceramide	53634	DMS-MS	100009782							0.9609	0.7973	0.4358	0.5896	0.7444	1.3724	1.5112	1.2775	0.8342	1.4367	0.9136	0.8784	0.5062	0.653	0.8614	1.5178	0.3743	0.3022	1.0937	0.5343
7735	DCER(26:1)	Sphingolipids	Dihydroceramide	53281	DMS-MS	100009429							1.0292	0.9923	0.5388	0.7846	0.9174	1.0164	1.1765	0.8893	0.636	0.9311	1.0159	0.9189	0.5257	0.5945	0.7327	1.2323	0.3696	0.2638	0.8247	0.4157
7648	FFA(12:0)	Free Fatty Acids	Saturated FFA	54508	DMS-MS	100010656							0.86	0.7588	0.5006	0.6727	1.2497	0.6639	0.837	1.0802	0.7982	0.9515	1.1457	1.0712	0.7894	0.9083	0.9197	1.7333	0.2729	0.3165	0.9948	0.6311
7650	FFA(14:0)	Free Fatty Acids	Saturated FFA	53467	DMS-MS	100009615							1.4153	1.1947	0.6728	0.9374	1.4455	0.5718	0.7619	0.8903	0.5816	0.771	1.691	1.6665	1.0349	1.383	1.4196	2.3574	0.2344	0.316	1.048	0.7348
7661	FFA(14:1)	Free Fatty Acids	Monounsaturated FFA	53985	DMS-MS	100010133							0.9889	1.5826	0.9726	0.7739	2.6247	0.5239	1.1516	1.3967	0.8301	0.7888	0.8255	1.0624	2.699	0.7916	1.9279	1.3465	0.2274	0.2584	1.0111	0.4375
7651	FFA(15:0)	Free Fatty Acids	Saturated FFA	54135	DMS-MS	100010283							0.8931	1.0137	0.5919	0.6715	1.5579	0.7514	1.0491	1.2902	0.8318	0.9863	0.8665	0.9577	1.1567	0.7284	1.0552	1.3433	0.2013	0.2659	0.8806	0.5501
7652	FFA(16:0)	Free Fatty Acids	Saturated FFA	53986	DMS-MS	100010134							0.9824	0.9091	0.4959	0.6823	1.1862	0.7809	0.9048	1.0476	0.7009	0.886	1.0645	1.2332	0.8049	0.9604	1.0784	2.2104	0.2342	0.3929	1.3227	0.8587
7662	FFA(16:1)	Free Fatty Acids	Monounsaturated FFA	54136	DMS-MS	100010284							1.7772	1.4649	0.7215	1.1058	1.8156	0.928	0.9254	1.0961	0.6508	0.8101	0.8662	1.1342	0.6396	0.8366	1.0306	1.9233	0.1979	0.2766	1.0257	0.6557
7653	FFA(17:0)	Free Fatty Acids	Saturated FFA	53468	DMS-MS	100009616							0.9098	0.8149	0.4881	0.6566	1.1126	1.2012	1.3093	1.5182	0.9362	1.2989	0.8551	0.9792	0.6439	0.7911	0.9487	1.9911	0.266	0.3418	1.1333	0.7704
7654	FFA(18:0)	Free Fatty Acids	Saturated FFA	53805	DMS-MS	100009953							0.9661	0.8875	0.4734	0.6606	1.1595	0.9686	1.1603	1.3106	0.7855	1.0515	0.8809	1.0567	0.6958	0.8252	1.04	2.5504	0.2978	0.475	1.4973	1.0022
7663	FFA(18:1)	Free Fatty Acids	Monounsaturated FFA	53469	DMS-MS	100009617							0.9207	0.8233	0.4425	0.5778	1.0433	0.7512	0.8006	0.9387	0.5131	0.6918	1.0039	1.2093	0.777	0.8462	1.0772	2.1111	0.3086	0.3626	1.3639	0.8768
7668	FFA(18:2)	Free Fatty Acids	Polyunsaturated FFA (PUFA)	53635	DMS-MS	100009783							1.6102	1.3019	0.5633	0.9953	1.5383	2.0297	1.8722	2.1724	1.1061	1.3777	0.5634	0.7109	0.4458	0.4714	0.7178	1.639	0.1762	0.273	0.9942	0.6042
7670	FFA(18:4)	Free Fatty Acids	Polyunsaturated FFA (PUFA)	53636	DMS-MS	100009784							0.8589	0.8303	0.4605	0.6321	1.1567	0.9044	1.02	1.1371	0.6454	1.0392	0.8336	0.9796	0.7448	0.7073	0.8717	1.3682	0.286	0.6193	0.9173	0.5345
7656	FFA(20:0)	Free Fatty Acids	Saturated FFA	53470	DMS-MS	100009618							0.6688	0.6865	0.3907	0.5441	0.9501	0.7265	0.8416	0.9272	0.5426	0.8058	1.1487	1.3468	0.9132	1.1335	1.2493	2.8212	0.3316	0.8692	1.9107	1.1759
7664	FFA(20:1)	Free Fatty Acids	Monounsaturated FFA	53987	DMS-MS	100010135							1.0256	0.8607	0.3829	0.6765	1.0075	0.5997	0.5747	0.67	0.3573	0.5537	1.5192	2.031	1.1428	1.335	1.8684	3.1928	0.3582	0.489	1.9538	1.1799
7671	FFA(20:2)	Free Fatty Acids	Polyunsaturated FFA (PUFA)	54137	DMS-MS	100010285							2.3897	1.9687	0.8664	1.5097	2.2067	1.0022	0.904	1.0338	0.5435	0.7142	0.824	1.0743	0.6066	0.6712	0.9978	2.0733	0.2779	0.3267	1.2267	0.8081
7672	FFA(20:3)	Free Fatty Acids	Polyunsaturated FFA (PUFA)	54138	DMS-MS	100010286							2.4302	2.0933	0.959	1.5645	2.0527	1.4161	1.1847	1.3907	0.651	0.8787	0.405	0.5376	0.2868	0.3397	0.539	1.793	0.2398	0.2666	1.0537	0.6322
7673	FFA(20:4)	Free Fatty Acids	Polyunsaturated FFA (PUFA)	53471	DMS-MS	100009619							2.3143	2.2994	1.0317	1.4115	2.1647	1.8288	1.6995	1.8499	0.9683	1.3917	0.4576	0.6049	0.3161	0.392	0.5783	1.3602	0.1593	0.212	0.8054	0.4925
7674	FFA(20:5)	Free Fatty Acids	Polyunsaturated FFA (PUFA)	54329	DMS-MS	100010477							1.6424	1.5164	0.6443	1.0201	1.4425	1.8434	1.5522	1.5516	0.8226	1.1267	0.4541	0.5341	0.3303	0.3227	0.4972	1.1301	0.1397	0.1943	0.7318	0.4203
7658	FFA(22:0)	Free Fatty Acids	Saturated FFA	54139	DMS-MS	100010287							0.8662	0.8295	0.4245	0.7433	1.0014	0.8791	0.8722	0.867	0.4889	0.7625	1.0718	1.1779	0.7721	1.0786	1.1947	2.6307	0.3997	0.9786	1.7969	1.0555
7665	FFA(22:1)	Free Fatty Acids	Monounsaturated FFA	53472	DMS-MS	100009620							1.1403	1.1297	0.5012	0.8068	1.0066	0.7389	0.8915	0.7566	0.4217	0.6631	1.3037	1.5105	0.8076	1.0263	1.2723	1.9329	0.3114	0.4235	1.3881	0.6714
7675	FFA(22:2)	Free Fatty Acids	Polyunsaturated FFA (PUFA)	53283	DMS-MS	100009431							1.7316	1.6153	0.6668	1.1685	1.3793	0.8742	0.9671	0.7942	0.4663	0.6708	0.9759	1.1061	0.6122	0.7245	1.0733	1.1887	0.224	0.2447	0.8104	0.4458
7676	FFA(22:4)	Free Fatty Acids	Polyunsaturated FFA (PUFA)	53637	DMS-MS	100009785							1.4504	1.1509	0.499	0.8758	1.2224	2.488	2.213	2.0323	1.1735	1.5102	0.6088	0.8001	0.4753	0.4854	0.7173	1.7623	0.2381	0.2882	1.0372	0.6903
7677	FFA(22:5)	Free Fatty Acids	Polyunsaturated FFA (PUFA)	54509	DMS-MS	100010657							1.1531	0.9288	0.4054	0.7238	0.9858	1.9075	1.6183	1.4985	0.912	1.2533	0.5437	0.7659	0.4196	0.4467	0.6464	2.0178	0.2371	0.3215	1.1733	0.7134
7678	FFA(22:6)	Free Fatty Acids	Polyunsaturated FFA (PUFA)	53806	DMS-MS	100009954							1.1811	0.9597	0.4157	0.7582	1.0028	1.5843	1.4688	1.2667	0.8252	1.0973	0.5416	0.6962	0.4213	0.4441	0.6264	1.481	0.1973	0.2723	0.8937	0.5625
7660	FFA(24:0)	Free Fatty Acids	Saturated FFA	53807	DMS-MS	100009955							0.8152	0.7365	0.3276	0.6829	0.8444	0.8992	0.9207	0.9051	0.5395	0.8427	1.5666	1.8589	1.1275	1.1366	1.6596	5.2381	0.7441	0.9408	3.9298	2.3169
7666	FFA(24:1)	Free Fatty Acids	Monounsaturated FFA	54140	DMS-MS	100010288							1.0869	1.0117	0.4671	0.7458	0.9043	0.9056	1.0873	0.919	0.5224	0.8534	1.1918	1.3881	0.7501	0.9761	1.2148	2.3012	0.4269	0.4949	1.7591	0.9078
7736	HCER(14:0)	Sphingolipids	Hexosylceramide	53808	DMS-MS	100009956							1.5088	1.4964	0.5546	0.9849	1.3872	1.2826	1.4407	1.167	0.8368	1.1334	0.891	1.0031	0.5441	0.6391	0.8486	1.4586	0.4191	0.3014	0.9969	0.6099
7737	HCER(16:0)	Sphingolipids	Hexosylceramide	53809	DMS-MS	100009957							1.1333	0.9884	0.4122	0.7436	0.9942	0.7344	0.7614	0.6232	0.4388	0.6825	1.8569	2.3884	1.3322	1.4683	1.9124	2.7662	0.6292	0.4862	1.7773	1.175
7738	HCER(18:0)	Sphingolipids	Hexosylceramide	53638	DMS-MS	100009786							0.5042	0.4001	0.1816	0.3328	0.4265	0.913	1.0301	0.8482	0.6136	0.8663	3.9959	4.8973	2.7366	3.0493	4.1531	2.6059	0.5698	0.4625	1.7098	1.0842
7739	HCER(18:1)	Sphingolipids	Hexosylceramide	53810	DMS-MS	100009958							0.9772	0.8907	0.3371	0.6771	0.8804	1.2388	1.4505	0.8856	0.6825	0.9307	1.7557	2.0901	1.0517	0.999	1.6885	1.0307	0.3123	0.2252	0.8635	0.4517
7740	HCER(20:0)	Sphingolipids	Hexosylceramide	53639	DMS-MS	100009787							0.5267	0.5666	0.2274	0.3726	0.5346	1.2025	1.26	1.0327	0.7708	1.1793	1.1481	1.4232	0.7947	0.9768	1.2425	2.378	0.5916	0.4237	1.6624	1.0089
7741	HCER(20:1)	Sphingolipids	Hexosylceramide	54510	DMS-MS	100010658							0.9956	0.9693	0.34	0.6947	0.7309	1.4227	1.1921	0.8265	0.7668	0.9355	0.7497	0.9221	0.5795	0.5649	0.723	1.9798	1.374	0.3932	1.1578	0.5963
7742	HCER(22:0)	Sphingolipids	Hexosylceramide	53473	DMS-MS	100009621							0.6805	0.6131	0.2741	0.4501	0.6165	0.9533	0.9862	0.8085	0.5871	0.8665	1.358	1.6909	0.9553	1.0755	1.4481	4.1152	0.9253	0.7444	2.7724	1.7747
7743	HCER(22:1)	Sphingolipids	Hexosylceramide	53474	DMS-MS	100009622							1.2063	1.0194	0.4296	0.7394	0.9645	0.9806	1.0445	0.8452	0.5885	0.9709	1.0958	1.3567	0.7901	0.8995	1.1772	0.4874	0.0942	0.0756	0.2932	0.1836
7744	HCER(24:0)	Sphingolipids	Hexosylceramide	54511	DMS-MS	100010659							0.5763	0.4769	0.2189	0.3804	0.5043	0.754	0.8439	0.7006	0.4738	0.7406	1.6518	1.9775	1.1341	1.3169	1.7059	6.8532	1.5227	1.2253	4.6942	2.9232
7745	HCER(24:1)	Sphingolipids	Hexosylceramide	54512	DMS-MS	100010660							1.0059	0.9308	0.3979	0.6755	0.9225	0.8345	0.9876	0.7591	0.5545	0.8433	2.0759	2.5794	1.419	1.7237	2.2457	2.3745	0.5229	0.4144	1.5519	1.0084
7746	HCER(26:0)	Sphingolipids	Hexosylceramide	53811	DMS-MS	100009959							0.7348	0.6534	0.2866	0.5417	0.6999	0.9463	0.9263	0.8831	0.5511	0.9122	1.7309	2.2794	1.234	1.3712	1.8664	5.9058	1.2604	1.0548	4.1519	2.5303
7747	HCER(26:1)	Sphingolipids	Hexosylceramide	53988	DMS-MS	100010136							1.1305	1.0466	0.447	0.7832	1.1143	0.7468	0.8566	0.6769	0.4848	0.7368	1.6819	2.1102	1.2255	1.2801	1.6386	2.2907	0.5533	0.4178	1.6185	1.0256
7748	LCER(14:0)	Sphingolipids	Lactosylceramide	53284	DMS-MS	100009432							1.6644	1.3593	0.6467	1.0639	1.3153	0.6431	0.6708	0.5794	0.4026	0.628	0.6414	0.7482	0.3858	0.3874	0.6205	5.5378	1.022	1.0402	3.8334	2.3664
7749	LCER(16:0)	Sphingolipids	Lactosylceramide	54141	DMS-MS	100010289							1.6195	1.2738	0.5981	0.9997	1.2916	0.5572	0.587	0.4813	0.3272	0.4913	0.784	1.0003	0.5863	0.6432	0.846	10.6865	2.0031	1.8739	7.608	4.4641
7750	LCER(18:0)	Sphingolipids	Lactosylceramide	53475	DMS-MS	100009623							0.5391	0.4389	0.2086	0.375	0.4549	1.0604	1.1301	0.886	0.6383	1.0085	1.0555	1.3667	0.7384	0.7954	1.0838	4.7809	0.9254	0.8553	3.5304	2.0262
7751	LCER(18:1)	Sphingolipids	Lactosylceramide	53476	DMS-MS	100009624							0.7671	0.8504	0.4755	0.7	0.6712	1.0121	1.1833	0.947	0.7332	0.9644	0.8836	1.0282	0.6826	0.795	1.0378	1.6043	0.4949	0.326	1.0679	0.751
7752	LCER(20:0)	Sphingolipids	Lactosylceramide	53477	DMS-MS	100009625							0.8944	0.7104	0.3093	0.5918	0.6534	1.2144	1.2306	1.0378	0.7067	1.1364	0.7008	0.9622	0.4939	0.5429	0.6891	8.8817	1.7244	1.5824	6.2224	3.4995
7753	LCER(20:1)	Sphingolipids	Lactosylceramide	53812	DMS-MS	100009960							1.1263	0.6564	0.34	0.6281	0.7655	1.2478	1.4397	1.3438	0.8689	1.2162	0.5407	0.9955	0.5956	0.601	1.1272	2.1371	0.4602	0.4032	1.3428	0.8787
7754	LCER(22:0)	Sphingolipids	Lactosylceramide	53640	DMS-MS	100009788							1.3001	0.983	0.4461	0.8022	1.0727	0.8866	0.8867	0.8187	0.5572	0.8343	0.7648	1.0921	0.5754	0.6714	0.8564	20.3606	4.0026	3.3591	14.3001	8.2498
7755	LCER(22:1)	Sphingolipids	Lactosylceramide	54142	DMS-MS	100010290							1.2767	0.9969	0.4416	0.6992	1.0184	0.9617	0.9423	0.9066	0.5672	0.8841	0.7775	1.0031	0.5988	0.6723	0.8648	2.1375	0.4271	0.3322	1.385	0.9217
7756	LCER(24:0)	Sphingolipids	Lactosylceramide	53989	DMS-MS	100010137							1.2164	1.0115	0.4391	0.7823	1.029	0.7563	0.7489	0.6523	0.4472	0.6802	0.9391	1.2017	0.6481	0.7936	0.9885	39.0855	7.8405	6.2744	26.9772	15.7953
7757	LCER(24:1)	Sphingolipids	Lactosylceramide	53478	DMS-MS	100009626							1.1781	0.9526	0.4261	0.7799	0.9932	0.5936	0.6131	0.5429	0.3501	0.4828	0.8423	1.0969	0.6414	0.733	0.957	10.3188	2.0549	1.6583	7.0201	4.1321
7758	LCER(26:0)	Sphingolipids	Lactosylceramide	53641	DMS-MS	100009789							1.279	1.0169	0.4552	0.8236	1.0419	0.6951	0.6951	0.6045	0.4611	0.5826	0.9258	1.0176	0.6285	0.7984	0.9831	19.4839	3.8277	3.0569	13.5384	7.9315
7759	LCER(26:1)	Sphingolipids	Lactosylceramide	53642	DMS-MS	100009790							1.6424	1.4106	0.5794	0.9933	1.2702	0.6162	0.5279	0.439	0.358	0.57	0.7676	0.9374	0.5259	0.5856	0.7852	8.6568	1.8238	1.4442	5.8997	3.7118
6720	LPC(16:0)	Lysophosphatidylcholine	LPC Ester	53287	DMS-MS	100009435							1.5233	1.2473	0.5173	0.9671	1.3642	1.3302	1.3878	1.3159	0.7662	1.3478	0.8006	1.3178	0.662	0.7269	1.1442	2.6327	0.4103	0.4204	1.2616	1.0557
6721	LPC(16:1)	Lysophosphatidylcholine	LPC Ester	53479	DMS-MS	100009627							1.2854	1.4605	0.5153	0.9465	1.2455	0.8513	0.5124	0.5124	0.5124	0.5124	0.5124	0.5124	0.5124	0.7787	0.5124	1.7101	0.5124	0.5124	0.5124	0.5124
6723	LPC(18:0)	Lysophosphatidylcholine	LPC Ester	54144	DMS-MS	100010292							1.0003	0.8498	0.5032	0.872	0.9011	2.4615	2.8411	2.2319	1.3852	2.2069	0.9384	1.8905	0.9061	0.9997	1.741	4.0059	0.7322	0.6852	2.8504	1.7774
6724	LPC(18:1)	Lysophosphatidylcholine	LPC Ester	54145	DMS-MS	100010293							1.0481	0.8522	0.3043	0.644	0.86	1.2153	1.1291	1.2678	0.6032	1.0243	1.1006	2.0321	0.8028	1.2191	2.003	3.5864	0.519	0.5896	1.8416	1.4219
6725	LPC(18:2)	Lysophosphatidylcholine	LPC Ester	54331	DMS-MS	100010479							0.4026	0.4026	0.4026	0.4026	0.4026	0.7425	0.4026	1.0569	0.484	0.841	0.4026	0.4026	0.4026	0.4026	0.4026	1.0963	0.4026	0.4026	0.4026	0.4026
6728	LPC(20:0)	Lysophosphatidylcholine	LPC Ester	53480	DMS-MS	100009628							0.802	0.359	0.359	0.5779	0.9477	0.9289	1.3922	1.217	0.5194	0.9467	1.0205	0.359	0.9404	0.9668	0.8915	1.7091	0.3909	0.359	1.7309	0.954
6729	LPC(20:1)	Lysophosphatidylcholine	LPC Ester	53813	DMS-MS	100009961							0.991	0.427	0.427	0.427	0.427	0.427	0.427	0.427	0.427	0.427	1.4284	0.427	0.8238	1.1756	0.427	0.427	0.427	0.427	2.2214	1.0801
6731	LPC(20:3)	Lysophosphatidylcholine	LPC Ester	54146	DMS-MS	100010294							0.524	0.524	0.524	0.524	1	0.524	0.524	0.524	0.524	0.524	0.524	0.524	0.524	0.524	0.524	1.3584	0.524	0.524	0.524	0.524
6732	LPC(20:4)	Lysophosphatidylcholine	LPC Ester	53481	DMS-MS	100009629							0.998	1.002	0.17	0.6855	0.17	1.1734	1.3796	0.17	0.5574	0.17	0.17	0.17	0.17	0.17	0.17	0.17	0.17	0.17	0.17	0.17
6737	LPC(22:4)	Lysophosphatidylcholine	LPC Ester	53815	DMS-MS	100009963							1	1	1	1	1	1	1	1	1	1	1	1	1	1	1	1	1	1	1	1
6977	LPE(16:0)	Lysophosphatidylethanolamine	LPE Ester	54516	DMS-MS	100010664							1.2405	1.2447	0.4518	0.8527	1.2041	1.4129	1.3254	1.1001	0.7258	1.2272	1.0758	1.0197	0.4966	0.6974	0.8734	0.9803	0.1848	0.2065	0.7319	0.4449
6978	LPE(16:1)	Lysophosphatidylethanolamine	LPE Ester	54147	DMS-MS	100010295							1.1547	1.041	0.4804	0.9338	1.3023	0.7827	0.721	0.6427	0.4149	0.638	1.9905	1.4726	0.958	1.0857	1.3721	1.3433	0.291	0.2353	0.9882	0.531
6979	LPE(17:0)	Lysophosphatidylethanolamine	LPE Ester	53993	DMS-MS	100010141							1.2074	1.2883	0.2865	0.6513	0.9042	1.7315	2.1444	1.8156	1.0327	1.8455	0.852	1.2325	0.4652	0.2865	0.9673	1.3125	0.2865	0.2865	0.9402	0.6671
6980	LPE(18:0)	Lysophosphatidylethanolamine	LPE Ester	53484	DMS-MS	100009632							1.3959	1.3849	0.5026	0.9902	1.3509	2.0208	1.9002	1.7342	1.1134	1.56	0.9822	1.3227	0.6628	0.7172	1.1087	2.2574	0.2659	0.4051	1.5388	1.0098
6981	LPE(18:1)	Lysophosphatidylethanolamine	LPE Ester	53288	DMS-MS	100009436							0.7254	0.7755	0.2616	0.53	0.7905	0.7945	0.7746	0.6871	0.445	0.673	2.9376	2.5311	1.3638	1.7894	2.4467	2.777	0.5782	0.5307	1.8356	1.1454
6982	LPE(18:2)	Lysophosphatidylethanolamine	LPE Ester	53817	DMS-MS	100009965							0.7965	0.8024	0.3283	0.6422	0.9564	2.0604	1.8238	1.7545	1.1599	1.5422	1.4068	1.0485	0.5724	0.8207	1.2336	1.5229	0.3777	0.3112	1.0953	0.628
6985	LPE(20:0)	Lysophosphatidylethanolamine	LPE Ester	53289	DMS-MS	100009437							1.0151	0.3813	0.4078	0.9355	1.0908	1.1323	0.3813	1.0504	0.3813	1.0172	0.9951	1.1974	0.8745	0.8315	1.0028	2.1921	0.3997	0.3813	1.9323	0.8576
6986	LPE(20:1)	Lysophosphatidylethanolamine	LPE Ester	53647	DMS-MS	100009795							1.167	0.991	0.4101	1.0648	1.0783	0.7245	0.7226	0.6148	0.3841	0.6374	2.4027	2.0152	1.2642	1.4815	1.9787	2.024	0.3788	0.397	1.2565	0.8174
6987	LPE(20:2)	Lysophosphatidylethanolamine	LPE Ester	53818	DMS-MS	100009966							1.6574	1.7209	0.6571	1.0298	1.9202	0.7038	0.6311	0.6929	0.5034	0.8445	1.645	1.2861	0.7379	0.724	1.202	1.3365	0.2497	0.26	0.9702	0.5771
6988	LPE(20:3)	Lysophosphatidylethanolamine	LPE Ester	54334	DMS-MS	100010482							1.1765	1.156	0.5251	1.1254	1.5149	1.2918	0.972	0.8676	0.6028	1.0251	1.4672	0.8211	0.5683	0.7748	0.8406	1.7406	0.3763	0.3277	1.2567	0.7732
6989	LPE(20:4)	Lysophosphatidylethanolamine	LPE Ester	53485	DMS-MS	100009633							1.0528	1.0859	0.421	0.9209	1.3466	1.6175	1.181	1.0898	0.8572	1.2412	0.9891	0.7107	0.4192	0.5145	0.665	1.6012	0.396	0.305	1.1064	0.6809
6990	LPE(20:5)	Lysophosphatidylethanolamine	LPE Ester	53994	DMS-MS	100010142							1.017	0.6621	0.3022	0.8446	1.0056	0.7913	0.6467	0.8423	0.5477	0.8726	1.1101	0.9839	0.5201	0.6611	1.1053	1.9549	0.6061	0.3763	1.4535	1.0377
6994	LPE(22:4)	Lysophosphatidylethanolamine	LPE Ester	53487	DMS-MS	100009635							1.1417	1.0636	0.4966	1.2371	1.02	1.7121	0.9841	0.9168	0.7148	1.4401	1.1355	0.5264	0.4032	0.7819	0.7767	1.0159	0.1669	0.2785	0.817	0.486
6995	LPE(22:5)	Lysophosphatidylethanolamine	LPE Ester	54519	DMS-MS	100010667							1.2224	0.9596	0.5152	1.1983	1.2755	1.7597	0.8653	0.8131	0.7119	1.4562	1.6155	0.8901	0.5428	0.9848	0.8535	1.1528	0.3128	0.4021	1.2039	0.7542
6996	LPE(22:6)	Lysophosphatidylethanolamine	LPE Ester	53649	DMS-MS	100009797							1.0544	0.791	0.4516	1.0261	1.1993	1.2072	0.8731	0.9811	0.5631	1.0154	1.7057	0.9515	0.6665	0.9105	1.3273	1.731	0.4808	0.4492	1.5249	0.8668
10341	MAG(12:0)	MAG	Ester	62002	DMS-MS	100020128							1.0814	0.7432	0.2949	0.5583	1.0444	1.0823	1.153	0.7798	0.5255	1.3859	0.7543	0.9907	0.6852	1.0031	1.0098	1.177	0.3291	0.4645	0.9351	0.5551
10342	MAG(14:0)	MAG	Ester	62028	DMS-MS	100020155							1.2106	0.7253	0.4743	0.7432	1.1917	0.9009	0.6249	0.8359	0.238	0.8846	1.175	0.7404	0.6897	1.3224	1.0222	0.9778	0.1781	0.2886	0.9274	0.6094
10343	MAG(14:1)	MAG	Ester	62004	DMS-MS	100020131							1.4797	1.0507	0.4754	0.6536	1.205	0.8656	0.9444	0.913	0.6463	0.2741	0.2741	1.2079	0.7541	0.8198	0.9872	0.2741	0.3524	0.2741	0.8938	0.2741
10344	MAG(15:0)	MAG	Ester	62005	DMS-MS	100020132							0.7576	1.1066	0.6923	0.6553	1.3457	0.8616	0.8985	0.8739	0.6428	0.8229	0.7384	0.6942	1.7311	0.9897	1.7195	1.0069	0.2204	0.3875	1.0597	0.4242
10345	MAG(16:0)	MAG	Ester	62006	DMS-MS	100020133							1.1173	0.5288	0.4654	0.7039	1.1475	0.91	0.5741	0.937	0.2505	0.8792	1.3484	0.9951	0.7624	1.4674	1.1902	0.9873	0.1627	0.3096	1.0198	0.5743
10346	MAG(16:1)	MAG	Ester	62007	DMS-MS	100020134							5.8927	4.867	2.0265	3.4466	4.305	0.7	0.6505	0.6068	0.4538	0.5468	0.9462	1.3439	0.7291	0.9956	1.3268	1.1075	0.2862	0.2514	0.944	0.4231
10347	MAG(17:0)	MAG	Ester	62008	DMS-MS	100020135							1.0443	0.4061	0.4575	0.545	1.0062	0.9484	0.5876	0.9778	0.2323	0.9938	1.3217	0.5969	0.7119	1.1867	0.9637	1.0104	0.1512	0.3242	0.9565	0.6145
10348	MAG(18:0)	MAG	Ester	62009	DMS-MS	100020136							0.9826	0.3012	0.4497	0.5948	0.9856	0.9737	0.5524	1.0488	0.2377	0.955	1.2834	0.5287	0.6006	1.369	0.9912	1.0088	0.1446	0.3514	1.114	0.634
10349	MAG(18:1)	MAG	Ester	62010	DMS-MS	100020137							3.1211	2.4632	1.0969	1.8687	2.3496	0.3227	0.2468	0.2444	0.1628	0.2009	1.1725	1.8634	0.8484	1.165	1.4731	1.3057	0.4028	0.2801	0.9031	0.5244
10350	MAG(18:2)	MAG	Ester	62011	DMS-MS	100020138							5.9412	4.0497	1.6875	2.7442	3.5489	1.0792	1.0202	0.8174	0.6857	0.9143	0.7906	0.7477	0.5379	0.6222	0.7347	0.8724	0.202	0.2839	0.8189	0.4324
10351	MAG(18:3)	MAG	Ester	62012	DMS-MS	100020139							1.7613	1.643	0.8187	0.934	1.1736	1.0755	1.3045	0.8314	0.5262	0.8325	0.6416	0.7859	0.3221	0.6153	0.2859	1.3141	0.2859	0.3242	1.4997	0.595
10352	MAG(18:4)	MAG	Ester	62013	DMS-MS	100020140							1.3393	0.7211	0.5091	0.6818	0.9635	1.1203	0.3681	0.7788	0.4718	1.1218	0.6709	0.8671	0.6493	1.2131	0.9057	1.395	0.3681	0.3681	0.9993	0.5525
10353	MAG(20:0)	MAG	Ester	62014	DMS-MS	100020141							0.8914	0.4087	0.4845	0.538	1.0207	0.882	0.6143	0.9793	0.2746	0.8157	1.3207	0.6617	0.6876	1.3982	1.1407	1.1979	0.1944	0.3545	1.1976	0.6809
10354	MAG(20:1)	MAG	Ester	62015	DMS-MS	100020142							1.6955	1.3012	0.5263	0.9597	1.2211	0.455	0.4879	0.3442	0.2686	0.2686	2.4828	3.5072	1.756	2.187	2.745	1.709	0.7897	0.3352	1.0431	0.5299
10355	MAG(20:2)	MAG	Ester	62016	DMS-MS	100020143							2.5598	1.9663	1.1848	1.5637	2.0373	0.4563	0.4563	0.4563	0.4563	0.4563	0.6861	1	0.5684	0.6841	0.7393	1.0992	0.4572	0.4563	0.4563	0.4563
10356	MAG(20:3)	MAG	Ester	62017	DMS-MS	100020144							12.5387	10.4778	3.6414	6.9355	8.7231	0.9803	0.7066	0.7723	0.5545	0.9365	0.6618	1.1433	0.5691	0.6864	0.8331	1.6923	0.3834	0.2803	0.9441	0.6188
10357	MAG(20:4)	MAG	Ester	62018	DMS-MS	100020145							14.2368	11.3089	3.6219	6.6854	8.1792	0.948	1.1167	0.9197	0.9079	0.8373	0.5816	0.8908	0.8069	0.6132	0.8499	1.2096	0.2627	0.2127	1.0219	0.5637
10358	MAG(20:5)	MAG	Ester	62019	DMS-MS	100020146							1.636	1.1929	0.5649	0.8034	1	0.6667	0.5649	0.5649	0.5649	0.5649	0.5649	0.5649	0.5649	0.5649	0.5649	0.5649	0.5649	0.5649	0.5649	0.5649
10359	MAG(22:0)	MAG	Ester	62020	DMS-MS	100020147							1.2371	0.3617	0.4056	0.7668	0.888	0.9858	0.8078	0.6372	0.3617	1.0749	1.187	1.1168	0.6938	1.229	0.3617	1.4912	0.3617	0.3617	1.4168	0.3617
10360	MAG(22:1)	MAG	Ester	62021	DMS-MS	100020148							1.1829	0.7016	0.4282	0.6188	1.0632	0.7394	0.762	0.6644	0.371	0.4858	1.9184	2.5129	1.2243	1.631	2.1492	2.5942	0.5562	0.4479	1.4947	1.083
10361	MAG(22:2)	MAG	Ester	62022	DMS-MS	100020149							1.0439	1.0339	0.5307	0.6662	1.1683	0.7332	1.2517	0.7405	0.806	0.9736	1.2202	1.1785	0.6288	0.8522	0.9128	1.349	0.3112	0.2688	1.3306	0.2688
10362	MAG(22:4)	MAG	Ester	62023	DMS-MS	100020150							1.2674	1.3014	0.4133	0.7581	0.8252	0.4133	0.4133	0.4133	0.4133	0.4133	0.4133	0.4133	0.4133	0.4133	0.4133	0.4133	0.4133	0.4133	0.4133	0.4133
10363	MAG(22:5)	MAG	Ester	62024	DMS-MS	100020151							3.8053	2.3977	1	1.5639	2.0839	1.1503	0.9802	0.7374	0.5981	0.7383	0.8392	0.8379	0.4513	0.7943	0.8607	1.2021	0.4513	0.4513	0.6804	0.71
10364	MAG(22:6)	MAG	Ester	62025	DMS-MS	100020152							2.9467	2.0608	0.9223	1.6075	1.8265	0.7416	0.8099	0.2701	0.5197	0.2701	0.7964	0.9776	0.4814	0.2701	0.9457	1.6553	0.2701	0.2701	1	0.2701
10365	MAG(24:0)	MAG	Ester	62026	DMS-MS	100020153							0.7304	0.7304	0.7304	0.7304	0.7304	0.7304	0.7304	0.7304	0.7304	0.7304	1.123	1.1319	0.8268	0.7493	1.4373	2.0648	0.7304	0.7304	1.3264	0.7304
10366	MAG(24:1)	MAG	Ester	62027	DMS-MS	100020154							0.7603	0.5273	0.2385	0.3907	0.2385	0.2385	0.2385	0.2385	0.2385	0.2385	1.4841	1.936	1	1.2677	1.655	1.7753	0.3993	0.2385	0.9731	0.8635
6496	PC(12:0/16:1)	Phosphatidylcholine	PC Ester	53820	DMS-MS	100009968							1.4624	1.5896	0.7024	0.9269	0.9345	0.7397	1.4315	0.8533	0.6018	1.1408	0.5522	1.1637	0.5522	0.5522	0.9707	0.5522	0.5522	0.5522	0.992	0.5753
6497	PC(12:0/18:1)	Phosphatidylcholine	PC Ester	54335	DMS-MS	100010483							0.7027	0.7262	0.5178	0.8638	0.7927	1.1334	1.2897	0.9694	0.4527	0.882	0.3971	0.8871	0.7416	0.3294	1.1293	1.2579	0.4418	0.1825	1.3094	0.8123
6498	PC(12:0/18:2)	Phosphatidylcholine	PC Ester	53290	DMS-MS	100009438							0.3576	0.3576	0.3576	0.5171	0.578	1.103	1.7135	1.0526	0.5197	0.9443	0.3576	1.0163	0.3576	0.3576	0.8991	0.3576	0.4598	0.3576	1.5174	0.3576
6499	PC(12:0/18:3)	Phosphatidylcholine	PC Ester	53821	DMS-MS	100009969							0.9064	0.9064	0.9064	0.9064	0.9064	0.9064	1.2827	0.9064	0.9064	0.9064	0.9064	0.9064	0.9064	0.9064	0.9064	0.9064	0.9064	0.9064	0.9064	0.9064
6504	PC(12:0/20:4)	Phosphatidylcholine	PC Ester	53488	DMS-MS	100009636							0.3361	0.3361	0.6115	0.7232	0.8002	1.3815	2.3064	0.9508	0.3361	1.075	0.3361	0.5432	0.3361	0.3361	0.6099	0.3361	0.3684	0.3361	1	0.4328
6505	PC(12:0/20:5)	Phosphatidylcholine	PC Ester	53995	DMS-MS	100010143							0.7609	0.7609	0.7609	0.7609	0.7609	0.7609	0.7609	0.7609	0.7609	0.7609	0.7609	0.7609	0.7609	0.7609	0.7609	0.7609	0.7609	0.7609	0.7609	0.7609
6510	PC(14:0/14:0)	Phosphatidylcholine	PC Ester	53293	DMS-MS	100009441							3.5375	3.0713	1.1273	1.9001	2.3279	0.4088	0.3261	0.3305	0.1975	0.2827	2.9009	3.2551	1.9793	2.0615	2.7716	1.2889	0.3234	0.211	0.8887	0.5608
6511	PC(14:0/14:1)	Phosphatidylcholine	PC Ester	53651	DMS-MS	100009799							0.7723	1.6408	0.7723	1	0.7723	0.7723	0.7723	0.7723	0.7723	0.7723	0.7723	0.7723	0.7723	0.7723	0.7723	0.7723	0.7723	0.7723	0.7723	0.7723
6512	PC(14:0/16:1)	Phosphatidylcholine	PC Ester	54151	DMS-MS	100010299							3.5928	2.6392	1.3581	1.8481	2.7606	0.7019	0.8155	0.6154	0.4104	0.6597	1.1384	1.4859	0.849	0.8616	1.289	0.8447	0.2043	0.1565	0.5602	0.4009
6513	PC(14:0/18:1)	Phosphatidylcholine	PC Ester	53996	DMS-MS	100010144							1.9529	1.5544	0.7345	1.197	1.5491	0.7485	0.8324	0.6155	0.3597	0.6124	1.6647	2.1053	1.1201	1.325	1.6951	1.3511	0.3283	0.2403	0.8847	0.6589
6514	PC(14:0/18:2)	Phosphatidylcholine	PC Ester	54152	DMS-MS	100010300							2.1484	1.8774	0.87	1.3193	1.707	2.0205	2.1751	1.6378	0.8335	1.7262	0.5426	1.0343	0.4782	0.5179	0.8005	0.7089	0.2265	0.1318	0.9023	0.3886
6515	PC(14:0/18:3)	Phosphatidylcholine	PC Ester	53294	DMS-MS	100009442							0.7411	0.7411	0.7411	0.7411	0.7411	0.7588	1.093	0.7411	0.7411	0.7411	0.7411	0.7411	0.7411	0.7411	0.7411	0.7411	0.7411	0.7411	0.7411	0.7411
6517	PC(14:0/20:1)	Phosphatidylcholine	PC Ester	54337	DMS-MS	100010485							0.2844	0.2844	0.635	0.6159	1	0.2844	0.2844	0.2844	0.2844	0.2844	1.4027	1.6009	0.9976	1.218	1.4315	0.2844	0.4547	0.2844	1.1932	0.6434
6518	PC(14:0/20:2)	Phosphatidylcholine	PC Ester	53652	DMS-MS	100009800							1.3095	1.4168	0.6167	1.0297	1.0158	0.6167	0.6167	0.6167	0.6167	0.6167	0.6167	0.6167	0.6167	0.6167	0.6167	0.6167	0.6167	0.6167	0.6167	0.6167
6519	PC(14:0/20:3)	Phosphatidylcholine	PC Ester	53823	DMS-MS	100009971							2.7853	2.4751	1.2883	1.665	2.1519	1.2784	1.2028	0.7517	0.4425	0.8786	0.5743	0.9732	0.6017	0.6609	0.9902	1.3068	0.3636	0.2431	1.1452	0.5408
6520	PC(14:0/20:4)	Phosphatidylcholine	PC Ester	54338	DMS-MS	100010486							2.4339	2.0403	1.182	1.5303	2.1003	1.1711	1.6116	1.028	0.6175	1.0272	0.7184	0.8372	0.4901	0.493	1.1448	0.6484	0.2435	0.1176	0.6498	0.338
6521	PC(14:0/20:5)	Phosphatidylcholine	PC Ester	54523	DMS-MS	100010671							1.6794	0.5204	0.5204	0.5204	0.9931	0.5204	0.5204	0.6931	0.5204	0.5204	0.5204	0.5204	0.5204	0.5204	0.5204	0.5204	0.5204	0.5204	0.5204	0.5204
6524	PC(14:0/22:4)	Phosphatidylcholine	PC Ester	54153	DMS-MS	100010301							1.1919	0.6425	0.6425	0.6697	0.9485	0.6425	1.7413	0.6425	0.6425	0.6425	0.6425	0.6425	0.6425	0.6425	0.6425	0.6425	0.6425	0.6425	0.6425	0.6425
6525	PC(14:0/22:5)	Phosphatidylcholine	PC Ester	53998	DMS-MS	100010146							1.3716	1.1462	0.6091	0.9502	1.0141	0.9072	0.9284	0.8511	0.4252	0.7128	0.7919	1.2666	0.653	0.5579	1.3724	1.342	0.4095	0.271	1.4035	0.689
6526	PC(14:0/22:6)	Phosphatidylcholine	PC Ester	53999	DMS-MS	100010147							1.3347	0.3784	0.5689	0.9371	0.8847	0.9668	1.1285	0.7289	0.3784	0.3784	0.7224	1.6751	0.8823	0.7747	1.3522	0.3784	0.3784	0.3784	0.3784	0.3784
6527	PC(15:0/14:1)	Phosphatidylcholine	PC Ester	54524	DMS-MS	100010672							0.4348	0.4348	0.4348	0.8526	1.3309	1.3995	1.1067	0.7292	0.4348	0.4348	0.4348	0.9858	0.4348	0.4348	0.4348	0.4348	0.4348	0.4348	0.4348	0.4348
6528	PC(15:0/16:1)	Phosphatidylcholine	PC Ester	54525	DMS-MS	100010673							4.6747	3.6468	0.5721	1.3115	1.5003	1.4282	0.8521	0.9068	1.5535	1.2708	0.8488	0.5118	0.3471	0.6823	0.3071	0.6844	0.1489	0.1489	0.3462	0.1489
6529	PC(15:0/18:1)	Phosphatidylcholine	PC Ester	54526	DMS-MS	100010674							1.6794	1.2762	0.7005	1.0496	1.4046	2.0554	1.7431	1.6243	1.1643	1.4728	0.7793	0.9255	0.4725	0.5545	0.8025	0.9951	0.1522	0.1603	0.4593	0.386
6530	PC(15:0/18:2)	Phosphatidylcholine	PC Ester	54154	DMS-MS	100010302							0.5808	0.5402	0.4315	0.6267	0.8033	1.32	2.3473	1.3104	0.5102	1	0.2105	0.2105	0.2105	0.2105	0.2105	0.2105	0.2105	0.2105	0.2105	0.2105
6531	PC(15:0/18:3)	Phosphatidylcholine	PC Ester	54155	DMS-MS	100010303							0.7329	0.7329	0.7329	0.7329	0.7329	0.7329	0.7329	0.8257	0.7329	0.7329	0.7329	0.7329	0.7329	0.7329	0.7329	0.7329	0.7329	0.7329	0.7329	0.7329
6532	PC(15:0/20:3)	Phosphatidylcholine	PC Ester	54339	DMS-MS	100010487							0.375	0.375	0.4112	0.6747	0.9857	1.2536	1.4237	1.1609	1	1.1876	0.375	0.375	0.375	0.375	0.375	0.375	0.375	0.375	0.375	0.375
6533	PC(15:0/20:4)	Phosphatidylcholine	PC Ester	53295	DMS-MS	100009443							1.5355	1.4657	0.3364	0.5217	1.1232	1.0108	0.8156	1	0.9974	1.0181	0.3129	0.3729	0.3129	0.3129	0.3129	0.3129	0.3129	0.3129	0.3129	0.3129
6534	PC(15:0/20:5)	Phosphatidylcholine	PC Ester	54156	DMS-MS	100010304							1	1	1	1	1	1	1	1	1	1	1	1	1	1	1	1	1	1	1	1
6535	PC(15:0/22:4)	Phosphatidylcholine	PC Ester	53824	DMS-MS	100009972							1	1	1	1	1	1	1	1	1	1	1	1	1	1	1	1	1	1	1	1
6536	PC(15:0/22:5)	Phosphatidylcholine	PC Ester	54000	DMS-MS	100010148							0.4804	0.4804	0.4804	0.4804	0.4804	0.4804	0.4804	0.4804	0.4804	0.4804	0.4804	0.4804	0.4804	0.4804	0.4804	0.4804	0.4804	0.4804	0.4804	0.4804
6537	PC(15:0/22:6)	Phosphatidylcholine	PC Ester	53654	DMS-MS	100009802							1	1	1	1	1	1	1	1	1	1	1	1	1	1	1	1	1	1	1	1
6538	PC(16:0/12:0)	Phosphatidylcholine	PC Ester	54527	DMS-MS	100010675							1.0231	0.9956	0.6572	0.9334	1.1577	1.4994	1.9859	1.1224	0.4089	1.2663	0.2959	0.5781	0.4713	0.1955	0.7531	0.845	0.3705	0.1489	1.0044	0.6134
6539	PC(16:0/14:0)	Phosphatidylcholine	PC Ester	53490	DMS-MS	100009638							2.1593	1.7927	0.7902	1.0963	1.6563	0.8574	0.8873	0.6583	0.4895	0.6613	1.1451	1.4456	0.7949	0.8259	1.2294	2.4189	0.4811	0.3819	1.2859	1.0041
6540	PC(16:0/14:1)	Phosphatidylcholine	PC Ester	54340	DMS-MS	100010488							2.4823	1.7647	0.9912	1.5524	1.7726	0.6439	0.6439	0.6439	0.6439	0.6439	1.0088	1.2048	0.6439	0.6913	0.7203	0.6439	0.6439	0.6439	0.6439	0.6439
6541	PC(16:0/16:0)	Phosphatidylcholine	PC Ester	53655	DMS-MS	100009803							0.8844	0.7209	0.5875	0.7387	1.0267	2.1195	3.3751	2.035	0.8649	1.6831	0.4449	0.7894	0.4297	0.3335	0.7068	1.9844	0.6395	0.3482	1.6395	0.9594
6542	PC(16:0/16:1)	Phosphatidylcholine	PC Ester	53491	DMS-MS	100009639							2.5761	1.9794	1.021	1.4923	1.9025	1.2366	1.3916	1.014	0.6401	0.986	0.9273	1.1854	0.6509	0.6852	0.9239	1.8654	0.3517	0.3168	1.0298	0.7583
6543	PC(16:0/18:0)	Phosphatidylcholine	PC Ester	54157	DMS-MS	100010305							0.609	0.4325	0.4051	0.5474	0.7386	1.8793	3.7454	2.1251	0.629	1.7219	0.5531	0.9992	0.5539	0.4743	1.0008	2.0331	0.8096	0.307	1.8505	1.1374
6544	PC(16:0/18:1)	Phosphatidylcholine	PC Ester	53656	DMS-MS	100009804							1.0583	0.7947	0.4145	0.6847	0.8381	0.9006	1.0148	0.7885	0.5009	0.7627	1.1173	1.2797	0.7539	0.8588	1.074	2.9323	0.5764	0.5006	1.4977	1.2317
6545	PC(16:0/18:2)	Phosphatidylcholine	PC Ester	54341	DMS-MS	100010489							1.4063	1.1807	0.5688	0.9924	1.1989	2.1924	2.7034	1.8608	1.1499	1.8997	0.3529	0.4786	0.2912	0.2789	0.4239	1.4976	0.356	0.2462	1.0076	0.6224
6546	PC(16:0/18:3)	Phosphatidylcholine	PC Ester	53825	DMS-MS	100009973							2.7215	2.2963	1.2642	1.7473	2.1436	1.8571	2.4088	1.7676	1.0862	1.5264	0.2802	0.4782	0.2147	0.2131	0.38	0.9138	0.2925	0.1973	0.8641	0.397
6548	PC(16:0/20:1)	Phosphatidylcholine	PC Ester	53657	DMS-MS	100009805							0.4975	0.5195	0.4275	0.5591	0.6454	0.9886	1.5034	0.8951	0.391	0.8332	0.8579	1.3901	0.8189	0.8123	1.2204	2.3305	0.6459	0.3904	1.7338	1.2648
6549	PC(16:0/20:2)	Phosphatidylcholine	PC Ester	54528	DMS-MS	100010676							1.2294	1.0921	0.7475	1.0626	1.2165	1.043	1.7785	1.0037	0.4953	1.0125	0.3946	0.6152	0.3989	0.3448	0.5854	1.3353	0.4687	0.2121	1.2036	0.5465
6550	PC(16:0/20:3)	Phosphatidylcholine	PC Ester	53296	DMS-MS	100009444							2.1523	1.7334	0.9311	1.5427	1.8476	1.3671	1.5704	1.1946	0.7407	1.0879	0.3361	0.4185	0.252	0.2656	0.44	1.6158	0.4112	0.2892	1.1355	0.7009
6551	PC(16:0/20:4)	Phosphatidylcholine	PC Ester	54158	DMS-MS	100010306							2.7421	2.5956	1.1357	1.8941	2.3804	2.105	2.6237	1.8795	1.2579	1.933	0.4496	0.6068	0.3342	0.3435	0.5531	0.8643	0.1805	0.1479	0.6609	0.3949
6552	PC(16:0/20:5)	Phosphatidylcholine	PC Ester	54159	DMS-MS	100010307							1.7156	1.139	0.6659	1.1497	1.2103	1.1583	1.4643	1.0688	0.7488	1.0735	0.5267	0.5159	0.2538	0.2715	0.5504	1.123	0.2762	0.1837	0.9534	0.5321
6553	PC(16:0/22:1)	Phosphatidylcholine	PC Ester	54160	DMS-MS	100010308							0.6151	0.6151	0.6151	0.6151	0.6151	0.6151	0.6151	0.6151	0.6151	0.6151	0.6151	0.9078	0.6151	0.6151	0.6151	2.017	0.6151	0.6151	1.103	0.6151
6555	PC(16:0/22:4)	Phosphatidylcholine	PC Ester	54161	DMS-MS	100010309							1.1401	0.9014	0.4904	0.8878	1.0672	1.6485	2.7295	1.7392	1.1831	1.547	0.4833	0.8362	0.45	0.3509	0.6087	1.7142	0.2884	0.2621	1.2868	0.5458
6556	PC(16:0/22:5)	Phosphatidylcholine	PC Ester	54529	DMS-MS	100010677							1.2109	0.9814	0.5665	0.8781	1.0528	1.6483	2.0377	1.7072	0.987	1.4858	0.5889	0.776	0.4495	0.3977	0.7132	1.8907	0.3888	0.3373	1.3888	0.6753
6557	PC(16:0/22:6)	Phosphatidylcholine	PC Ester	54003	DMS-MS	100010151							1.6794	1.0922	0.6435	1.0238	1.1633	1.4753	2.0171	1.5071	0.892	1.289	0.6015	1.0247	0.6663	0.5999	0.7371	0.8886	0.2303	0.2041	0.8945	0.4702
6558	PC(17:0/14:1)	Phosphatidylcholine	PC Ester	54342	DMS-MS	100010490							0.3241	0.3241	0.4204	0.658	0.7869	1.2471	1.0921	1.0535	1.0245	1.4577	0.3241	1.3368	0.5915	0.3241	0.5885	0.3241	0.3241	0.3241	1.1655	0.4604
6559	PC(17:0/16:1)	Phosphatidylcholine	PC Ester	53658	DMS-MS	100009806							2.7104	2.132	0.3783	0.7208	1.0013	1.7576	0.9987	1.055	1.5317	1.3746	1.025	0.8212	0.4174	0.6355	0.4784	1.3899	0.135	0.289	0.5323	0.4054
6560	PC(17:0/18:1)	Phosphatidylcholine	PC Ester	54162	DMS-MS	100010310							0.6827	0.6347	0.347	0.5771	0.8058	1.78	1.9532	1.5322	0.8251	1.4445	0.8681	1.2123	0.6861	0.6651	0.9157	1.8971	0.3816	0.3143	1.15	0.919
6561	PC(17:0/18:2)	Phosphatidylcholine	PC Ester	54163	DMS-MS	100010311							0.5252	0.6778	0.739	1	1.3887	3.3117	7.2806	3.3753	1.1414	2.713	0.215	0.8604	0.389	0.1792	0.6109	0.8063	0.3495	0.0843	1.2015	0.4043
6562	PC(17:0/18:3)	Phosphatidylcholine	PC Ester	53297	DMS-MS	100009445							0.2191	0.2191	0.2191	0.4453	0.6491	0.8291	1.9859	1.0837	0.2191	0.7961	0.2191	2.4732	0.6051	0.2191	0.8527	0.2191	0.6152	0.2191	1.9911	0.4152
6563	PC(17:0/20:3)	Phosphatidylcholine	PC Ester	54343	DMS-MS	100010491							0.291	0.291	0.377	0.7084	0.5762	2.0075	1.8412	1.6707	1.105	1.4519	0.291	1.3861	0.4555	0.291	0.4374	0.291	0.291	0.291	1.4563	0.291
6564	PC(17:0/20:4)	Phosphatidylcholine	PC Ester	53826	DMS-MS	100009974							1.8589	1.5137	0.3186	0.746	1	2.2283	1.736	1.7742	1.871	1.8264	0.1803	0.6525	0.2765	0.1803	0.5206	0.1803	0.1803	0.1803	0.7651	0.3099
6565	PC(17:0/20:5)	Phosphatidylcholine	PC Ester	53298	DMS-MS	100009446							0.6761	0.6761	0.6761	0.6761	0.6761	1	0.9438	0.9354	0.6761	0.6761	0.6761	0.6761	0.6761	0.6761	0.6761	0.6761	0.6761	0.6761	0.6761	0.6761
6566	PC(17:0/22:4)	Phosphatidylcholine	PC Ester	53827	DMS-MS	100009975							1	1	1	1	1	1	1	1	1	1	1	1	1	1	1	1	1	1	1	1
6567	PC(17:0/22:5)	Phosphatidylcholine	PC Ester	54344	DMS-MS	100010492							0.8176	0.8176	0.8176	0.8176	0.8176	0.8176	0.8176	1	0.8176	0.8176	0.8176	0.8176	0.8176	0.8176	0.8176	0.8176	0.8176	0.8176	0.8176	0.8176
6568	PC(17:0/22:6)	Phosphatidylcholine	PC Ester	53659	DMS-MS	100009807							0.7643	0.7643	0.7643	0.7643	0.7643	1	0.7643	0.7643	0.7643	0.7643	0.7643	0.7643	0.7643	0.7643	0.7643	0.7643	0.7643	0.7643	0.7643	0.7643
6569	PC(18:0/12:0)	Phosphatidylcholine	PC Ester	53828	DMS-MS	100009976							0.8939	0.9009	0.6767	1.0194	0.9806	1.4946	1.587	0.9798	0.524	1.1342	0.2505	0.4072	0.3625	0.2105	0.5581	1.6609	0.5162	0.252	1.4076	0.977
6570	PC(18:0/14:0)	Phosphatidylcholine	PC Ester	54004	DMS-MS	100010152							1.3845	1.1114	0.551	0.9792	1.1164	0.7839	0.7857	0.7388	0.3768	0.678	1.1163	1.3457	0.7397	1.0208	1.2112	3.066	0.5926	0.5112	1.4704	1.2309
6571	PC(18:0/14:1)	Phosphatidylcholine	PC Ester	53829	DMS-MS	100009977							0.551	0.551	0.551	0.551	0.551	0.551	0.551	0.551	0.551	0.551	0.8838	1.6847	0.551	0.551	0.551	0.551	0.551	0.551	0.551	0.551
6572	PC(18:0/16:1)	Phosphatidylcholine	PC Ester	53830	DMS-MS	100009978							0.9115	0.7538	0.4451	0.7738	0.9318	1.318	1.4202	1.1278	0.7022	1.0309	1.011	1.4929	0.7956	0.7799	1.2077	3.264	0.6443	0.5924	1.9248	1.505
6573	PC(18:0/18:0)	Phosphatidylcholine	PC Ester	53660	DMS-MS	100009808							0.4565	0.4524	0.4355	0.6358	0.695	1.1619	1.7488	1.046	0.5601	0.9728	0.7811	1.0272	0.5999	0.5772	1.0294	2.1585	0.6759	0.4278	1.5523	1.1435
6574	PC(18:0/18:1)	Phosphatidylcholine	PC Ester	54530	DMS-MS	100010678							0.4206	0.3823	0.2382	0.3947	0.4983	0.981	0.9914	0.8572	0.5533	0.8441	1.3223	1.6719	0.8915	1.0155	1.413	3.7016	0.74	0.6505	2.166	1.685
6575	PC(18:0/18:2)	Phosphatidylcholine	PC Ester	54345	DMS-MS	100010493							0.7903	0.6413	0.4019	0.635	0.8087	3.875	3.9891	3.0987	1.9554	3.4293	0.6085	0.8952	0.5207	0.45	0.8	2.9219	0.6496	0.4775	2.1794	1.2469
6576	PC(18:0/18:3)	Phosphatidylcholine	PC Ester	54164	DMS-MS	100010312							1.1897	0.8323	0.3831	0.6918	0.8183	1.736	1.9641	1.2492	0.9508	1.0917	0.2425	0.2425	0.3043	0.3108	0.2425	1.4613	0.4986	0.2425	1.088	0.6092
6578	PC(18:0/20:0)	Phosphatidylcholine	PC Ester	54166	DMS-MS	100010314							0.9213	0.875	0.4317	0.7544	0.7343	1.037	2.1386	1.1739	0.5107	1.1719	0.6124	1.3215	0.5815	0.4906	0.8465	1.0864	0.4005	0.198	1.1873	0.7625
6579	PC(18:0/20:1)	Phosphatidylcholine	PC Ester	53299	DMS-MS	100009447							0.36	0.36	0.4045	0.3985	0.6431	0.6714	1.0105	0.7097	0.36	0.6222	1.0345	1.5783	0.9458	0.9749	1.2515	2.2268	0.6002	0.36	1.3561	1.0574
6580	PC(18:0/20:2)	Phosphatidylcholine	PC Ester	53300	DMS-MS	100009448							0.8821	0.7698	0.4848	0.9983	0.9258	0.9619	1.1351	0.9606	0.4717	0.764	0.8549	1.09	0.6809	0.5407	1.0922	1.952	0.6731	0.4243	1.6607	1.0017
6581	PC(18:0/20:3)	Phosphatidylcholine	PC Ester	54531	DMS-MS	100010679							1.0024	0.8093	0.4529	0.8248	0.9236	1.2655	1.3984	0.9976	0.6653	1.1713	0.3693	0.4718	0.2254	0.2905	0.4826	1.8132	0.4679	0.3132	1.2241	0.7648
6582	PC(18:0/20:4)	Phosphatidylcholine	PC Ester	54167	DMS-MS	100010315							1.3938	1.2092	0.691	1.112	1.4023	2.2864	2.5398	2.1477	1.4426	2.2002	0.4437	0.6117	0.3625	0.3136	0.5967	1.1291	0.2515	0.1864	0.8375	0.5215
6583	PC(18:0/20:5)	Phosphatidylcholine	PC Ester	54168	DMS-MS	100010316							0.2804	0.4788	0.3419	0.8057	0.7594	1.3112	1.4347	1.1529	0.6291	1.1274	0.5152	0.4944	0.4702	0.3145	0.7229	1.3264	0.3541	0.2804	1.01	0.708
6586	PC(18:0/22:4)	Phosphatidylcholine	PC Ester	53831	DMS-MS	100009979							0.9967	0.8724	0.4096	0.6156	0.948	1.8114	1.74	1.6176	1.1045	1.5636	0.5404	0.8605	0.6697	0.6151	0.725	2.1005	0.4147	0.2848	1.4324	0.8807
6587	PC(18:0/22:5)	Phosphatidylcholine	PC Ester	53662	DMS-MS	100009810							0.7367	0.7659	0.428	0.7676	0.8686	2.1574	2.1564	1.8534	0.9877	2.1553	0.6691	0.9679	0.6045	0.4734	0.8631	2.6434	0.4759	0.4265	1.6112	0.9822
6588	PC(18:0/22:6)	Phosphatidylcholine	PC Ester	54170	DMS-MS	100010318							0.8781	0.7823	0.6148	0.6988	0.9846	2.0395	2.2126	2.0525	1.0002	1.6355	0.8725	1.2907	0.6568	0.7682	0.8653	1.5071	0.3468	0.251	1.4513	0.5341
6589	PC(18:1/14:1)	Phosphatidylcholine	PC Ester	53301	DMS-MS	100009449							0.6409	0.6409	0.6409	0.6409	1	0.6409	0.6409	0.6409	0.6409	0.6409	1.0074	1.1504	0.6753	0.6409	1.0593	0.6409	0.6409	0.6409	0.6409	0.6409
6590	PC(18:1/16:1)	Phosphatidylcholine	PC Ester	54346	DMS-MS	100010494							1.655	1.3679	0.6095	1.0164	1.2541	1.0469	1.0801	0.9078	0.6621	0.9608	0.9663	1.0955	0.6592	0.7545	0.9262	1.3568	0.2977	0.2374	0.8746	0.6359
6591	PC(18:1/18:1)	Phosphatidylcholine	PC Ester	53832	DMS-MS	100009980							0.774	0.6129	0.3173	0.5239	0.7103	0.8305	0.8302	0.7045	0.4676	0.7213	1.4502	1.7452	0.974	1.1379	1.3176	3.1285	0.5968	0.5466	1.5944	1.2236
6592	PC(18:1/18:2)	Phosphatidylcholine	PC Ester	53833	DMS-MS	100009981							1.1219	0.9101	0.4715	0.7784	1.0526	2.6235	2.9627	2.2794	1.4749	2.3705	0.531	0.7571	0.403	0.4112	0.6026	1.8089	0.4141	0.3088	1.1744	0.7662
6593	PC(18:1/18:3)	Phosphatidylcholine	PC Ester	54347	DMS-MS	100010495							1.8617	1.3434	0.7304	0.9792	1.5131	1.9395	1.7507	1.4602	0.9073	1.3904	0.4129	0.574	0.3188	0.2861	0.2278	1.5855	0.3885	0.2278	1.0208	0.6266
6595	PC(18:1/20:1)	Phosphatidylcholine	PC Ester	53493	DMS-MS	100009641							0.5784	0.5152	0.3476	0.6324	0.7163	0.6256	0.8552	0.6932	0.3593	0.5055	1.3369	1.9177	1.0004	1.0733	1.6374	2.501	0.6699	0.4956	1.7541	1.1835
6596	PC(18:1/20:2)	Phosphatidylcholine	PC Ester	54171	DMS-MS	100010319							1.3572	0.8762	0.5896	1.1521	1.4399	1.0757	1.2782	1.0714	0.4705	0.8368	0.6812	1.1684	0.5176	0.5433	1.1064	1.5927	0.5167	0.2916	1.3908	0.7275
6597	PC(18:1/20:3)	Phosphatidylcholine	PC Ester	54532	DMS-MS	100010680							1.3895	1.1259	0.5766	0.9738	1.3445	1.3467	1.5226	1.097	0.6641	1.0176	0.4229	0.5721	0.3054	0.2984	0.577	1.6565	0.3937	0.2658	1.1902	0.6302
6598	PC(18:1/20:4)	Phosphatidylcholine	PC Ester	54172	DMS-MS	100010320							2.3036	1.832	0.9575	1.5451	1.8323	2.4106	2.7914	2.1288	1.4761	2.206	0.5373	0.7677	0.4447	0.4405	0.7015	1.0425	0.2322	0.173	0.7684	0.4259
6599	PC(18:1/20:5)	Phosphatidylcholine	PC Ester	53494	DMS-MS	100009642							1.3159	1.1051	0.4174	0.7383	0.9827	1.1017	1.7944	0.9133	0.8823	0.9108	0.5582	0.7429	0.3321	0.3721	0.6328	1.1786	0.354	0.2341	0.791	0.5795
6600	PC(18:1/22:1)	Phosphatidylcholine	PC Ester	53302	DMS-MS	100009450							0.4394	0.4394	0.4394	0.4394	0.822	0.4394	0.4394	0.4394	0.4394	0.4394	0.8349	0.9807	0.4394	0.4394	0.4394	2.203	0.4394	0.4394	0.9349	1.0665
6602	PC(18:1/22:4)	Phosphatidylcholine	PC Ester	53834	DMS-MS	100009982							1	0.262	0.353	0.6808	0.8339	1.4768	2.2049	1.5728	0.919	1.304	0.6541	0.9311	0.582	0.6667	0.6587	1.7931	0.4864	0.262	1.2221	0.5645
6603	PC(18:1/22:5)	Phosphatidylcholine	PC Ester	53663	DMS-MS	100009811							0.8262	0.6799	0.4062	0.6239	0.7521	1.7806	2.0316	1.5503	0.7894	1.3912	0.6059	0.9371	0.5763	0.5882	1.0528	1.8345	0.4205	0.3261	1.2166	0.6747
6604	PC(18:1/22:6)	Phosphatidylcholine	PC Ester	53496	DMS-MS	100009644							1.1347	0.9639	0.4982	0.8009	0.921	1.5401	2.0129	1.4147	0.9721	1.5613	0.9069	1.3284	0.7103	0.7889	0.9035	1.3995	0.2976	0.2215	0.9113	0.5247
6606	PC(18:2/16:1)	Phosphatidylcholine	PC Ester	54173	DMS-MS	100010321							2.5203	2.5555	1.077	1.8208	2.2052	4.3561	4.897	3.6512	2.5622	3.8844	0.4498	0.6788	0.3735	0.3257	0.5339	0.8829	0.2632	0.1552	0.7256	0.43
6607	PC(18:2/18:2)	Phosphatidylcholine	PC Ester	53304	DMS-MS	100009452							0.9584	0.8615	0.6302	0.9002	1.165	3.4215	5.0179	3.1455	1.7424	2.925	0.6977	0.804	0.5316	0.4526	0.7953	0.977	0.42	0.2341	0.9759	0.5383
6608	PC(18:2/18:3)	Phosphatidylcholine	PC Ester	53835	DMS-MS	100009983							1.0098	0.2248	0.3525	0.4822	0.7958	1.2375	1.4786	1.1201	0.6402	1.113	0.6923	0.8629	0.5499	0.6358	0.7404	1.0964	0.4711	0.2248	0.9119	0.5078
6610	PC(18:2/20:1)	Phosphatidylcholine	PC Ester	53305	DMS-MS	100009453							0.6975	0.1344	0.7423	1.0301	1.2895	1.1713	3.0338	1.4525	0.61	1.3695	0.3831	1.1873	0.5485	0.3508	1	0.9929	0.4055	0.1344	0.9161	0.4886
6611	PC(18:2/20:2)	Phosphatidylcholine	PC Ester	53836	DMS-MS	100009984							0.2445	0.2445	0.5904	0.6225	1.1064	1.0646	2.0186	0.9354	0.4034	0.6429	0.2445	0.2445	0.2445	0.2445	0.2445	0.2445	0.2445	0.2445	0.2445	0.2445
6612	PC(18:2/20:3)	Phosphatidylcholine	PC Ester	53497	DMS-MS	100009645							1.0857	0.6856	0.7226	0.9458	1.1873	2.2293	3.2807	1.7675	0.9879	1.52	0.6342	0.7276	0.4402	0.3561	0.7422	1.0014	0.4934	0.235	0.971	0.4886
6613	PC(18:2/20:4)	Phosphatidylcholine	PC Ester	54533	DMS-MS	100010681							1.0274	0.9726	0.6932	0.8392	1.1311	1.8918	2.7675	1.7598	0.9404	1.6327	0.6011	0.7614	0.4578	0.402	0.7715	0.9186	0.3468	0.1846	0.8768	0.402
6614	PC(18:2/20:5)	Phosphatidylcholine	PC Ester	53665	DMS-MS	100009813							1.0078	0.2657	0.4932	0.7447	0.9465	1.0113	1.8001	1.0386	0.6552	1.0491	0.7967	0.9876	0.5643	0.6501	0.9922	1.3063	0.4277	0.2657	1.3485	0.502
6617	PC(18:2/22:4)	Phosphatidylcholine	PC Ester	54535	DMS-MS	100010683							1.0168	0.2413	0.4721	0.6479	0.7635	1.5129	2.5001	1.3904	1.0925	1.3596	0.6419	0.8193	0.68	0.5354	0.9942	1.5676	0.5392	0.2413	1	0.3697
6618	PC(18:2/22:5)	Phosphatidylcholine	PC Ester	53498	DMS-MS	100009646							0.7769	0.1352	0.5227	0.6656	0.8026	1.5811	2.5573	1.6899	0.5764	1.5926	0.5887	0.7285	0.6466	0.5011	0.7347	1.2954	0.3608	0.1352	1.3296	0.4901
6619	PC(18:2/22:6)	Phosphatidylcholine	PC Ester	54349	DMS-MS	100010497							1.2106	0.9149	0.5582	0.7545	0.8549	1.4225	2.217	1.2413	0.6323	1.2813	0.5814	0.9456	0.477	0.4525	0.8764	0.1777	0.486	0.1777	0.9904	0.5979
6620	PC(20:0/14:1)	Phosphatidylcholine	PC Ester	54350	DMS-MS	100010498							0.5119	0.5119	0.5119	0.5119	0.5119	0.5119	1	0.5119	0.5119	0.5119	0.5119	0.5119	0.5119	0.5119	0.5119	0.5119	0.5119	0.5119	0.5119	0.5119
6621	PC(20:0/16:1)	Phosphatidylcholine	PC Ester	53837	DMS-MS	100009985							1.1301	1.0747	0.7938	1.3273	1.4264	1.061	1.763	1.0519	0.4567	0.8173	0.687	1.3017	0.5939	0.4865	0.8995	1.3846	0.4261	0.3148	1.3598	0.7705
6622	PC(20:0/18:1)	Phosphatidylcholine	PC Ester	53306	DMS-MS	100009454							0.6687	0.5818	0.3744	0.6023	0.8865	0.8785	1.0815	0.8126	0.4329	0.6983	1.1808	1.9977	0.9788	0.8398	1.4496	2.4707	0.7106	0.4676	1.9455	1.4708
6623	PC(20:0/18:2)	Phosphatidylcholine	PC Ester	53307	DMS-MS	100009455							0.3174	0.9543	0.528	0.9114	0.8963	1.8075	2.5846	1.7824	0.7377	1.6119	0.4588	0.9155	0.5714	0.319	0.3174	1.5765	0.3966	0.3174	1.1851	0.6743
6624	PC(20:0/18:3)	Phosphatidylcholine	PC Ester	54536	DMS-MS	100010684							0.9997	0.9997	0.9997	0.9997	0.9997	0.9997	0.9997	0.9997	0.9997	0.9997	0.9997	0.9997	0.9997	0.9997	0.9997	0.9997	0.9997	0.9997	0.9997	0.9997
6628	PC(20:0/20:3)	Phosphatidylcholine	PC Ester	54175	DMS-MS	100010323							0.5652	0.5652	0.5652	0.5652	0.8538	0.8041	0.5652	0.7725	0.5652	1	0.5652	0.5652	0.5652	0.5652	0.5652	1.7111	0.5652	0.5652	0.5652	0.5864
6629	PC(20:0/20:4)	Phosphatidylcholine	PC Ester	53308	DMS-MS	100009456							1.1742	1.2664	0.9497	1.0243	1.3868	1.1019	1.9686	1.2439	0.5469	1.4983	0.5746	0.6745	0.4505	0.1482	0.5498	0.9757	0.2612	0.1482	0.8054	0.475
6747	PE(14:0/18:1)	Phosphatidylethanolamine	PE Ester	54538	DMS-MS	100010686							1.8882	1.6667	0.6398	1.1714	1.397	0.8425	0.9085	0.5629	0.5481	0.663	2.0033	2.0514	1.3764	1.5422	1.7742	1.7362	0.2833	0.3697	1.0878	0.5694
6748	PE(14:0/18:2)	Phosphatidylethanolamine	PE Ester	54005	DMS-MS	100010153							0.6118	0.6118	0.6118	0.6118	0.6118	0.6118	0.6118	0.6118	0.6118	0.6118	0.6118	0.6118	0.6118	0.6118	0.6118	0.6118	0.6118	0.6118	0.6118	0.6118
6754	PE(14:0/20:4)	Phosphatidylethanolamine	PE Ester	54180	DMS-MS	100010328							0.3122	0.3122	0.3122	0.7959	0.8239	0.9125	1.5235	0.3122	0.3122	0.3122	0.3122	0.3122	0.3122	0.3122	0.3122	0.3122	0.3122	0.3122	0.3122	0.3122
6759	PE(14:0/22:5)	Phosphatidylethanolamine	PE Ester	53311	DMS-MS	100009459							0.5053	0.5053	0.5053	0.6291	1.0038	0.76	0.9962	0.5053	0.5053	1.036	0.5053	0.5053	0.5053	0.5053	0.5053	0.5053	0.5053	0.5053	0.5053	0.5053
6760	PE(14:0/22:6)	Phosphatidylethanolamine	PE Ester	53668	DMS-MS	100009816							0.753	0.753	0.753	0.753	0.753	0.753	0.753	0.753	0.753	0.753	0.753	0.753	0.753	0.753	0.753	0.753	0.753	0.753	0.753	0.753
6768	PE(15:0/18:1)	Phosphatidylethanolamine	PE Ester	53669	DMS-MS	100009817							1.6928	1.6643	0.3604	0.7333	0.9114	1.2674	1.3626	0.9144	1.153	1.2042	0.8244	0.8582	0.6352	0.7042	0.6461	0.3604	0.3604	0.3604	0.7336	0.3604
6774	PE(15:0/20:4)	Phosphatidylethanolamine	PE Ester	54355	DMS-MS	100010503							0.3958	0.3958	0.3958	0.3958	0.3958	0.3958	0.3958	0.3958	0.3958	0.3958	0.3958	0.3958	0.3958	0.3958	0.3958	0.3958	0.3958	0.3958	0.3958	0.3958
6779	PE(15:0/22:5)	Phosphatidylethanolamine	PE Ester	53314	DMS-MS	100009462							1	1	1	1	1	1	1	1	1	1	1	1	1	1	1	1	1	1	1	1
6780	PE(15:0/22:6)	Phosphatidylethanolamine	PE Ester	54357	DMS-MS	100010505							0.7042	0.7042	0.7042	0.7718	0.7042	1.336	1	0.7042	0.7042	0.7042	0.7042	0.7042	0.7042	0.7042	0.7042	0.7042	0.7042	0.7042	0.7042	0.7042
6781	PE(16:0/14:0)	Phosphatidylethanolamine	PE Ester	53844	DMS-MS	100009992							0.3829	0.3829	0.3829	0.8116	1.0497	0.936	1	0.9346	0.3829	0.3829	0.3829	1.1203	0.3829	0.3829	0.3829	0.3829	0.3829	0.3829	0.3829	0.3829
6783	PE(16:0/15:0)	Phosphatidylethanolamine	PE Ester	53501	DMS-MS	100009649							0.9559	0.9559	0.9559	0.9559	0.9559	0.9559	0.9559	0.9559	0.9559	0.9559	0.9559	0.9559	0.9559	0.9559	0.9559	0.9559	0.9559	0.9559	0.9559	0.9559
6784	PE(16:0/16:0)	Phosphatidylethanolamine	PE Ester	54006	DMS-MS	100010154							1.8568	1.4545	0.5102	0.7728	1.1934	1.3648	1.6641	1.1859	1.1605	1.3478	0.6449	0.8407	0.5246	0.5246	0.718	1.3508	0.3162	0.2619	0.9804	0.5165
6785	PE(16:0/16:1)	Phosphatidylethanolamine	PE Ester	53672	DMS-MS	100009820							3.8611	3.1895	0.9458	1.8648	2.4074	0.8873	0.8611	0.672	0.8147	0.702	1.239	1.2348	0.7232	0.9332	1.0161	1.9687	0.2839	0.3254	0.9839	0.6075
6786	PE(16:0/17:0)	Phosphatidylethanolamine	PE Ester	54182	DMS-MS	100010330							1.7863	1.5082	0.4109	0.9103	0.9457	1.0591	1.2949	0.998	0.2978	1.2609	0.6224	1.5229	0.7474	0.6346	0.8525	0.2978	0.2978	0.2978	0.7958	0.5663
6788	PE(16:0/18:1)	Phosphatidylethanolamine	PE Ester	54007	DMS-MS	100010155							1.4776	1.1507	0.4551	0.7899	0.9779	0.8962	0.8271	0.6735	0.6353	0.7853	1.0428	1.202	0.7436	0.8519	1.0221	2.9875	0.4989	0.5087	1.7	0.976
6789	PE(16:0/18:2)	Phosphatidylethanolamine	PE Ester	53502	DMS-MS	100009650							1.8419	1.4048	0.5179	0.9592	1.1879	1.7438	1.6506	1.3509	1.1	1.497	0.3072	0.3787	0.2414	0.2857	0.341	1.4881	0.2877	0.2535	0.8548	0.4728
6790	PE(16:0/18:3)	Phosphatidylethanolamine	PE Ester	54183	DMS-MS	100010331							2.1168	1.5663	0.5346	0.8923	1.0068	0.976	1.1297	0.7478	0.9612	0.9932	0.2585	0.2585	0.2585	0.2585	0.2585	0.2585	0.2585	0.2585	0.841	0.2585
6792	PE(16:0/20:1)	Phosphatidylethanolamine	PE Ester	54185	DMS-MS	100010333							1.1542	0.8808	0.3471	0.6577	0.7091	0.6485	0.6807	0.4992	0.3694	0.5515	1.1449	1.8717	0.9832	0.8684	1.5295	2.6324	0.5917	0.5223	1.6655	0.929
6793	PE(16:0/20:2)	Phosphatidylethanolamine	PE Ester	53315	DMS-MS	100009463							2.2662	1.7707	0.8028	1.5459	1.5979	0.8707	0.9309	0.7181	0.4753	0.8554	0.4889	0.5383	0.3624	0.3249	0.5699	1.0106	0.2728	0.1627	0.7868	0.4019
6794	PE(16:0/20:3)	Phosphatidylethanolamine	PE Ester	54543	DMS-MS	100010691							3.5715	2.3616	1.043	1.8571	2.3325	1.0673	1.1171	0.894	0.7774	0.9861	0.2484	0.3923	0.203	0.2462	0.3305	1.2642	0.226	0.2237	0.7767	0.4468
6795	PE(16:0/20:4)	Phosphatidylethanolamine	PE Ester	54544	DMS-MS	100010692							3.142	2.4501	0.8538	1.5518	1.9933	1.8192	1.9902	1.4575	1.2818	1.6655	0.2973	0.4974	0.2784	0.2725	0.3991	1.1462	0.2259	0.1766	0.7711	0.4019
6796	PE(16:0/20:5)	Phosphatidylethanolamine	PE Ester	54008	DMS-MS	100010156							1.9629	1.4486	0.5767	0.9857	1.2433	1.2731	0.9634	0.9404	0.8024	1.323	0.5078	0.6084	0.3468	0.4357	0.6082	1.5863	0.2864	0.2314	1.1476	0.6728
6797	PE(16:0/22:1)	Phosphatidylethanolamine	PE Ester	53316	DMS-MS	100009464							0.3724	0.3724	0.3724	0.6845	0.9243	0.3724	0.3724	0.3724	0.3724	0.3724	0.3724	0.3724	0.3724	0.3724	0.3724	0.3724	0.3724	0.3724	1.038	0.3724
6798	PE(16:0/22:2)	Phosphatidylethanolamine	PE Ester	54186	DMS-MS	100010334							0.5956	0.5956	0.5956	0.7676	1.1058	0.5956	1.1219	0.5956	0.5956	0.5956	0.5956	0.5956	0.5956	0.5956	0.6309	0.5956	0.5956	0.5956	0.5956	0.5956
6799	PE(16:0/22:4)	Phosphatidylethanolamine	PE Ester	54358	DMS-MS	100010506							1.9419	1.5621	0.6611	1.2514	1.5455	2.7304	3.0665	2.1783	1.592	2.2588	0.3049	0.6213	0.3432	0.2262	0.4804	0.9357	0.2068	0.1979	0.7516	0.425
6800	PE(16:0/22:5)	Phosphatidylethanolamine	PE Ester	54359	DMS-MS	100010507							1.729	1.3922	0.5931	0.9928	1.3403	2.339	2.6969	1.8353	1.3017	2.2243	0.3426	0.5778	0.3125	0.2524	0.4642	1.0072	0.1868	0.1566	0.6846	0.3345
6801	PE(16:0/22:6)	Phosphatidylethanolamine	PE Ester	53845	DMS-MS	100009993							1.8542	1.76	0.6469	1.0251	1.3647	1.894	1.8006	1.3912	1.151	1.5958	0.278	0.4975	0.2899	0.2926	0.419	1.0441	0.1809	0.1564	0.6748	0.382
6807	PE(17:0/16:1)	Phosphatidylethanolamine	PE Ester	53846	DMS-MS	100009994							2.1855	1.6255	0.478	1.0009	0.7991	1.2789	1.2072	1.0202	0.9578	1.0715	1.1898	1.0175	0.5669	0.7074	0.6292	0.2697	0.2697	0.3382	0.7412	0.546
6809	PE(17:0/18:1)	Phosphatidylethanolamine	PE Ester	53317	DMS-MS	100009465							0.7728	0.6382	0.2473	0.434	0.5123	1.1981	1.2051	0.8715	0.7449	1.1057	0.6943	1.0229	0.6552	0.563	0.8048	1.8748	0.3483	0.34	1.0664	0.6804
6810	PE(17:0/18:2)	Phosphatidylethanolamine	PE Ester	54009	DMS-MS	100010157							1.4598	1.4039	0.4375	0.6338	0.9903	3.9705	3.7369	2.7529	2.6915	4.0015	0.2429	0.2429	0.3067	0.2429	0.5482	1.6645	0.2429	0.286	0.7051	0.4815
6813	PE(17:0/20:2)	Phosphatidylethanolamine	PE Ester	54545	DMS-MS	100010693							0.3835	0.3835	0.3835	0.3835	0.3835	0.3835	0.3835	0.9706	0.3835	0.9706	0.3835	0.3835	0.3835	0.3835	0.3835	0.3835	0.3835	0.3835	0.3835	0.3835
6814	PE(17:0/20:3)	Phosphatidylethanolamine	PE Ester	53673	DMS-MS	100009821							1.6999	1.2313	0.5089	0.8565	1.2202	1.7059	1.4275	1.3803	1.0598	1.3362	0.1917	0.4232	0.1917	0.1917	0.2722	0.1917	0.1956	0.2026	0.5125	0.2772
6815	PE(17:0/20:4)	Phosphatidylethanolamine	PE Ester	53503	DMS-MS	100009651							2.5963	1.9094	0.7604	1.143	1.6558	3.4106	3.1202	2.4141	2.58	2.9482	0.2988	0.2905	0.2586	0.2974	0.2656	1.2893	0.2259	0.2255	0.6722	0.4384
6816	PE(17:0/20:5)	Phosphatidylethanolamine	PE Ester	54361	DMS-MS	100010509							0.2636	0.2636	0.4508	0.5597	0.815	1.6532	1.4973	0.9171	1.0128	1.8148	0.2636	0.2636	0.2636	0.2636	0.2636	0.2636	0.2636	0.2636	1.1847	0.398
6817	PE(17:0/22:1)	Phosphatidylethanolamine	PE Ester	53504	DMS-MS	100009652							1	1	1	1	1	1	1	1	1	1	1	1	1	1	1	1	1	1	1	1
6818	PE(17:0/22:2)	Phosphatidylethanolamine	PE Ester	54188	DMS-MS	100010336							1	1	1	1	1	1	1	1	1	1	1	1	1	1	1	1	1	1	1	1
6819	PE(17:0/22:4)	Phosphatidylethanolamine	PE Ester	54010	DMS-MS	100010158							1.4643	1.0765	0.2919	0.7727	0.787	3.5333	3.0457	2.1426	1.5834	2.6504	0.2919	0.2919	0.2919	0.2919	0.2919	0.2919	0.2919	0.2919	0.571	0.2919
6820	PE(17:0/22:5)	Phosphatidylethanolamine	PE Ester	53505	DMS-MS	100009653							1.3272	1.2093	0.4403	0.8587	1.1048	4.8527	4.3198	3.1499	2.5145	4.5321	0.2114	0.6557	0.4191	0.2114	0.5047	1.1043	0.2114	0.2114	0.5782	0.358
6821	PE(17:0/22:6)	Phosphatidylethanolamine	PE Ester	54189	DMS-MS	100010337							1.8099	1.2201	0.6553	0.9566	1.207	3.5915	3.423	2.5235	2.2757	3.2183	0.4502	0.9911	0.4556	0.4963	0.6283	1.2282	0.2369	0.2041	1.0089	0.4211
6822	PE(18:0/14:0)	Phosphatidylethanolamine	PE Ester	54546	DMS-MS	100010694							0.3187	1.0915	0.3187	0.5269	0.7718	1.0004	1.1607	0.8902	0.5744	0.9963	1.1236	1.3798	0.8343	0.3187	1.1876	0.3187	0.3438	0.3187	1.055	0.6784
6823	PE(18:0/14:1)	Phosphatidylethanolamine	PE Ester	54190	DMS-MS	100010338							0.6086	0.6086	0.6086	0.6086	0.6086	0.6086	0.6086	0.6086	0.6086	0.6086	0.6086	0.6086	0.9356	0.6086	1.0644	0.6086	0.6086	0.6086	0.6086	0.6086
6824	PE(18:0/15:0)	Phosphatidylethanolamine	PE Ester	53506	DMS-MS	100009654							0.2709	0.2709	0.2815	0.2709	0.6609	1.0074	1.0629	0.6524	1.0131	1.0811	0.2709	1.25	0.5503	0.9926	0.7086	1.5113	0.2709	0.2709	0.2709	0.2709
6825	PE(18:0/16:0)	Phosphatidylethanolamine	PE Ester	53507	DMS-MS	100009655							1.1536	0.8808	0.3516	0.6033	0.839	1.0309	1.0264	0.7457	0.6865	0.8562	0.7231	1.0127	0.6101	0.6639	0.8027	2.0992	0.4262	0.3915	1.2872	0.7341
6826	PE(18:0/16:1)	Phosphatidylethanolamine	PE Ester	54191	DMS-MS	100010339							1.6315	1.244	0.4708	0.9258	1.091	1.0116	0.9884	0.8051	0.7241	0.9047	1.0522	1.1401	0.7035	0.8584	0.9478	2.5979	0.4057	0.4745	1.6159	0.8889
6827	PE(18:0/17:0)	Phosphatidylethanolamine	PE Ester	53508	DMS-MS	100009656							0.8505	1.0341	0.4128	0.5846	0.8552	1.2244	1.5599	0.9033	0.5381	1.2703	0.6485	1.6431	0.7049	0.4131	1.0962	1.7598	0.3571	0.2613	1.559	0.7283
6828	PE(18:0/18:0)	Phosphatidylethanolamine	PE Ester	54547	DMS-MS	100010695							1.4606	1.1719	0.4315	0.7808	1.05	0.7737	0.7244	0.5876	0.495	0.7068	0.8005	0.9904	0.6058	0.6788	0.8034	2.9514	0.5287	0.5278	1.8061	1.1068
6829	PE(18:0/18:1)	Phosphatidylethanolamine	PE Ester	54548	DMS-MS	100010696							0.7379	0.5821	0.2502	0.4542	0.5961	0.963	0.9652	0.7266	0.5911	0.8367	1.2542	1.5715	0.9454	1.0348	1.3006	3.9476	0.7362	0.711	2.642	1.4945
6830	PE(18:0/18:2)	Phosphatidylethanolamine	PE Ester	54011	DMS-MS	100010159							1.2202	0.9478	0.425	0.7934	1.021	3.065	2.8456	2.2904	1.6961	2.5938	0.4464	0.5588	0.3412	0.4008	0.4757	2.312	0.4245	0.3755	1.4525	0.8244
6831	PE(18:0/18:3)	Phosphatidylethanolamine	PE Ester	53847	DMS-MS	100009995							1.9436	1.1764	0.5312	1.1915	1.3756	1.6691	1.712	1.1557	1.1327	1.4223	0.2757	0.4102	0.2716	0.2696	0.3591	1.1406	0.2507	0.2792	0.8673	0.4617
6832	PE(18:0/18:4)	Phosphatidylethanolamine	PE Ester	54362	DMS-MS	100010510							1.2874	1.8286	0.4485	1.0357	1.245	0.7023	1.0031	0.9671	0.2863	0.6339	0.2863	0.8702	0.3159	0.2863	0.5505	0.2863	0.3309	0.2863	0.9085	0.5461
6833	PE(18:0/20:1)	Phosphatidylethanolamine	PE Ester	54363	DMS-MS	100010511							0.8396	0.6321	0.2635	0.533	0.7446	0.7702	0.9561	0.6007	0.4784	0.7167	1.8415	2.3523	1.3427	1.4494	1.9895	3.726	0.6744	0.5907	2.4439	1.3568
6834	PE(18:0/20:2)	Phosphatidylethanolamine	PE Ester	54012	DMS-MS	100010160							1.7153	1.1786	0.6663	1.1495	1.5589	0.9653	0.9594	0.6827	0.4221	0.7076	0.6723	0.9086	0.5553	0.5829	0.791	1.4554	0.3045	0.2432	0.968	0.5601
6835	PE(18:0/20:3)	Phosphatidylethanolamine	PE Ester	54549	DMS-MS	100010697							2.0434	1.445	0.6742	1.209	1.5491	1.2944	1.2434	1.1187	0.7704	1.1464	0.3584	0.5337	0.2692	0.3139	0.4417	1.4037	0.282	0.2813	0.9621	0.5579
6836	PE(18:0/20:4)	Phosphatidylethanolamine	PE Ester	54013	DMS-MS	100010161							1.6012	1.2503	0.522	0.9778	1.1794	1.6346	1.6971	1.1984	0.9451	1.3686	0.3078	0.4286	0.2497	0.2543	0.3653	1.5608	0.3276	0.3007	1.0993	0.631
6837	PE(18:0/20:5)	Phosphatidylethanolamine	PE Ester	54192	DMS-MS	100010340							1.6492	0.999	0.4667	0.8002	0.9584	1.2736	1.1593	1.001	0.8269	1.2546	0.4732	0.759	0.3769	0.3635	0.5686	2.6191	0.5325	0.4962	1.7538	0.9686
6839	PE(18:0/22:2)	Phosphatidylethanolamine	PE Ester	54014	DMS-MS	100010162							0.8213	0.8249	0.6081	0.8616	1.3944	0.7884	1.4749	0.9479	0.1463	0.8126	0.6371	1.2976	0.6087	0.1463	1.1352	0.1463	0.3286	0.1463	1.5434	0.5722
6840	PE(18:0/22:4)	Phosphatidylethanolamine	PE Ester	53674	DMS-MS	100009822							1.188	0.9431	0.4297	0.8404	1.1026	2.2577	2.5361	1.7258	1.2196	1.849	0.6735	1.0667	0.5947	0.5555	0.8804	0.9784	0.2013	0.1911	0.7363	0.3991
6841	PE(18:0/22:5)	Phosphatidylethanolamine	PE Ester	53319	DMS-MS	100009467							1.4299	1.0049	0.5004	0.8017	1.2621	2.2445	2.5036	1.7169	1.2215	1.9782	0.8317	1.0927	0.5827	0.5729	0.8857	0.9438	0.1936	0.1704	0.669	0.3338
6842	PE(18:0/22:6)	Phosphatidylethanolamine	PE Ester	54193	DMS-MS	100010341							1.2904	1.1872	0.5292	0.8838	1.1758	1.6699	1.6803	1.2323	0.9227	1.4233	0.8151	1.1085	0.6742	0.7123	0.917	0.9602	0.1948	0.1658	0.726	0.4435
6843	PE(18:1/14:1)	Phosphatidylethanolamine	PE Ester	53320	DMS-MS	100009468							0.6031	0.7305	0.2511	0.4458	0.6337	0.9947	1.022	0.788	0.6928	0.7828	1.2884	1.573	0.9336	1.1043	1.4096	1.7744	0.3285	0.4045	1.1327	0.6515
6844	PE(18:1/16:1)	Phosphatidylethanolamine	PE Ester	54550	DMS-MS	100010698							1.2615	0.9923	0.333	0.5985	0.7644	0.9225	0.8915	0.713	0.7836	0.8405	1.7577	1.9546	1.2188	1.4556	1.6658	2.3272	0.3791	0.4133	1.2711	0.784
6845	PE(18:1/18:1)	Phosphatidylethanolamine	PE Ester	53321	DMS-MS	100009469							0.8653	0.7268	0.2787	0.518	0.6494	0.7011	0.6655	0.5056	0.4448	0.583	1.6622	1.924	1.2093	1.3689	1.7151	3.5353	0.6335	0.6185	2.1529	1.2746
6846	PE(18:1/18:2)	Phosphatidylethanolamine	PE Ester	54551	DMS-MS	100010699							0.9315	0.7852	0.2964	0.5653	0.7229	1.673	1.5285	1.1739	0.9951	1.3619	0.6132	0.7214	0.4519	0.5068	0.6297	1.9858	0.355	0.3232	1.1143	0.6886
6847	PE(18:1/18:3)	Phosphatidylethanolamine	PE Ester	54194	DMS-MS	100010342							1.9645	1.2927	0.4415	1	1.1643	1.2048	1.4666	1.1785	1.0607	1.3825	0.2655	0.5825	0.2912	0.4075	0.5006	1.2057	0.2655	0.3011	0.9338	0.6106
6849	PE(18:1/20:1)	Phosphatidylethanolamine	PE Ester	53322	DMS-MS	100009470							0.9564	0.8169	0.3489	0.6846	0.8455	0.4586	0.5004	0.405	0.2591	0.3677	2.3288	2.8929	1.7209	1.9365	2.3701	3.099	0.5596	0.5217	1.9715	1.141
6850	PE(18:1/20:2)	Phosphatidylethanolamine	PE Ester	54552	DMS-MS	100010700							1.4137	1.2203	0.5346	1.0143	1.2656	0.7049	0.7373	0.5557	0.3767	0.6404	0.7247	0.906	0.5698	0.6179	0.8996	1.4793	0.3185	0.2495	0.9037	0.5649
6851	PE(18:1/20:3)	Phosphatidylethanolamine	PE Ester	54195	DMS-MS	100010343							1.8774	1.2622	0.5868	1.0754	1.3948	1.1042	1.0194	0.9063	0.6832	0.9755	0.4858	0.6544	0.3713	0.4386	0.5813	1.5646	0.3122	0.2937	0.973	0.5552
6852	PE(18:1/20:4)	Phosphatidylethanolamine	PE Ester	54364	DMS-MS	100010512							1.9028	1.4415	0.5639	1.0937	1.3378	1.6428	1.7346	1.1917	1.0044	1.4444	0.4681	0.64	0.4079	0.4481	0.592	1.3723	0.2755	0.248	0.8642	0.482
6853	PE(18:1/20:5)	Phosphatidylethanolamine	PE Ester	53675	DMS-MS	100009823							1.6032	0.9337	0.3813	0.7303	0.8858	1.0277	0.9978	0.8567	0.6491	0.997	0.7123	0.8555	0.5445	0.6643	0.7644	2.519	0.4295	0.3867	1.3899	0.7532
6854	PE(18:1/22:0)	Phosphatidylethanolamine	PE Ester	55177	DMS-MS	100013437							0.7549	0.6472	0.4281	0.7448	0.9067	0.5776	0.831	0.5858	0.3347	0.5914	1.2264	1.8898	1.0748	1.0581	1.6592	2.5921	0.7964	0.4378	2.3981	1.0434
6855	PE(18:1/22:1)	Phosphatidylethanolamine	PE Ester	54365	DMS-MS	100010513							1.3169	1.415	0.5306	1.0119	1.3956	0.2533	0.2997	0.2599	0.2178	0.2787	0.8802	1.45	0.7411	0.9501	1.155	1.5321	0.2621	0.2376	1.0511	0.4922
6856	PE(18:1/22:2)	Phosphatidylethanolamine	PE Ester	54553	DMS-MS	100010701							1.4703	1.5586	0.6552	1.4071	1.7639	0.5886	0.8248	0.594	0.3021	0.5432	0.7953	1.1802	0.6143	0.5823	1	1.0163	0.3021	0.3021	0.8263	0.3165
6857	PE(18:1/22:4)	Phosphatidylethanolamine	PE Ester	53323	DMS-MS	100009471							1.1448	0.9227	0.4162	0.7665	0.9906	2.5844	2.8203	2.0575	1.4374	2.1624	0.8284	1.25	0.7145	0.7429	1.1468	1.0013	0.2066	0.1985	0.7393	0.3646
6858	PE(18:1/22:5)	Phosphatidylethanolamine	PE Ester	53324	DMS-MS	100009472							1.1055	0.9075	0.4353	0.6731	1.019	2.0299	2.1972	1.7042	1.1125	2.0203	0.9612	1.2986	0.6677	0.7443	1.1027	0.8191	0.1674	0.138	0.6223	0.273
6859	PE(18:1/22:6)	Phosphatidylethanolamine	PE Ester	53509	DMS-MS	100009657							1.217	1.1182	0.4725	0.7375	1.0692	1.4171	1.3844	1.154	0.8367	1.2721	0.6646	0.9954	0.5956	0.6386	0.7883	0.8913	0.1668	0.147	0.5893	0.3275
6860	PE(18:2/14:1)	Phosphatidylethanolamine	PE Ester	54016	DMS-MS	100010164							0.3957	0.3957	0.3957	0.3957	0.3957	1.2059	0.9466	1	0.9686	0.8939	0.3957	0.3957	0.3957	0.3957	0.3957	0.3957	0.3957	0.3957	0.3957	0.3957
6861	PE(18:2/16:1)	Phosphatidylethanolamine	PE Ester	53510	DMS-MS	100009658							1.634	1.0828	0.3464	0.7735	1.0147	2.5867	2.4382	2.2049	1.761	2.4302	0.9487	0.9689	0.7231	0.9853	0.7775	2.0524	0.2277	0.2737	0.9653	0.6075
6862	PE(18:2/18:2)	Phosphatidylethanolamine	PE Ester	53325	DMS-MS	100009473							1.5861	1.2444	0.4531	0.8235	1.0623	3.4406	3.0744	2.4995	2.2591	2.7557	0.3867	0.6657	0.3055	0.3538	0.4579	1.6423	0.2795	0.2912	1.0377	0.4902
6863	PE(18:2/18:3)	Phosphatidylethanolamine	PE Ester	54554	DMS-MS	100010702							0.4319	0.4319	0.4319	0.4319	0.4319	1	0.4319	0.4319	0.4319	0.4319	0.4319	0.4319	0.4319	0.4319	0.4319	0.4319	0.4319	0.4319	0.4319	0.4319
6865	PE(18:2/20:1)	Phosphatidylethanolamine	PE Ester	54196	DMS-MS	100010344							1.3931	0.9567	0.4437	0.7097	1.0462	1.0175	0.9971	0.8146	0.7838	1.0006	0.9013	0.9575	0.6873	0.7313	1.0272	1.7015	0.2888	0.2842	0.9951	0.5276
6866	PE(18:2/20:2)	Phosphatidylethanolamine	PE Ester	54197	DMS-MS	100010345							1.4075	1.3614	0.5379	0.8285	1.1573	1.2705	1.1448	1.0074	0.7459	1	0.5379	0.5379	0.5379	0.5379	0.5379	0.5379	0.5379	0.5379	0.5379	0.5379
6867	PE(18:2/20:3)	Phosphatidylethanolamine	PE Ester	54017	DMS-MS	100010165							1.7668	0.9635	0.5585	1.2086	1.2538	1.4728	1.538	1.2716	1.0658	1.0765	0.3812	0.5978	0.2684	0.3103	0.4657	1.2339	0.3327	0.1946	0.8645	0.4313
6868	PE(18:2/20:4)	Phosphatidylethanolamine	PE Ester	54555	DMS-MS	100010703							1.3735	1.2213	0.5211	0.9962	1.1976	1.4841	1.7631	1.2057	0.8558	1.4378	0.3817	0.5452	0.3436	0.2934	0.5519	1.0038	0.3148	0.175	1.2324	0.5703
6869	PE(18:2/20:5)	Phosphatidylethanolamine	PE Ester	54198	DMS-MS	100010346							0.3455	1.4475	0.3455	0.6395	0.6992	0.8921	1.0904	0.8262	0.6472	0.9681	0.3455	0.3455	0.5416	0.3455	0.9133	1.9218	0.6306	0.3455	1.1556	0.7099
6870	PE(18:2/22:1)	Phosphatidylethanolamine	PE Ester	54556	DMS-MS	100010704							1.5066	1.2628	0.5292	0.8491	1.4232	0.448	0.448	0.448	0.448	0.448	0.448	0.448	0.448	0.448	0.448	0.448	0.448	0.448	0.448	0.448
6871	PE(18:2/22:2)	Phosphatidylethanolamine	PE Ester	53326	DMS-MS	100009474							1	1	1	1	1	1	1	1	1	1	1	1	1	1	1	1	1	1	1	1
6872	PE(18:2/22:4)	Phosphatidylethanolamine	PE Ester	53327	DMS-MS	100009475							1.3486	1.0866	0.472	0.8436	1.1422	2.3747	2.4986	1.8677	1.4103	2.0171	0.5101	0.6034	0.4964	0.2381	0.5809	0.2381	0.2381	0.2381	0.7315	0.3946
6873	PE(18:2/22:5)	Phosphatidylethanolamine	PE Ester	53848	DMS-MS	100009996							1.2401	1.0106	0.543	0.854	1.3276	1.7081	2.2116	1.4209	0.8285	1.6622	0.5539	0.8159	0.4629	0.5009	0.8621	1.1124	0.2494	0.1515	0.9916	0.4078
6874	PE(18:2/22:6)	Phosphatidylethanolamine	PE Ester	53677	DMS-MS	100009825							1.3518	1.1817	0.6672	0.9862	1.192	1.6419	1.6331	1.1525	0.8465	1.3233	0.5623	0.9238	0.5688	0.548	0.8134	1.322	0.3503	0.2269	1.2535	0.7181
6877	PE(O-16:0/16:0)	Phosphatidylethanolamine	PE Ether	53849	DMS-MS	100009997							1.7125	1.5064	0.509	0.9853	1.3204	0.9042	1.114	0.9426	0.7482	0.9693	1.2285	1.45	0.7183	0.9667	1.0665	1.3713	0.2566	0.2247	0.6963	0.3822
6878	PE(O-16:0/16:1)	Phosphatidylethanolamine	PE Ether	54557	DMS-MS	100010705							3.2386	1.9217	0.5951	0.9993	1.7354	0.2493	0.5403	0.4442	0.4188	0.4774	1.7061	1.5095	0.9829	1.0007	1.0656	1.5157	0.2493	0.3024	0.8066	0.4064
6879	PE(O-16:0/18:0)	Phosphatidylethanolamine	PE Ether	54558	DMS-MS	100010706							0.3274	1.6375	0.3274	0.6306	0.7626	0.6984	1.1557	0.8446	0.6695	0.9309	1.1051	1.1789	0.8499	0.7515	1.086	1.8036	0.4125	0.3937	1.3371	0.6676
6880	PE(O-16:0/18:1)	Phosphatidylethanolamine	PE Ether	54366	DMS-MS	100010514							0.9719	0.8434	0.2595	0.5184	0.7364	0.5	0.5455	0.4495	0.4293	0.5054	1.8582	1.9879	1.3393	1.4077	1.7345	2.7396	0.5187	0.5004	1.697	1.0281
6881	PE(O-16:0/18:2)	Phosphatidylethanolamine	PE Ether	53850	DMS-MS	100009998							1.339	1.1592	0.4701	0.7306	0.9754	1.6989	1.5294	1.1704	0.884	1.4056	0.8708	0.9095	0.6747	0.757	0.7941	1.639	0.3289	0.3216	0.908	0.6752
6884	PE(O-16:0/20:1)	Phosphatidylethanolamine	PE Ether	54367	DMS-MS	100010515							0.329	0.329	0.329	0.5571	0.7607	0.329	0.329	0.329	0.329	0.329	1.1402	1.4577	0.7447	0.8906	1.096	2.7121	0.3483	0.3669	1.3293	0.6614
6885	PE(O-16:0/20:2)	Phosphatidylethanolamine	PE Ether	53511	DMS-MS	100009659							0.5417	1.3299	0.5417	0.9743	1.1222	0.5417	0.5417	0.5417	0.5417	0.5417	0.5417	0.5417	0.5417	0.5417	0.5417	0.5417	0.5417	0.5417	0.5417	0.5417
6886	PE(O-16:0/20:3)	Phosphatidylethanolamine	PE Ether	54200	DMS-MS	100010348							2.9561	1.949	0.8476	1.5435	1.8413	0.9166	0.9635	0.9095	0.6839	0.8957	0.6453	0.9678	0.4817	0.6794	0.8607	2.3382	0.4203	0.4261	1.3006	0.7323
6887	PE(O-16:0/20:4)	Phosphatidylethanolamine	PE Ether	53329	DMS-MS	100009477							2.3552	1.9325	0.6453	1.2864	1.5527	1.3798	1.3751	0.9399	0.8092	1.11	0.5416	0.6029	0.3849	0.4684	0.5599	1.9715	0.3772	0.3861	1.2081	0.7276
6888	PE(O-16:0/20:5)	Phosphatidylethanolamine	PE Ether	53330	DMS-MS	100009478							2.5182	1.704	0.51	1.0884	1.2108	0.9905	0.9314	0.8327	0.822	0.9985	0.9543	0.5788	0.4632	0.6929	0.6724	2.9627	0.5707	0.5592	1.6075	0.9502
6889	PE(O-16:0/22:1)	Phosphatidylethanolamine	PE Ether	53851	DMS-MS	100009999							1	1	1	1	1	1	1	1	1	1	1	1	1	1	1	1	1	1	1	1
6890	PE(O-16:0/22:2)	Phosphatidylethanolamine	PE Ether	54201	DMS-MS	100010349							0.7603	0.7603	0.7603	0.7603	0.7603	0.7603	0.7603	0.7603	0.7603	0.7603	0.7603	0.7603	0.7603	0.7603	0.7603	0.7603	0.7603	0.7603	0.7603	0.7603
6891	PE(O-16:0/22:4)	Phosphatidylethanolamine	PE Ether	53852	DMS-MS	100010000							3.0417	2.03	0.8633	1.7935	2.29	1.5714	1.6597	1.3891	0.981	1.4278	0.6461	0.6802	0.4596	0.4773	0.618	1.3269	0.2874	0.2194	1.019	0.5413
6892	PE(O-16:0/22:5)	Phosphatidylethanolamine	PE Ether	53331	DMS-MS	100009479							2.1524	1.5595	0.7933	1.1374	1.6591	1.1561	1.3242	0.9793	0.6536	1.1597	0.8061	0.9218	0.4728	0.5639	0.7642	2.0092	0.404	0.3533	1.2413	0.6727
6893	PE(O-16:0/22:6)	Phosphatidylethanolamine	PE Ether	53332	DMS-MS	100009480							1.9452	1.8193	0.7085	1.0331	1.3945	0.9348	0.9224	0.7444	0.6243	0.9994	0.8329	0.7813	0.6254	0.5898	0.8165	2.5175	0.465	0.4279	1.6102	1.0619
6895	PE(O-18:0/16:0)	Phosphatidylethanolamine	PE Ether	53333	DMS-MS	100009481							0.9455	1.0093	0.3466	0.7417	0.7765	1.3218	1.3952	0.9883	0.8383	1.2262	1.4321	1.6955	0.9907	0.9849	1.3229	1.62	0.4381	0.3574	1.4869	0.7271
6896	PE(O-18:0/16:1)	Phosphatidylethanolamine	PE Ether	53334	DMS-MS	100009482							1.8503	1.6059	0.5511	0.9804	1.3582	0.8829	1.042	0.795	0.6601	0.9067	0.8984	1.3258	0.7443	0.9817	0.9574	1.5451	0.2701	0.297	1.0183	0.4832
6897	PE(O-18:0/18:0)	Phosphatidylethanolamine	PE Ether	53853	DMS-MS	100010001							1.0369	0.8845	0.2832	0.6631	0.7885	1.1224	1.2487	1.0234	0.7446	1.0758	0.7707	1.0183	0.6399	0.5812	0.8498	2.0453	0.4295	0.3475	1.4586	0.7266
6898	PE(O-18:0/18:1)	Phosphatidylethanolamine	PE Ether	53513	DMS-MS	100009661							0.7535	0.6401	0.2578	0.4907	0.632	1.0207	1.0293	0.8065	0.6639	0.8861	1.2084	1.4969	0.8834	0.9563	1.2166	2.5303	0.4795	0.4497	1.6435	0.9058
6899	PE(O-18:0/18:2)	Phosphatidylethanolamine	PE Ether	54368	DMS-MS	100010516							1.356	0.9803	0.4453	0.7881	0.9339	3.1281	3.0135	2.4482	1.852	2.8952	0.5866	0.8148	0.4865	0.5022	0.6673	1.954	0.3847	0.2706	1.126	0.6952
6900	PE(O-18:0/18:3)	Phosphatidylethanolamine	PE Ether	54369	DMS-MS	100010517							0.3596	0.3596	0.3596	0.3596	1.0258	0.8013	1.0939	1.0014	0.7684	0.7206	0.3596	0.3596	0.3596	0.3596	0.3596	0.3596	0.3596	0.3596	0.3596	0.3596
6902	PE(O-18:0/20:1)	Phosphatidylethanolamine	PE Ether	53514	DMS-MS	100009662							0.455	0.455	0.455	0.455	0.6321	0.455	0.455	0.455	0.455	0.455	1.3618	1.4602	0.7117	0.7551	0.9255	2.7477	0.4664	0.5939	1.9787	1.0599
6903	PE(O-18:0/20:2)	Phosphatidylethanolamine	PE Ether	53515	DMS-MS	100009663							1.745	1.1595	0.6302	1.1623	1.3898	0.9187	1.1175	0.5387	0.3906	0.9311	0.3906	0.9725	0.4795	0.6563	0.8838	1.888	0.3906	0.3906	1.0248	0.6741
6904	PE(O-18:0/20:3)	Phosphatidylethanolamine	PE Ether	53335	DMS-MS	100009483							1.8292	1.3919	0.5785	0.982	1.338	1.2777	1.1638	1.1032	0.8278	1.0972	0.5845	0.6864	0.4069	0.4521	0.6324	1.7559	0.3747	0.3338	1.1002	0.6406
6905	PE(O-18:0/20:4)	Phosphatidylethanolamine	PE Ether	54203	DMS-MS	100010351							1.4144	1.0732	0.4495	0.824	0.9913	1.4769	1.6618	1.149	0.959	1.3322	0.4545	0.5823	0.3647	0.3752	0.5379	1.8143	0.3719	0.3542	1.2578	0.6678
6906	PE(O-18:0/20:5)	Phosphatidylethanolamine	PE Ether	54204	DMS-MS	100010352							1.1736	0.8191	0.423	0.7422	0.9273	1.0052	0.9991	0.8936	0.7615	1.1482	0.6709	1.0009	0.5948	0.5609	0.9165	4.2971	0.6492	0.6445	2.2325	1.3073
6907	PE(O-18:0/22:1)	Phosphatidylethanolamine	PE Ether	54559	DMS-MS	100010707							0.7942	0.7942	0.7942	0.7942	0.7942	0.7942	0.7942	0.7942	0.7942	0.7942	0.7942	0.7942	0.7942	0.7942	0.7942	0.7942	0.7942	0.7942	1.2058	0.7942
6908	PE(O-18:0/22:2)	Phosphatidylethanolamine	PE Ether	54560	DMS-MS	100010708							0.7875	0.7875	0.7875	0.7875	0.9165	0.7875	0.7875	0.7875	0.7875	0.7875	0.7875	0.7875	0.7875	0.7875	0.7875	0.7875	0.7875	0.7875	0.7875	0.7875
6909	PE(O-18:0/22:4)	Phosphatidylethanolamine	PE Ether	54019	DMS-MS	100010167							1.3123	1.0585	0.5195	0.96	1.0628	2.384	2.7812	2.0614	1.3638	2.3524	0.5675	0.8272	0.4553	0.5351	0.7676	1.6324	0.3363	0.2811	1.1491	0.5692
6910	PE(O-18:0/22:5)	Phosphatidylethanolamine	PE Ether	54370	DMS-MS	100010518							1.3187	0.8569	0.438	0.6744	1.0228	2.123	2.3073	1.7401	1.2305	2.0284	0.7856	1.0653	0.5789	0.6202	0.8617	2.6868	0.5612	0.4793	1.76	0.9554
6911	PE(O-18:0/22:6)	Phosphatidylethanolamine	PE Ether	54371	DMS-MS	100010519							0.9197	0.8108	0.3732	0.7711	0.8853	1.4407	1.5468	1.2412	0.9594	1.4331	0.875	0.9322	0.6483	0.673	0.8365	3.0304	0.5366	0.5079	1.8884	1.128
6912	PE(P-14:0/18:0)	Phosphatidylethanolamine	PE Plasmalogen	53516	DMS-MS	100009664							0.5054	1.5224	0.5054	0.5924	0.5054	0.9805	1.0984	0.9673	0.5054	0.5054	0.5054	0.5054	0.5054	0.5054	0.5054	0.5054	0.5054	0.5054	0.7987	0.5054
6913	PE(P-14:0/18:1)	Phosphatidylethanolamine	PE Plasmalogen	54372	DMS-MS	100010520							1.5013	1.393	0.3795	0.7693	0.7893	0.9157	0.8446	0.7777	0.7707	0.8026	1.3109	1.4805	0.8513	0.9138	1.3038	2.2382	0.324	0.4023	1.0425	0.5908
6916	PE(P-16:0/16:0)	Phosphatidylethanolamine	PE Plasmalogen	54373	DMS-MS	100010521							2.1574	1.5416	0.6243	1.2027	1.552	0.9779	1.1602	0.7902	0.6945	0.9149	0.9714	0.9832	0.6073	0.7103	0.8536	1.5132	0.2926	0.2771	0.9178	0.5669
6917	PE(P-16:0/16:1)	Phosphatidylethanolamine	PE Plasmalogen	54374	DMS-MS	100010522							2.3221	1.6788	0.5493	1.0598	1.3884	0.4175	0.3461	0.316	0.2857	0.3111	1.7906	1.6861	1.0705	1.4312	1.6052	1.6953	0.2792	0.3141	0.9115	0.5791
6918	PE(P-16:0/18:0)	Phosphatidylethanolamine	PE Plasmalogen	54375	DMS-MS	100010523							0.8335	0.8669	0.2681	0.5194	0.7084	0.5373	0.6327	0.44	0.3903	0.559	1.9996	2.4081	1.3105	1.4468	1.9877	3.5477	0.6814	0.6678	2.1401	1.2465
6919	PE(P-16:0/18:1)	Phosphatidylethanolamine	PE Plasmalogen	53336	DMS-MS	100009484							0.9388	0.7352	0.2776	0.5186	0.6641	0.5859	0.5429	0.4411	0.3773	0.5097	2.8749	3.1661	1.9381	2.3218	2.7751	4.3838	0.7996	0.8426	2.7157	1.6335
6920	PE(P-16:0/18:2)	Phosphatidylethanolamine	PE Plasmalogen	54561	DMS-MS	100010709							1.1155	0.9132	0.3409	0.6322	0.8064	1.6454	1.4394	1.2436	0.9709	1.349	0.9996	1.0667	0.6468	0.8529	1.0004	1.9778	0.3543	0.3415	1.1254	0.6944
6921	PE(P-16:0/18:3)	Phosphatidylethanolamine	PE Plasmalogen	53854	DMS-MS	100010002							3.3009	1.7314	0.7104	1.4862	1.6462	1.1288	1.307	0.9724	0.8155	0.9022	0.6893	1.1325	0.6442	0.6049	0.8286	2.1282	0.4054	0.3625	1.0759	0.6724
6923	PE(P-16:0/20:1)	Phosphatidylethanolamine	PE Plasmalogen	53520	DMS-MS	100009668							1.0419	0.8386	0.3903	0.6514	0.861	0.2027	0.2176	0.1267	0.1015	0.1596	1.8588	2.433	1.3304	1.6016	2.0874	3.4017	0.7074	0.6983	2.4307	1.3545
6924	PE(P-16:0/20:2)	Phosphatidylethanolamine	PE Plasmalogen	54376	DMS-MS	100010524							2.3404	1.6789	0.7368	1.4139	1.8093	0.5667	0.4803	0.4116	0.2858	0.4487	0.925	1.0296	0.6319	0.8382	1.0339	1.8084	0.3375	0.2775	1.0954	0.6653
6925	PE(P-16:0/20:3)	Phosphatidylethanolamine	PE Plasmalogen	53855	DMS-MS	100010003							2.7106	1.8491	0.7792	1.408	1.8037	1.0163	0.9277	0.8498	0.6401	0.9013	0.7588	0.9263	0.505	0.6475	0.8337	2.5341	0.4456	0.4868	1.3828	0.9081
6926	PE(P-16:0/20:4)	Phosphatidylethanolamine	PE Plasmalogen	54020	DMS-MS	100010168							2.3175	1.7475	0.6151	1.1612	1.4494	1.1893	1.2354	0.8815	0.7865	0.993	0.5193	0.595	0.3758	0.4412	0.5464	2.2297	0.3925	0.4114	1.2478	0.7592
6927	PE(P-16:0/20:5)	Phosphatidylethanolamine	PE Plasmalogen	54562	DMS-MS	100010710							2.1917	1.3262	0.4946	0.9484	1.0845	0.6765	0.5988	0.5424	0.5242	0.646	0.7139	0.7867	0.4696	0.5619	0.7417	3.8704	0.5951	0.6705	1.8885	1.1802
6928	PE(P-16:0/22:1)	Phosphatidylethanolamine	PE Plasmalogen	53856	DMS-MS	100010004							1.4315	1.2929	0.4134	0.9708	1.0921	0.2253	0.2736	0.2253	0.2253	0.2673	1.0049	1	0.7012	0.6747	0.8976	3.0042	0.4874	0.5501	1.7038	0.9925
6929	PE(P-16:0/22:2)	Phosphatidylethanolamine	PE Plasmalogen	54205	DMS-MS	100010353							2.35	2.0326	1.166	1.9862	2.6462	0.6253	0.8306	0.4915	0.2824	0.6345	0.6769	1.2724	0.653	0.6576	1.0776	1.0597	0.3901	0.1491	1.2782	0.5336
6930	PE(P-16:0/22:4)	Phosphatidylethanolamine	PE Plasmalogen	54206	DMS-MS	100010354							2.9325	2.2363	0.9446	1.7936	2.2547	1.3129	1.4135	1.0413	0.801	1.1352	0.6408	0.8932	0.528	0.551	0.7987	1.4793	0.3083	0.3023	1.0111	0.5797
6931	PE(P-16:0/22:5)	Phosphatidylethanolamine	PE Plasmalogen	53521	DMS-MS	100009669							2.272	1.6754	0.7576	1.2014	1.8119	0.9902	1.0443	0.7882	0.5656	0.8799	0.8243	1.0192	0.5459	0.6096	0.8632	2.2438	0.399	0.3947	1.241	0.7189
6932	PE(P-16:0/22:6)	Phosphatidylethanolamine	PE Plasmalogen	53679	DMS-MS	100009827							1.6524	1.5382	0.6381	0.9984	1.3545	0.7684	0.695	0.5924	0.4966	0.6982	0.7206	0.8528	0.5568	0.631	0.7814	2.9478	0.5027	0.4863	1.7169	1.0922
6933	PE(P-16:1/18:1)	Phosphatidylethanolamine	PE Plasmalogen	54207	DMS-MS	100010355							1.0033	1.0376	0.304	0.5721	0.754	0.7532	0.8658	0.6487	0.599	0.8107	1.2505	1.9958	1.2195	0.8933	1.5504	2.0493	0.476	0.3491	1.7477	0.9264
6934	PE(P-18:0/14:1)	Phosphatidylethanolamine	PE Plasmalogen	54563	DMS-MS	100010711							0.7955	0.7955	0.7955	0.7955	0.7955	0.7955	0.7955	0.7955	0.7955	0.7955	0.7955	1.1484	0.7955	0.7955	0.8126	0.7955	0.7955	0.7955	1.0943	0.7955
6935	PE(P-18:0/16:0)	Phosphatidylethanolamine	PE Plasmalogen	53337	DMS-MS	100009485							1.0722	0.7914	0.2945	0.5586	0.6916	0.9869	1.0131	0.7927	0.6949	0.8645	1.3705	1.4799	0.9023	1.0538	1.306	2.2032	0.4161	0.409	1.3714	0.8419
6936	PE(P-18:0/16:1)	Phosphatidylethanolamine	PE Plasmalogen	53857	DMS-MS	100010005							1.3202	1.041	0.4181	0.804	0.995	0.5169	0.4558	0.3805	0.3434	0.4065	1.38	1.571	0.9305	1.1906	1.4321	2.2479	0.4019	0.4023	1.2931	0.7939
6937	PE(P-18:0/18:0)	Phosphatidylethanolamine	PE Plasmalogen	53522	DMS-MS	100009670							0.9004	0.5951	0.2859	0.4448	0.6099	0.9933	1.0067	0.7492	0.6115	0.8622	1.2444	1.566	0.909	1.0233	1.4114	3.4263	0.6392	0.6035	2.1317	1.2769
6938	PE(P-18:0/18:1)	Phosphatidylethanolamine	PE Plasmalogen	53338	DMS-MS	100009486							0.7966	0.6282	0.2668	0.4634	0.6176	0.5788	0.5749	0.4817	0.3767	0.5215	2.7723	3.2715	1.873	2.1786	3.0078	5.2702	1.0268	0.9732	3.3703	2.0004
6939	PE(P-18:0/18:2)	Phosphatidylethanolamine	PE Plasmalogen	54377	DMS-MS	100010525							0.696	0.5486	0.2251	0.4105	0.5064	1.3523	1.3072	1.0557	0.7602	1.1987	0.9975	1.088	0.6072	0.8083	1.025	2.4178	0.457	0.4027	1.3861	0.8908
6940	PE(P-18:0/18:3)	Phosphatidylethanolamine	PE Plasmalogen	53523	DMS-MS	100009671							1.4535	0.9461	0.3559	0.775	1.0525	1.1856	0.9893	0.9756	0.7429	1.0994	0.7078	0.9769	0.5738	0.7277	0.9377	2.048	0.4028	0.4367	1.5155	0.8433
6942	PE(P-18:0/20:1)	Phosphatidylethanolamine	PE Plasmalogen	53339	DMS-MS	100009487							0.7953	0.6661	0.2926	0.5207	0.6788	0.3	0.2896	0.2387	0.1352	0.2651	2.7371	3.4821	1.9914	2.0487	3.0713	5.8631	1.1538	1.145	3.9554	2.3037
6943	PE(P-18:0/20:2)	Phosphatidylethanolamine	PE Plasmalogen	53340	DMS-MS	100009488							1.1238	0.827	0.424	0.799	1.0143	0.5035	0.4968	0.403	0.3024	0.432	1.0648	1.3346	0.6496	0.9187	1.2954	2.3132	0.469	0.4293	1.5553	0.9119
6944	PE(P-18:0/20:3)	Phosphatidylethanolamine	PE Plasmalogen	54564	DMS-MS	100010712							1.3722	0.9054	0.4434	0.8263	1.036	0.9531	0.9234	0.8147	0.5594	0.8343	0.8428	1.1131	0.5815	0.7385	0.9872	3.1542	0.6071	0.6103	1.9679	1.2073
6945	PE(P-18:0/20:4)	Phosphatidylethanolamine	PE Plasmalogen	53524	DMS-MS	100009672							1.1199	0.8784	0.3694	0.7227	0.8686	1.2981	1.3425	0.9701	0.7262	1.059	0.614	0.7881	0.492	0.5044	0.7293	2.8474	0.5555	0.5515	1.9534	1.1119
6946	PE(P-18:0/20:5)	Phosphatidylethanolamine	PE Plasmalogen	54208	DMS-MS	100010356							1.2437	0.7748	0.3498	0.6642	0.7792	0.7823	0.6852	0.6148	0.5305	0.7297	0.9366	1.1745	0.6902	0.7282	1.0991	5.5237	0.96	1.04	3.0254	1.9283
6947	PE(P-18:0/22:1)	Phosphatidylethanolamine	PE Plasmalogen	53858	DMS-MS	100010006							1.3396	0.9222	0.478	0.8114	0.9605	0.3612	0.4425	0.3612	0.3612	0.3612	0.7951	1.3442	0.7083	0.7913	0.9357	3.1635	0.8429	0.8259	2.9332	2.0497
6948	PE(P-18:0/22:2)	Phosphatidylethanolamine	PE Plasmalogen	53525	DMS-MS	100009673							1.0395	1.105	0.6233	1.1184	1.3034	0.602	0.9388	0.6856	0.2658	0.5821	0.6499	1.056	0.4893	0.5229	0.9787	1.4381	0.5574	0.2658	1.4705	0.7216
6949	PE(P-18:0/22:4)	Phosphatidylethanolamine	PE Plasmalogen	53680	DMS-MS	100009828							1.3081	1.0618	0.4778	0.9396	1.1203	1.433	1.5963	1.1376	0.7834	1.2248	0.6046	0.8652	0.5203	0.4908	0.8054	2.0361	0.4111	0.3985	1.4201	0.8302
6950	PE(P-18:0/22:5)	Phosphatidylethanolamine	PE Plasmalogen	53681	DMS-MS	100009829							1.1674	0.8755	0.4144	0.6863	0.9975	1.159	1.302	0.9013	0.6442	1.0961	0.9014	1.1542	0.6087	0.6686	0.9757	3.3529	0.6078	0.5758	1.9271	1.1088
6951	PE(P-18:0/22:6)	Phosphatidylethanolamine	PE Plasmalogen	54209	DMS-MS	100010357							0.9307	0.8864	0.3968	0.638	0.8555	0.9913	0.9848	0.746	0.5888	0.9081	1.0393	1.2894	0.8206	0.8756	1.1251	4.8724	0.8261	0.7981	2.9713	1.9522
6953	PE(P-18:1/16:0)	Phosphatidylethanolamine	PE Plasmalogen	54565	DMS-MS	100010713							1.2536	1.0361	0.3849	0.7111	0.9076	1.0002	0.9466	0.805	0.707	0.9143	1.7816	1.8827	1.1986	1.4393	1.6962	1.9222	0.2817	0.3189	1.051	0.6219
6954	PE(P-18:1/16:1)	Phosphatidylethanolamine	PE Plasmalogen	53341	DMS-MS	100009489							1.9944	1.6226	0.5135	0.9776	1.2022	0.5527	0.4704	0.3933	0.3732	0.4441	1.5664	1.5998	1.0351	1.3092	1.4547	1.0224	0.1555	0.1874	0.5651	0.327
6955	PE(P-18:1/18:0)	Phosphatidylethanolamine	PE Plasmalogen	54566	DMS-MS	100010714							0.8596	0.8591	0.3131	0.537	0.732	0.6032	0.8821	0.5581	0.5803	0.5987	2.2504	2.5767	1.6268	1.5574	2.5863	2.9441	0.4589	0.4982	1.7384	0.9926
6956	PE(P-18:1/18:1)	Phosphatidylethanolamine	PE Plasmalogen	54210	DMS-MS	100010358							1.0462	0.8078	0.3229	0.5878	0.738	0.4388	0.4393	0.3433	0.2921	0.3899	3.0332	3.3535	2.1388	2.4504	3.1088	2.7008	0.4489	0.4798	1.5652	0.9538
6957	PE(P-18:1/18:2)	Phosphatidylethanolamine	PE Plasmalogen	54211	DMS-MS	100010359							1.1067	0.913	0.3421	0.6245	0.8071	1.4087	1.3036	1.0896	0.8864	1.1807	1.0282	1.1707	0.7264	0.8351	1.1572	1.2757	0.2195	0.2028	0.7132	0.4223
6958	PE(P-18:1/18:3)	Phosphatidylethanolamine	PE Plasmalogen	54379	DMS-MS	100010527							2.0217	1.1733	0.4552	0.8231	1.0222	1.1755	1.0957	0.6808	0.7729	0.8625	0.8463	1.0336	0.5395	0.7404	0.812	1.2329	0.2129	0.1597	0.6075	0.4186
6960	PE(P-18:1/20:1)	Phosphatidylethanolamine	PE Plasmalogen	54212	DMS-MS	100010360							1.2247	0.7465	0.3307	0.5324	0.8031	0.269	0.2816	0.2472	0.186	0.2436	3.5223	4.2687	2.7566	2.9144	3.9589	3.3934	0.5757	0.6181	2.0959	1.3744
6961	PE(P-18:1/20:2)	Phosphatidylethanolamine	PE Plasmalogen	53342	DMS-MS	100009490							1.9904	1.4948	0.6484	1.1162	1.7302	0.5391	0.5151	0.556	0.269	0.5247	1.3181	1.5491	0.9196	1.0932	1.6738	1.065	0.2613	0.216	0.935	0.6307
6962	PE(P-18:1/20:3)	Phosphatidylethanolamine	PE Plasmalogen	53682	DMS-MS	100009830							2.0577	1.4447	0.6651	1.1773	1.4096	0.9506	0.906	0.7984	0.6169	0.8655	0.9306	1.1916	0.6913	0.8089	1.0819	1.5427	0.2903	0.3046	0.9081	0.6156
6963	PE(P-18:1/20:4)	Phosphatidylethanolamine	PE Plasmalogen	53859	DMS-MS	100010007							1.6941	1.3399	0.5079	0.96	1.1611	1.2929	1.3105	0.9965	0.7866	1.0826	0.6556	0.7541	0.5097	0.5336	0.73	1.4119	0.2556	0.2686	0.8539	0.5121
6964	PE(P-18:1/20:5)	Phosphatidylethanolamine	PE Plasmalogen	54380	DMS-MS	100010528							1.5836	1.0713	0.4208	0.7695	0.933	0.7892	0.6824	0.6254	0.5561	0.7845	0.9158	1.1082	0.6477	0.7534	1.0002	2.5255	0.4178	0.4486	1.3032	0.7819
6965	PE(P-18:1/22:1)	Phosphatidylethanolamine	PE Plasmalogen	54213	DMS-MS	100010361							1.0115	0.7722	0.3591	0.6672	0.9726	0.3591	0.3591	0.3591	0.3591	0.3591	1.0004	1.0361	0.6715	0.6705	0.8276	2.0405	0.4378	0.4299	1.5532	0.8648
6966	PE(P-18:1/22:2)	Phosphatidylethanolamine	PE Plasmalogen	53683	DMS-MS	100009831							2.2615	1.6616	0.6887	1.6618	1.864	0.7918	0.9784	0.677	0.2822	0.6668	0.6251	0.9627	0.5197	0.7834	1.0276	0.2822	0.2822	0.2822	1	0.5217
6967	PE(P-18:1/22:4)	Phosphatidylethanolamine	PE Plasmalogen	54567	DMS-MS	100010715							2.0247	1.7391	0.7648	1.2699	1.7233	1.4227	1.5877	1.2238	0.8374	1.2535	0.6551	0.8731	0.516	0.5284	0.8262	0.892	0.1851	0.1689	0.6391	0.3912
6968	PE(P-18:1/22:5)	Phosphatidylethanolamine	PE Plasmalogen	53343	DMS-MS	100009491							1.7206	1.2893	0.6006	0.9325	1.3451	1.0078	1.1105	0.8734	0.5916	1.0345	0.9459	1.1059	0.6256	0.7156	0.9787	1.0955	0.2139	0.2038	0.6631	0.3895
6969	PE(P-18:1/22:6)	Phosphatidylethanolamine	PE Plasmalogen	54022	DMS-MS	100010170							1.5265	1.4252	0.5825	0.8934	1.2089	0.9407	0.9126	0.7484	0.5491	0.8609	1.087	1.2337	0.9109	0.8985	1.1114	2.0952	0.3461	0.3595	1.1912	0.7998
6970	PE(P-18:2/18:2)	Phosphatidylethanolamine	PE Plasmalogen	54214	DMS-MS	100010362							0.3143	0.3143	0.3968	0.3143	0.6204	1.8596	1.353	1.3286	1.1106	1.4612	0.3143	0.8042	0.4749	0.3143	0.3143	0.3143	0.3143	0.3143	0.3143	0.3143
6971	PE(P-18:2/20:4)	Phosphatidylethanolamine	PE Plasmalogen	54215	DMS-MS	100010363							2.2761	1.7632	0.632	1.1878	1.5089	2.606	2.3819	2.0994	1.6561	2.2366	0.3978	0.5787	0.2893	0.3319	0.5083	1.1711	0.2329	0.1726	0.8289	0.4364
6972	PE(P-18:2/22:6)	Phosphatidylethanolamine	PE Plasmalogen	54023	DMS-MS	100010171							2.0671	1.1493	0.6569	0.8114	1.0897	1.5294	1.0933	1.1599	0.9985	1.2718	0.2942	0.7772	0.3629	0.2942	0.8143	1.5609	0.2942	0.2942	0.8635	0.42
7250	PI(16:0/16:0)	Phosphatidylinositol	PI Ester	54568	DMS-MS	100010716							0.4765	0.4765	0.4765	0.847	0.8188	0.8719	1.1971	0.7742	0.4765	0.8434	1.2928	2.403	0.9777	1.0542	1.4735	0.4765	0.5938	0.4765	1.1197	0.6628
7251	PI(16:0/16:1)	Phosphatidylinositol	PI Ester	54381	DMS-MS	100010529							0.4447	1.9735	0.5686	0.9731	1.2065	0.4447	0.9879	0.4447	0.4447	0.6408	1.1249	2.0274	1.0121	1.0464	1.3669	1.9753	0.4805	0.4447	1.7128	0.9291
7253	PI(16:0/18:1)	Phosphatidylinositol	PI Ester	53344	DMS-MS	100009492							0.9976	0.9824	0.4389	0.8903	0.8703	0.5376	0.7077	0.3193	0.3128	0.4161	1.9606	2.859	1.3207	1.71	1.901	3.7286	1.2113	0.772	3.4889	1.6227
7254	PI(16:0/18:2)	Phosphatidylinositol	PI Ester	54382	DMS-MS	100010530							1	1.1782	0.5816	0.854	0.7127	1.2869	1.5809	1.0938	0.7082	0.9507	0.3804	0.885	0.3857	0.538	0.5541	2.1627	0.629	0.3804	1.5492	0.9031
7259	PI(16:0/20:3)	Phosphatidylinositol	PI Ester	53860	DMS-MS	100010008							1.5925	1.2705	0.6457	1.1847	1.1414	1.0569	1.0631	0.6232	0.5671	0.7112	0.5209	0.7544	0.3847	0.532	0.6713	2.5628	0.9561	0.4609	2.0115	0.9881
7260	PI(16:0/20:4)	Phosphatidylinositol	PI Ester	53861	DMS-MS	100010009							0.8984	0.9442	0.3927	0.6715	0.6667	1.5284	1.6808	0.7824	0.699	1.046	0.6566	0.9801	0.4239	0.5967	0.8342	1.0687	0.4252	0.2502	0.9952	0.451
7264	PI(16:0/22:4)	Phosphatidylinositol	PI Ester	54383	DMS-MS	100010531							0.4076	0.4076	0.4076	0.4098	0.4526	0.637	0.7347	0.4076	0.4076	0.4076	0.6996	1.2267	0.5973	0.4076	0.9833	1.357	0.5611	0.4076	1.6962	0.8298
7265	PI(16:0/22:5)	Phosphatidylinositol	PI Ester	53527	DMS-MS	100009675							0.2805	0.2805	0.2805	0.4737	0.2805	1.1412	1.3455	0.7083	0.2805	0.9622	0.2805	0.7126	0.2805	0.2805	0.5469	2.0807	0.613	0.5187	1.6581	0.8756
7266	PI(16:0/22:6)	Phosphatidylinositol	PI Ester	54217	DMS-MS	100010365							0.5915	0.5915	0.5915	0.5915	0.5915	0.5915	0.5915	0.5915	0.5915	0.5915	0.5915	0.5915	0.5915	0.5915	0.5915	0.5915	0.5915	0.5915	0.5915	0.8952
7285	PI(18:0/16:0)	Phosphatidylinositol	PI Ester	53345	DMS-MS	100009493							1.3223	1.3169	0.5745	0.9934	1.1639	2.118	2.3289	1.3849	1.1671	1.676	0.8431	1.264	0.6229	0.8342	0.9904	0.8521	0.2859	0.1666	0.7482	0.3322
7286	PI(18:0/16:1)	Phosphatidylinositol	PI Ester	54569	DMS-MS	100010717							1.6584	1.3221	0.7824	1.1398	1.3947	1.1365	1.9836	0.8136	0.8338	1.17	1.1733	1.8496	0.8815	1.2211	1.2013	2.2295	0.8428	0.5751	2.4293	1.2428
7289	PI(18:0/18:1)	Phosphatidylinositol	PI Ester	53684	DMS-MS	100009832							1.306	0.9736	0.4778	0.9141	0.8619	0.5459	0.703	0.3288	0.3308	0.4459	2.43	3.4693	1.5153	1.9624	2.5411	5.9265	2.2446	1.2538	5.7055	2.8187
7290	PI(18:0/18:2)	Phosphatidylinositol	PI Ester	54218	DMS-MS	100010366							1.1342	0.9155	0.6381	1.1001	0.9336	1.8812	2.3598	1.1003	0.9311	1.5576	0.5703	0.9688	0.4269	0.5118	0.7778	2.1136	0.9146	0.4747	2.2188	1.1403
7291	PI(18:0/18:3)	Phosphatidylinositol	PI Ester	54024	DMS-MS	100010172							0.3854	0.3854	0.4358	0.6764	0.8045	0.3854	1.0112	0.3854	0.3854	0.3854	0.3854	0.3854	0.3854	0.3854	0.3854	0.3854	0.3854	0.3854	1	0.3854
7294	PI(18:0/20:2)	Phosphatidylinositol	PI Ester	53528	DMS-MS	100009676							1.2177	0.8391	0.5956	1.1667	1.1001	0.2296	0.2745	0.1321	0.1171	0.183	1.2825	1.9894	0.9216	1.1021	1.4282	2.752	1.0447	0.6013	2.6931	1.34
7295	PI(18:0/20:3)	Phosphatidylinositol	PI Ester	54025	DMS-MS	100010173							1.8263	1.3147	0.7999	1.4622	1.4724	0.9792	1.0208	0.5341	0.4202	0.6641	0.543	0.7717	0.3155	0.4431	0.641	2.3813	0.9033	0.5606	2.3635	1.1964
7296	PI(18:0/20:4)	Phosphatidylinositol	PI Ester	54026	DMS-MS	100010174							0.9948	0.8694	0.4385	0.8693	0.8303	2.0029	2.3888	0.9867	0.8453	1.2996	0.5795	0.9177	0.4235	0.4804	0.7134	1.2016	0.4811	0.2899	1.2452	0.608
7297	PI(18:0/20:5)	Phosphatidylinositol	PI Ester	53529	DMS-MS	100009677							0.416	0.416	0.416	0.416	0.5254	1.0532	0.998	0.6244	0.416	0.416	0.416	0.416	0.416	0.416	0.416	0.416	0.416	0.416	1.2257	0.7288
7299	PI(18:0/22:4)	Phosphatidylinositol	PI Ester	53685	DMS-MS	100009833							0.8892	0.798	0.3626	0.7647	0.7146	0.7081	0.7692	0.3115	0.267	0.4367	0.9836	1.9785	0.9391	1.0707	1.6463	3.5436	1.299	0.8048	3.7158	1.7196
7300	PI(18:0/22:5)	Phosphatidylinositol	PI Ester	54384	DMS-MS	100010532							0.6548	0.5945	0.3385	0.5701	0.5754	1.0241	1.139	0.4863	0.4314	0.7484	0.9802	1.3263	0.6656	0.6093	1.0513	4.6478	1.2917	0.8689	3.5629	1.5744
7301	PI(18:0/22:6)	Phosphatidylinositol	PI Ester	54219	DMS-MS	100010367							0.2421	1.1095	0.2421	0.404	0.5489	0.8523	0.7295	0.4209	0.2421	0.4676	1.0476	1.3287	0.7055	0.6834	0.939	2.682	0.9862	0.4972	2.2255	1.4838
7303	PI(18:1/16:1)	Phosphatidylinositol	PI Ester	54220	DMS-MS	100010368							0.876	1.0831	0.4659	0.8348	0.8909	1.3673	1.3205	0.7486	0.6964	1.0833	1.3284	1.9938	1.0498	1.2751	1.562	2.1618	0.7111	0.3871	1.9144	0.9486
7304	PI(18:1/18:1)	Phosphatidylinositol	PI Ester	53346	DMS-MS	100009494							0.6672	0.6063	0.2846	0.546	0.5286	0.5996	0.7026	0.2954	0.2838	0.4033	2.3718	3.2211	1.5489	2.0075	2.4351	5.5682	1.7568	1.1011	4.7515	2.404
7305	PI(18:1/18:2)	Phosphatidylinositol	PI Ester	53530	DMS-MS	100009678							1.0351	0.936	0.4197	0.6304	0.7305	2.825	2.7312	0.9885	0.88	1.4197	0.9957	0.9979	0.5312	0.6827	0.7615	2.4687	1.0754	0.4792	1.9557	0.8273
7310	PI(18:1/20:3)	Phosphatidylinositol	PI Ester	54027	DMS-MS	100010175							0.9716	0.8422	0.4351	0.7992	0.8599	1.068	1.0284	0.5417	0.4899	0.7886	0.9137	1.636	0.5403	0.7389	1.1995	3.6914	1.1916	0.9261	3.2407	1.6996
7311	PI(18:1/20:4)	Phosphatidylinositol	PI Ester	54221	DMS-MS	100010369							0.46	0.3686	0.197	0.4435	0.3972	1.5303	1.7837	0.724	0.6853	0.9272	0.867	1.3649	0.6943	0.7563	1.1301	1.3248	0.4373	0.2599	1.1755	0.6053
7760	SM(14:0)	Sphingolipids	Sphingomyelin	54222	DMS-MS	100010370							2.521	1.9737	0.8668	1.4985	1.968	0.9058	1.0056	0.8121	0.5452	0.8185	0.7163	0.9384	0.4913	0.5557	0.7926	2.1513	0.4172	0.3939	1.4841	0.907
7761	SM(16:0)	Sphingolipids	Sphingomyelin	54385	DMS-MS	100010533							1.6142	1.4182	0.5924	1.0374	1.3766	1.0399	1.0863	0.8993	0.6201	0.9393	0.8918	1.1106	0.6396	0.7044	0.9737	2.1778	0.4103	0.3897	1.4405	0.8916
7762	SM(18:0)	Sphingolipids	Sphingomyelin	54386	DMS-MS	100010534							0.859	0.7391	0.2646	0.4708	0.6563	1.118	1.235	0.9836	0.7171	1.0164	1.4795	1.7963	1.0282	1.1845	1.5499	1.459	0.2875	0.2639	0.9471	0.592
7763	SM(18:1)	Sphingolipids	Sphingomyelin	53862	DMS-MS	100010010							1.6806	1.3757	0.4606	0.8593	1.1104	1.1625	1.3366	0.9952	0.7674	0.9863	0.8398	1.199	0.652	0.7049	0.9021	1.4959	0.2892	0.2627	0.9781	0.5897
7764	SM(20:0)	Sphingolipids	Sphingomyelin	53687	DMS-MS	100009835							1.6498	1.108	0.4433	0.759	0.9765	1.7016	1.8756	1.5006	0.9902	1.4988	0.7426	1.0116	0.5534	0.5771	0.8484	1.7052	0.3937	0.3021	1.1902	0.674
7765	SM(20:1)	Sphingolipids	Sphingomyelin	53531	DMS-MS	100009679							2.6505	1.3833	0.5864	1.0972	1.3292	1.7098	2.0515	1.4528	0.9717	1.5572	0.6302	0.8379	0.4866	0.4525	0.6841	1.5105	0.3094	0.3018	0.9971	0.5358
7766	SM(22:0)	Sphingolipids	Sphingomyelin	53347	DMS-MS	100009495							1.0249	0.7574	0.3412	0.5807	0.7674	1.4473	1.6125	1.3046	0.8549	1.3459	0.8077	1.0881	0.593	0.6445	0.918	2.4354	0.5419	0.4273	1.6565	0.9899
7767	SM(22:1)	Sphingolipids	Sphingomyelin	54570	DMS-MS	100010718							1.6425	1.1726	0.5535	0.9868	1.2688	1.4057	1.5618	1.2014	0.8629	1.3013	0.6797	0.9089	0.5061	0.5136	0.7626	1.4804	0.3345	0.2651	1.0411	0.6199
7768	SM(24:0)	Sphingolipids	Sphingomyelin	53863	DMS-MS	100010011							0.7543	0.5791	0.2638	0.4692	0.577	1.0637	1.0887	0.897	0.6088	0.941	1.0173	1.2734	0.7237	0.828	1.1055	2.9983	0.6352	0.5431	2.0132	1.2261
7769	SM(24:1)	Sphingolipids	Sphingomyelin	54028	DMS-MS	100010176							1.0437	0.8763	0.4333	0.7582	0.9799	0.8643	0.9451	0.7367	0.5367	0.7928	1.299	1.5677	0.9357	1.0201	1.4089	2.1231	0.4458	0.3919	1.4059	0.8655
7770	SM(26:0)	Sphingolipids	Sphingomyelin	54387	DMS-MS	100010535							1.4339	0.9085	0.3333	0.6005	0.7053	1.3655	1.3419	1.1378	0.8056	1.1975	0.9696	1.3967	0.7653	0.7824	1.1524	2.0004	0.3754	0.302	1.1168	0.6924
7771	SM(26:1)	Sphingolipids	Sphingomyelin	53348	DMS-MS	100009496							1.5583	1.1881	0.4814	0.8128	1.0768	0.9443	1.1272	0.8385	0.5818	0.8882	1.0557	1.4706	0.7885	0.9263	1.2414	1.4281	0.2766	0.239	0.8694	0.4693
8153	TAG36:0-FA12:0	Triacylglycerol	TAG Ester	54388	DMS-MS	100010536							1.3006	1.0017	0.4155	0.8341	0.7876	0.8368	0.9707	0.8036	0.7279	2.7906	0.9985	1.3037	0.7054	0.6904	1.7855	2.189	0.3775	1.0015	1.2163	0.7509
8154	TAG38:0-FA12:0	Triacylglycerol	TAG Ester	53532	DMS-MS	100009680							1.3214	0.6581	0.4764	0.554	0.3289	0.9573	1.1408	0.8599	0.6977	3.0589	0.8353	1.5239	0.6988	0.6206	1.4803	1.6025	0.3289	0.7803	1.1667	0.9642
8162	TAG40:0-FA12:0	Triacylglycerol	TAG Ester	53688	DMS-MS	100009836							1.3912	1.0204	0.4746	0.9999	0.7136	0.4746	0.4746	0.7636	0.5275	1.874	0.6311	1.3016	0.7708	0.9441	1.1925	1.6216	0.4746	0.8045	0.9374	0.5283
8164	TAG40:0-FA14:0	Triacylglycerol	TAG Ester	53349	DMS-MS	100009497							1.0165	1.2535	0.5277	0.8703	0.8264	0.8259	0.97	0.8021	0.5756	1.5542	1.161	1.0324	0.6508	0.8615	1.2104	1.9337	0.3785	0.546	1.152	0.491
8165	TAG40:0-FA16:0	Triacylglycerol	TAG Ester	53689	DMS-MS	100009837							0.8215	0.7607	0.4168	0.8641	0.7171	0.636	0.8811	0.6998	0.7633	1.8493	1.2055	1.7467	1.119	1.0221	1.4508	2.4586	0.3258	0.6605	1.0911	0.6499
8183	TAG42:0-FA12:0	Triacylglycerol	TAG Ester	53533	DMS-MS	100009681							1.8354	1.6478	0.6945	1.106	1.2987	0.8279	0.9668	0.4351	0.4351	1.2592	1.0208	1.4188	0.9103	0.8265	0.9792	1.3581	0.4351	0.5661	1.0526	0.4351
8185	TAG42:0-FA14:0	Triacylglycerol	TAG Ester	54029	DMS-MS	100010177							2.2602	1.6837	0.7196	1.4273	1.5702	0.7143	0.996	0.6949	0.6206	1.295	1.3925	1.5901	0.9961	1.052	1.4243	1.4028	0.354	0.5045	0.9053	0.4415
8187	TAG42:0-FA16:0	Triacylglycerol	TAG Ester	53690	DMS-MS	100009838							1.1462	1.1161	0.4488	1.1468	0.9976	0.7859	1.0287	0.7646	0.5226	1.0917	1.203	1.2155	0.7671	0.7195	1.2517	1.3626	0.3069	0.456	1.1952	0.5103
8189	TAG42:1-FA12:0	Triacylglycerol	TAG Ester	54030	DMS-MS	100010178							2.2271	1.9533	0.903	1.1667	1.594	0.4978	1.0255	0.4978	0.4978	0.8081	0.4978	0.4978	0.4978	0.4978	0.4978	0.4978	0.4978	0.4978	0.4978	0.4978
8191	TAG42:1-FA14:0	Triacylglycerol	TAG Ester	53350	DMS-MS	100009498							1.0012	1.3213	0.6841	0.7973	0.9223	0.5501	1.3532	1.0471	0.6672	0.9536	1.0598	0.8234	0.4737	0.7905	0.7815	1.1465	0.4143	0.5493	1.0001	0.4416
8193	TAG42:1-FA16:0	Triacylglycerol	TAG Ester	53351	DMS-MS	100009499							1.3353	0.8415	0.3975	0.9793	0.8176	0.9856	1.1886	0.9176	0.6768	1.0853	1.0742	1.2285	0.7783	0.7454	1.2434	0.3149	0.3191	0.3149	1.1683	0.6649
8194	TAG42:1-FA16:1	Triacylglycerol	TAG Ester	53691	DMS-MS	100009839							1.3251	1.6935	0.5941	1	1.6596	0.9458	1.3	1.0724	0.4968	1.0039	0.6854	0.8981	0.5309	0.6183	0.785	0.2817	0.2817	0.2817	0.2817	0.2817
8195	TAG42:1-FA18:1	Triacylglycerol	TAG Ester	54223	DMS-MS	100010371							1.2993	1.2849	0.5964	0.9779	1.2701	1.282	1.6324	1.3957	0.7956	1.4035	0.5954	0.7134	0.4693	0.4401	0.8261	1.3042	0.3139	0.2964	0.9342	0.4363
8196	TAG42:2-FA12:0	Triacylglycerol	TAG Ester	53692	DMS-MS	100009840							1.3738	1.2387	0.8228	1	0.8228	0.8228	0.8228	0.8228	0.8228	0.8228	0.8228	0.8228	0.8228	0.8228	0.8228	0.8228	0.8228	0.8228	0.8228	0.8228
8200	TAG42:2-FA18:2	Triacylglycerol	TAG Ester	53352	DMS-MS	100009500							0.9562	0.8585	0.589	0.8806	0.812	1.7599	1.6044	1.5946	1.023	1.9758	0.6519	0.7771	0.72	0.8612	0.829	1.4152	0.2446	0.4521	0.8807	0.2446
8223	TAG44:0-FA12:0	Triacylglycerol	TAG Ester	53693	DMS-MS	100009841							1.3264	1.1285	0.576	1.1416	0.9821	0.8437	1.0179	0.852	0.73	0.8899	1.1833	1.1902	0.9117	0.9202	1.436	1.7076	0.3777	0.5533	0.7784	0.6812
8225	TAG44:0-FA14:0	Triacylglycerol	TAG Ester	54389	DMS-MS	100010537							1.4274	1.2991	0.5741	0.9808	1.2614	0.8719	1.028	0.8715	0.6024	1.018	1.9371	2.3052	1.4992	1.4585	2.137	1.4041	0.3186	0.4431	1.0224	0.6282
8227	TAG44:0-FA16:0	Triacylglycerol	TAG Ester	54031	DMS-MS	100010179							1.6105	1.3806	0.5895	0.9963	1.2227	0.8309	1.0426	0.7485	0.6141	0.9422	1.5915	1.856	1.2148	1.1433	1.9232	1.7972	0.2979	0.4528	1.0037	0.651
8229	TAG44:0-FA18:0	Triacylglycerol	TAG Ester	53534	DMS-MS	100009682							1.2797	1.331	0.5436	0.8674	1.1732	1.0527	1.2773	1.0356	0.6291	0.9589	0.6915	1.0623	0.5395	0.5908	0.9903	1.0568	0.3102	0.2998	0.9589	0.5863
8231	TAG44:1-FA12:0	Triacylglycerol	TAG Ester	54390	DMS-MS	100010538							3.7304	3.2855	1.2962	2.1375	2.5876	0.8791	1.2189	0.7556	0.7038	1.0085	0.9975	0.9316	0.6987	0.6961	1.1372	1.182	0.2428	0.4131	0.8765	0.5534
8233	TAG44:1-FA14:0	Triacylglycerol	TAG Ester	53694	DMS-MS	100009842							2.5433	2.6231	1.1342	1.9436	2.2209	0.972	1.1582	0.7333	0.6549	1.0293	1.3855	1.1004	0.8343	0.7613	1.228	0.7268	0.1758	0.328	0.4633	0.4157
8234	TAG44:1-FA14:1	Triacylglycerol	TAG Ester	54032	DMS-MS	100010180							2.0615	1.68	0.7312	1.3914	1.6999	1.0769	0.9875	1.1038	0.6062	1	0.8132	1.138	0.9119	0.7216	0.8061	1.3746	0.2355	0.3136	0.9978	0.543
8236	TAG44:1-FA16:0	Triacylglycerol	TAG Ester	53864	DMS-MS	100010012							2.2144	1.7682	0.8555	1.4805	1.8801	0.9843	1.1758	0.9851	0.6043	1.1007	0.9708	1.0115	0.7781	0.7084	1.0928	1.3021	0.2532	0.4312	0.9403	0.4719
8237	TAG44:1-FA16:1	Triacylglycerol	TAG Ester	54571	DMS-MS	100010719							2.6109	2.4992	0.9523	1.6268	2.0297	1.0303	1.2889	0.8225	0.8315	1.0772	1.2329	0.9871	0.734	0.6977	1.0129	0.8699	0.2097	0.3273	0.5308	0.4381
8239	TAG44:1-FA18:1	Triacylglycerol	TAG Ester	53695	DMS-MS	100009843							1.8185	1.5429	0.7112	1.1958	1.5409	0.8756	0.9881	0.6558	0.5449	0.7264	0.5952	0.7415	0.4682	0.4624	0.6649	1.0061	0.2765	0.2513	0.7023	0.3692
8241	TAG44:2-FA12:0	Triacylglycerol	TAG Ester	53535	DMS-MS	100009683							2.2999	2.2792	1.1081	1.4688	2.2123	0.8815	0.8895	1	0.7127	0.9638	0.3505	0.8177	0.5838	0.3505	0.8507	0.3505	0.3505	0.3505	0.3505	0.3505
8243	TAG44:2-FA14:0	Triacylglycerol	TAG Ester	54224	DMS-MS	100010372							2.0332	1.6569	0.6908	1.2937	1.9973	1.0027	1.3595	1.1627	0.7399	1.0822	0.9179	0.9616	0.7379	0.2679	1	1.2626	0.2679	0.3458	0.9351	0.5678
8245	TAG44:2-FA16:0	Triacylglycerol	TAG Ester	53353	DMS-MS	100009501							1.2088	1.0988	0.6437	0.9148	1.1646	1.1054	1.3379	1.1037	0.7893	1.3137	0.9679	0.9062	0.7431	0.6114	1.1738	1.8412	0.2778	0.3796	0.8899	0.6082
8246	TAG44:2-FA16:1	Triacylglycerol	TAG Ester	54033	DMS-MS	100010181							2.6169	2.5679	0.9871	1.6838	2.417	1.0007	1.2541	0.8808	0.6896	1.1394	0.9271	0.9993	0.6628	0.5246	0.788	1.529	0.2317	0.2725	0.8433	0.453
8247	TAG44:2-FA18:1	Triacylglycerol	TAG Ester	54225	DMS-MS	100010373							1.5308	1.6309	0.625	1.3799	1.2383	0.9676	1.1564	0.7247	0.5319	0.9264	0.6077	0.746	0.4441	0.4429	0.9098	1.0842	0.2933	0.3417	0.7521	0.651
8248	TAG44:2-FA18:2	Triacylglycerol	TAG Ester	54226	DMS-MS	100010374							1.5726	1.3236	0.6625	0.8388	1.3454	1.3998	1.3651	1.1717	0.7859	1.2891	1.0097	0.9045	0.6272	0.6642	0.8876	1.5869	0.3344	0.3771	1.216	0.767
8254	TAG44:3-FA18:2	Triacylglycerol	TAG Ester	54391	DMS-MS	100010539							1.1439	1.3176	0.4226	0.7452	1.2582	1.2529	1.2914	1.3708	0.7653	1.1209	0.6753	0.7461	0.5119	0.5313	0.8764	1.4485	0.3009	0.333	1.1729	0.6057
8265	TAG45:0-FA14:0	Triacylglycerol	TAG Ester	54392	DMS-MS	100010540							1.3094	1.032	0.4143	0.7886	1.0015	0.8241	1.1496	0.9404	0.5142	0.9786	2.6304	3.1967	2.0386	1.6852	2.8674	1.6006	0.3561	0.5364	1.0045	0.7804
8266	TAG45:0-FA15:0	Triacylglycerol	TAG Ester	53865	DMS-MS	100010013							1.1522	1.1118	0.3964	0.9341	0.9916	1.0084	1.0578	0.8876	0.7301	1.2253	1.8482	1.8683	1.5352	0.9846	1.8496	1.3559	0.19	0.5554	0.9277	0.5414
8267	TAG45:0-FA16:0	Triacylglycerol	TAG Ester	54572	DMS-MS	100010720							1.1543	0.9469	0.5145	0.7871	0.8782	0.9621	1.1976	0.7828	0.6809	1.0379	2.5804	2.9086	1.9733	1.9596	2.6407	1.7067	0.3833	0.6006	1.2147	0.685
8274	TAG45:1-FA15:0	Triacylglycerol	TAG Ester	53536	DMS-MS	100009684							1.5444	1.25	0.6041	1.0005	1.1394	1.1599	1.0837	0.8822	0.516	1.1385	1.3773	1.0144	0.9697	0.6388	1.0406	1.2417	0.2245	0.367	0.705	0.3683
8275	TAG45:1-FA16:0	Triacylglycerol	TAG Ester	54573	DMS-MS	100010721							1.3317	1.2765	0.5169	0.8125	1.0325	0.7831	1.0073	0.826	0.6323	0.918	1.1814	1.1347	0.9927	0.7863	1.2788	1.3707	0.2542	0.3581	0.9363	0.4897
8278	TAG45:1-FA18:1	Triacylglycerol	TAG Ester	53537	DMS-MS	100009685							1.4785	1.3193	0.5635	0.9729	1.0157	1.0261	0.8294	0.7453	0.745	0.8734	1.1688	1.4883	0.7852	0.7383	1.1322	1.7279	0.3575	0.3979	1.2857	0.693
8292	TAG46:0-FA12:0	Triacylglycerol	TAG Ester	53538	DMS-MS	100009686							1.0623	0.9971	0.5417	0.7444	0.7365	0.9996	0.8953	0.7288	0.4694	0.7498	1.4156	1.7526	0.9831	1.0004	1.5581	2.5524	0.5816	0.4549	1.7311	1.0626
8294	TAG46:0-FA14:0	Triacylglycerol	TAG Ester	54393	DMS-MS	100010541							0.8979	0.7897	0.3318	0.5823	0.8256	0.9779	1.1163	0.8661	0.6767	0.967	1.8755	2.1098	1.3175	1.3892	2.0763	2.1764	0.4208	0.4452	1.5073	0.9414
8296	TAG46:0-FA16:0	Triacylglycerol	TAG Ester	53354	DMS-MS	100009502							0.7909	0.7672	0.3509	0.5579	0.6702	0.9457	1.0463	0.7913	0.6365	0.9861	1.6812	2.0673	1.2451	1.2577	1.9875	2.1734	0.3937	0.4365	1.5498	0.9299
8298	TAG46:0-FA18:0	Triacylglycerol	TAG Ester	53539	DMS-MS	100009687							0.7057	0.6277	0.3161	0.5291	0.6739	0.7316	0.8494	0.6051	0.5823	0.7556	1.8357	2.2654	1.2944	1.3628	1.842	3.1359	0.6809	0.604	2.1139	1.2174
8300	TAG46:1-FA12:0	Triacylglycerol	TAG Ester	53866	DMS-MS	100010014							1.7367	1.5778	0.5771	1.1427	1.319	0.8457	0.7197	0.6538	0.4636	0.8026	0.86	1.0879	0.7412	0.6955	1.0518	1.7164	0.292	0.3103	1.1087	0.5104
8302	TAG46:1-FA14:0	Triacylglycerol	TAG Ester	53696	DMS-MS	100009844							1.8212	1.699	0.7145	1.2154	1.619	0.9563	1.1374	0.8743	0.665	1.0307	1.203	1.2696	0.8228	0.7997	1.2671	1.11	0.2102	0.2315	0.7586	0.4409
8303	TAG46:1-FA14:1	Triacylglycerol	TAG Ester	54227	DMS-MS	100010375							1.8804	1.4938	0.685	1.2296	1.6823	1.2028	1.2914	0.9773	0.9691	1.3018	0.92	1.1458	0.7521	0.6488	0.9404	1.0631	0.3317	0.3682	0.7534	0.4801
8305	TAG46:1-FA16:0	Triacylglycerol	TAG Ester	53355	DMS-MS	100009503							1.7558	1.5762	0.6163	1.1482	1.3868	1.1199	1.1303	0.9147	0.7284	0.9699	0.9613	1.08	0.6924	0.7257	1.0301	1.1009	0.2289	0.2724	0.8564	0.4698
8306	TAG46:1-FA16:1	Triacylglycerol	TAG Ester	53540	DMS-MS	100009688							1.595	1.3673	0.5702	1.0197	1.2748	1.1777	1.3442	1.0198	0.8135	1.2123	0.9602	0.8489	0.616	0.58	0.878	0.9206	0.1883	0.2211	0.5941	0.3611
8308	TAG46:1-FA18:0	Triacylglycerol	TAG Ester	54034	DMS-MS	100010182							1.0639	0.9243	0.4273	0.6127	1.1481	0.8761	1.1091	1.0157	0.6551	0.6978	0.8287	1.2324	0.7289	0.6303	1.1847	1.8246	0.4308	0.3482	1.3172	0.6226
8309	TAG46:1-FA18:1	Triacylglycerol	TAG Ester	54394	DMS-MS	100010542							1.7749	1.6771	0.7159	1.133	1.5599	0.7484	0.7642	0.5558	0.4946	0.714	1.3911	1.4824	0.949	0.9357	1.3683	1.5515	0.3358	0.2822	1.1191	0.5755
8313	TAG46:2-FA12:0	Triacylglycerol	TAG Ester	54035	DMS-MS	100010183							2.9578	2.66	1.237	2.3148	2.6381	1.2484	1.1779	0.9309	0.6643	1.1738	0.7511	0.8473	0.4371	0.4691	0.6686	1.0691	0.1832	0.2464	0.7352	0.3735
8315	TAG46:2-FA14:0	Triacylglycerol	TAG Ester	54036	DMS-MS	100010184							1.9633	1.89	0.7083	1.3031	1.7879	1.2534	1.229	1.1255	0.8126	1.2485	0.6279	0.6451	0.3806	0.3844	0.5543	0.4457	0.0979	0.1685	0.3801	0.2159
8316	TAG46:2-FA14:1	Triacylglycerol	TAG Ester	54574	DMS-MS	100010722							2.9722	2.6859	1.2154	2.2362	2.8826	0.9992	1.1611	1.0008	0.7042	1.2176	0.8679	0.7507	0.6808	0.5733	0.8755	1.0964	0.1781	0.2018	0.719	0.3005
8318	TAG46:2-FA16:0	Triacylglycerol	TAG Ester	53356	DMS-MS	100009504							2.3142	2.1562	0.893	1.5524	1.8919	1.5959	1.8607	1.1328	1.0753	1.2698	0.8336	0.517	0.4433	0.5896	0.6863	0.89	0.1759	0.2162	0.6092	0.2536
8319	TAG46:2-FA16:1	Triacylglycerol	TAG Ester	53867	DMS-MS	100010015							2.2351	2.08	0.8845	1.4462	1.8522	1.2086	1.2136	0.901	0.6873	1.0909	0.7035	0.6333	0.4615	0.3518	0.6173	0.5481	0.0971	0.21	0.3546	0.1826
8321	TAG46:2-FA18:1	Triacylglycerol	TAG Ester	54037	DMS-MS	100010185							1.6496	1.5923	0.6148	1.0666	1.486	0.7231	0.6981	0.498	0.4651	0.6112	1.0015	1.1709	0.5443	0.6765	0.9653	1.2059	0.3339	0.2566	1.1057	0.4844
8322	TAG46:2-FA18:2	Triacylglycerol	TAG Ester	53868	DMS-MS	100010016							1.6105	1.4583	0.6422	1.1534	1.4487	1.8139	1.6389	1.4654	1.1887	1.4746	0.5024	0.4003	0.3456	0.4322	0.5663	1.0023	0.2532	0.2064	0.686	0.325
8325	TAG46:3-FA12:0	Triacylglycerol	TAG Ester	54038	DMS-MS	100010186							1.4874	1.4647	0.6355	1.0185	1.5007	1.2206	1.2841	0.784	0.7779	0.7969	0.2631	0.5979	0.2631	0.2631	0.2631	1.1754	0.2631	0.2631	0.2631	0.2631
8327	TAG46:3-FA14:0	Triacylglycerol	TAG Ester	54395	DMS-MS	100010543							1.8694	1.3891	0.7136	1.0788	1.5609	1.4634	1.7247	1.1979	0.9071	1.5841	0.7275	0.8359	0.6009	0.7858	0.9871	1.3183	0.3501	0.2618	0.7752	0.2618
8328	TAG46:3-FA14:1	Triacylglycerol	TAG Ester	53357	DMS-MS	100009505							2.6697	2.4833	1.106	1.4291	2.0715	1.1053	1.1485	0.9855	0.6577	1.0145	0.8706	0.615	0.2477	0.2477	0.6101	0.2477	0.2862	0.2477	0.2477	0.2477
8330	TAG46:3-FA16:0	Triacylglycerol	TAG Ester	54396	DMS-MS	100010544							0.2636	1.0765	0.3383	0.7679	1	1.5187	1.4191	1.2048	0.9475	1.7278	0.2636	0.2636	0.6334	0.2636	0.2636	0.2636	0.2636	0.2636	0.7585	0.2636
8331	TAG46:3-FA16:1	Triacylglycerol	TAG Ester	54397	DMS-MS	100010545							2.9103	2.4737	0.9975	2.1429	2.4396	1.2466	1.4133	1.3636	1.0519	1.5375	0.6619	0.6116	0.5451	0.5858	0.5927	0.2243	0.2243	0.2243	0.5945	0.2243
8332	TAG46:3-FA18:1	Triacylglycerol	TAG Ester	54575	DMS-MS	100010723							1.4686	1.2563	0.5579	0.8677	1.2344	0.9577	1.0691	0.8476	0.7046	0.829	0.4581	0.8474	0.4149	0.4933	0.6075	1.0024	0.2133	0.1935	0.7978	0.394
8333	TAG46:3-FA18:2	Triacylglycerol	TAG Ester	54576	DMS-MS	100010724							1.298	1.7563	0.5849	1.3389	1.4519	1.3166	1.325	1.3655	0.975	1.4229	0.7648	0.7876	0.3972	0.4535	0.6986	1.2796	0.3754	0.2541	0.9417	0.496
8334	TAG46:3-FA18:3	Triacylglycerol	TAG Ester	54039	DMS-MS	100010187							0.8813	1.1492	0.3457	0.7883	0.3457	1.0008	1.037	0.8992	0.7305	1.1938	0.3457	0.3457	0.5524	0.5834	0.3457	0.3457	0.3457	0.3457	0.3457	0.3457
8341	TAG46:4-FA18:2	Triacylglycerol	TAG Ester	53869	DMS-MS	100010017							1.0902	1.0201	0.4402	1.0474	1.461	1.3469	1.4409	1.3117	1.091	1.4614	0.7409	0.9445	0.3891	0.5418	0.9665	1.5413	0.292	0.3159	0.9799	0.6645
8359	TAG47:0-FA14:0	Triacylglycerol	TAG Ester	54228	DMS-MS	100010376							0.702	0.7516	0.2608	0.5494	0.6522	0.9745	1.1249	0.7029	0.6418	0.9243	2.1346	2.6239	1.6742	1.6069	2.3289	2.4777	0.4869	0.4963	1.9935	1.076
8360	TAG47:0-FA15:0	Triacylglycerol	TAG Ester	54229	DMS-MS	100010377							0.8453	0.7556	0.2931	0.5807	0.6398	1.1863	1.2524	0.8989	0.8434	1.2173	1.9443	2.0489	1.5055	1.2434	1.9823	1.637	0.3435	0.4208	1.1546	0.7664
8361	TAG47:0-FA16:0	Triacylglycerol	TAG Ester	53697	DMS-MS	100009845							0.7678	0.6702	0.3001	0.5341	0.7235	1.0854	0.9949	0.805	0.6516	1.0051	3.8641	4.4052	2.662	2.7389	4.0138	2.7658	0.5032	0.6116	1.9779	1.2064
8362	TAG47:0-FA17:0	Triacylglycerol	TAG Ester	53870	DMS-MS	100010018							1.0853	1.0855	0.4537	0.8072	1.0092	1.3205	1.2878	1.0616	0.8341	1.2183	0.9288	1.0323	0.7156	0.6752	1	1.0693	0.295	0.2535	0.8238	0.4818
8367	TAG47:1-FA14:0	Triacylglycerol	TAG Ester	53871	DMS-MS	100010019							1.1751	1.1672	0.4898	0.8524	1.1338	0.837	1.0102	0.8263	0.599	0.8844	1.669	1.8663	1.1822	1.1377	1.6806	1.3688	0.2586	0.2739	0.8628	0.6026
8369	TAG47:1-FA15:0	Triacylglycerol	TAG Ester	53358	DMS-MS	100009506							1.1322	1.1522	0.4809	0.7613	1.0109	0.9891	1.1598	0.8528	0.7869	1.0474	0.9691	0.9725	0.7831	0.6521	0.9032	0.7444	0.184	0.2571	0.586	0.3275
8370	TAG47:1-FA16:0	Triacylglycerol	TAG Ester	54398	DMS-MS	100010546							1.1481	1.0117	0.427	0.7478	0.9854	0.9941	1.0829	0.8372	0.6878	0.839	1.4628	1.5006	1.0058	0.9894	1.4703	1.1674	0.2146	0.2627	0.8276	0.4739
8371	TAG47:1-FA16:1	Triacylglycerol	TAG Ester	54577	DMS-MS	100010725							1.0448	0.8741	0.3696	0.6697	1.0384	1.0487	1.0042	0.6808	0.7427	0.9105	1.4119	1.4761	0.8292	0.854	1.1959	1.4348	0.4215	0.3513	1.0305	0.5916
8372	TAG47:1-FA17:0	Triacylglycerol	TAG Ester	53872	DMS-MS	100010020							1.3916	1.5271	0.6211	1.0686	1.427	1.0007	1.1593	0.9151	0.7268	1.3894	0.9239	0.9993	0.5939	0.6732	0.9126	1.1096	0.2274	0.2263	0.5945	0.3554
8374	TAG47:1-FA18:1	Triacylglycerol	TAG Ester	54578	DMS-MS	100010726							1.5319	1.3764	0.5667	0.9994	1.2759	0.8114	0.9566	0.8111	0.5467	0.8791	1.7554	1.6169	1.091	0.9436	1.5107	1.683	0.2132	0.3674	0.9621	0.5697
8378	TAG47:2-FA14:0	Triacylglycerol	TAG Ester	53541	DMS-MS	100009689							1.4758	1.4353	0.6369	1.0103	1.3692	1.1379	1.2653	1.0585	0.6709	1.0701	0.6236	0.6889	0.4368	0.3863	0.7766	0.539	0.1575	0.2128	0.4982	0.2845
8380	TAG47:2-FA15:0	Triacylglycerol	TAG Ester	54230	DMS-MS	100010378							1.714	1.4524	0.6472	1.0191	1.6345	1.4826	1.4237	1.5331	1.2574	1.6603	0.7113	0.5353	0.4807	0.5018	0.6418	0.8085	0.1929	0.2385	0.1929	0.3205
8382	TAG47:2-FA16:1	Triacylglycerol	TAG Ester	54579	DMS-MS	100010727							1.7689	1.3551	0.5092	1.0508	1.4448	1.3418	1.154	0.8197	0.7986	1.065	0.8877	0.7046	0.4792	0.489	0.8771	0.5795	0.1296	0.1967	0.467	0.2303
8384	TAG47:2-FA18:1	Triacylglycerol	TAG Ester	53698	DMS-MS	100009846							1.8483	1.6079	0.7288	1.402	1.947	0.8551	0.9426	0.8112	0.6657	0.9582	0.9163	0.985	0.6049	0.6153	1.0433	1.4289	0.2133	0.4722	0.7676	0.5232
8385	TAG47:2-FA18:2	Triacylglycerol	TAG Ester	54580	DMS-MS	100010728							0.8617	1.1385	0.4338	0.8496	0.9594	1.6819	1.5781	1.1868	1.0302	1.3679	0.7878	0.8551	0.4327	0.4941	0.7321	0.2842	0.2842	0.2842	0.8568	0.2842
8409	TAG48:0-FA14:0	Triacylglycerol	TAG Ester	54399	DMS-MS	100010547							0.4484	0.4038	0.1815	0.3144	0.4097	0.7148	0.7458	0.6687	0.4752	0.7523	1.7606	2.2306	1.3809	1.377	2.0317	3.4162	0.6621	0.5972	2.3964	1.3956
8411	TAG48:0-FA16:0	Triacylglycerol	TAG Ester	54581	DMS-MS	100010729							0.5004	0.4504	0.1991	0.3483	0.458	1.0141	1.1049	0.8496	0.644	0.9665	1.6458	2.0321	1.1579	1.2407	1.8768	3.1779	0.5842	0.5543	2.1607	1.3221
8413	TAG48:0-FA18:0	Triacylglycerol	TAG Ester	54400	DMS-MS	100010548							0.4325	0.3797	0.1634	0.3417	0.3695	0.8116	0.8314	0.6862	0.5678	0.7308	2.1336	2.6726	1.6308	1.5764	2.4689	4.623	0.825	0.7501	3.106	1.9343
8416	TAG48:1-FA12:0	Triacylglycerol	TAG Ester	53542	DMS-MS	100009690							1.2577	1.0578	0.4958	0.6406	0.8704	0.852	0.9213	0.7058	0.603	0.6854	1.075	1.4787	0.7256	0.9422	1.2371	2.7629	0.6534	0.4347	1.8688	1.094
8418	TAG48:1-FA14:0	Triacylglycerol	TAG Ester	54040	DMS-MS	100010188							1.1102	1.0564	0.4301	0.7196	0.9783	0.8264	0.9172	0.7253	0.5599	0.8084	1.3597	1.5359	0.9861	0.9769	1.4762	1.9803	0.3691	0.3196	1.2073	0.7988
8419	TAG48:1-FA14:1	Triacylglycerol	TAG Ester	54231	DMS-MS	100010379							1.288	1.4333	0.5626	0.7448	1.0161	1.0496	1.1963	0.9655	0.5607	0.9814	0.9026	1.0907	0.6514	0.5078	1.0572	1.7546	0.3854	0.3656	1.2295	0.9839
8421	TAG48:1-FA16:0	Triacylglycerol	TAG Ester	53359	DMS-MS	100009507							0.9455	0.8781	0.3587	0.6202	0.8515	0.9667	1.0509	0.7971	0.6669	0.9027	0.8983	1.0069	0.6412	0.6538	1.0031	1.5458	0.3104	0.2732	1.0014	0.647
8422	TAG48:1-FA16:1	Triacylglycerol	TAG Ester	53543	DMS-MS	100009691							1.0093	0.8697	0.3631	0.6637	0.938	1.4449	1.506	1.213	0.9231	1.3489	0.7459	0.8442	0.5247	0.5005	0.7952	1.3681	0.2607	0.2525	0.9458	0.5737
8424	TAG48:1-FA18:0	Triacylglycerol	TAG Ester	53699	DMS-MS	100009847							0.9617	0.9027	0.3618	0.6908	0.8404	0.9803	1.116	1.0033	0.701	0.9642	0.9376	1.1862	0.6836	0.6787	1.1471	2.6863	0.4848	0.4251	1.7206	1.0215
8425	TAG48:1-FA18:1	Triacylglycerol	TAG Ester	54401	DMS-MS	100010549							1.0389	1.0002	0.3997	0.7159	0.91	0.809	0.8519	0.6567	0.5133	0.7492	1.3251	1.6064	1.0344	0.9998	1.4879	1.6978	0.313	0.2886	1.1965	0.6966
8430	TAG48:2-FA12:0	Triacylglycerol	TAG Ester	54582	DMS-MS	100010730							2.2939	2.0652	0.8486	1.5704	1.8524	0.8625	0.8187	0.6312	0.4933	0.7851	0.7728	1.2119	0.734	0.7699	1.1027	1.8339	0.3244	0.3541	1.0191	0.6052
8432	TAG48:2-FA14:0	Triacylglycerol	TAG Ester	54583	DMS-MS	100010731							1.8215	1.8139	0.6625	1.18	1.617	1.4809	1.5463	1.2357	0.9901	1.4485	0.7358	0.834	0.5857	0.5067	0.7751	0.9668	0.1686	0.1518	0.5611	0.3557
8433	TAG48:2-FA14:1	Triacylglycerol	TAG Ester	53700	DMS-MS	100009848							2.3441	2.1815	0.8946	1.5625	2.2202	0.9963	1.1525	0.824	0.7672	0.9706	0.8145	1.0701	0.6159	0.5956	0.9089	1.0759	0.2662	0.2193	1.0449	0.5773
8435	TAG48:2-FA16:0	Triacylglycerol	TAG Ester	53360	DMS-MS	100009508							1.3446	1.1669	0.4532	0.8381	1.1298	1.3566	1.4904	1.1723	0.945	1.4048	0.4404	0.4561	0.3266	0.2903	0.4623	0.5696	0.1005	0.1169	0.4057	0.2422
8436	TAG48:2-FA16:1	Triacylglycerol	TAG Ester	54402	DMS-MS	100010550							1.2989	1.189	0.4593	0.8672	1.1707	1.1259	1.2396	0.9497	0.763	1.1306	0.5048	0.502	0.3379	0.3186	0.5479	0.5521	0.0948	0.1165	0.3526	0.2401
8438	TAG48:2-FA18:0	Triacylglycerol	TAG Ester	53701	DMS-MS	100009849							1.2208	1.3453	0.4969	1.005	1.1931	1.2996	1.0858	1.4559	0.806	1.3477	0.6461	0.7463	0.4793	0.5585	0.7096	1.529	0.2944	0.2643	1.1664	0.5707
8439	TAG48:2-FA18:1	Triacylglycerol	TAG Ester	54584	DMS-MS	100010732							2.1763	2.0427	0.8749	1.5289	2.0264	1.0085	1.0746	0.8727	0.6868	0.9588	1.0012	1.1553	0.7078	0.7114	0.9988	1.1704	0.1865	0.202	0.825	0.4488
8440	TAG48:2-FA18:2	Triacylglycerol	TAG Ester	54041	DMS-MS	100010189							1.429	1.3667	0.5086	0.8713	1.1686	2.58	2.7896	2.0132	1.6802	2.3854	0.4367	0.5887	0.3116	0.3361	0.4758	0.5624	0.0926	0.1545	0.4204	0.2564
8445	TAG48:3-FA12:0	Triacylglycerol	TAG Ester	53370	DMS-MS	100009518							2.5858	1.8966	0.7991	1.2968	1.9843	1.3502	1.4315	1.3384	0.9362	1.3369	0.5214	0.7344	0.3994	0.4461	0.5935	0.7579	0.3543	0.2555	0.6944	0.2555
8447	TAG48:3-FA14:0	Triacylglycerol	TAG Ester	53551	DMS-MS	100009699							1.9476	1.9552	0.7317	1.2881	1.7404	2.4958	2.8876	1.8207	1.662	2.6629	0.3524	0.336	0.2026	0.246	0.2647	0.5092	0.099	0.1148	0.3087	0.2079
8448	TAG48:3-FA14:1	Triacylglycerol	TAG Ester	53883	DMS-MS	100010031							2.9787	2.8293	1.1092	1.7191	2.8345	1.1645	1.1941	1.2127	0.8289	1.1641	0.4893	0.4805	0.373	0.368	0.5456	0.5219	0.1429	0.1485	0.495	0.2633
8450	TAG48:3-FA16:0	Triacylglycerol	TAG Ester	53884	DMS-MS	100010032							2.4559	2.4734	0.8069	1.6376	2.069	3.0594	3.4683	2.5486	1.83	2.8488	0.3182	0.4544	0.2533	0.301	0.375	0.7241	0.1798	0.1322	0.5262	0.1322
8451	TAG48:3-FA16:1	Triacylglycerol	TAG Ester	54408	DMS-MS	100010556							1.9187	2.0206	0.721	1.3334	1.8791	2.0676	2.3302	1.8006	1.3636	1.9491	0.4522	0.4481	0.3095	0.3097	0.4679	0.3719	0.0595	0.1054	0.2228	0.1412
8453	TAG48:3-FA18:1	Triacylglycerol	TAG Ester	54585	DMS-MS	100010733							3.2251	2.7383	1.1012	1.6137	2.7211	1.1547	1.4206	1.0525	0.9475	1.2948	0.5052	0.451	0.3433	0.3338	0.5738	0.6763	0.1251	0.1607	0.5091	0.3295
8454	TAG48:3-FA18:2	Triacylglycerol	TAG Ester	54232	DMS-MS	100010380							2.3057	2.2876	0.8151	1.4557	1.9252	2.1439	2.5121	2.2222	1.645	2.2391	0.261	0.3028	0.3159	0.2316	0.4366	0.4295	0.0969	0.13	0.2276	0.1743
8455	TAG48:3-FA18:3	Triacylglycerol	TAG Ester	53544	DMS-MS	100009692							0.9575	0.932	0.4142	0.8028	1.1881	1.9678	2.1124	1.6947	1.2877	1.9252	0.732	0.7154	0.4595	0.6745	0.8241	0.9708	0.2321	0.2985	0.8045	0.6397
8459	TAG48:4-FA12:0	Triacylglycerol	TAG Ester	53702	DMS-MS	100009850							1.1665	1.1928	0.3942	0.8342	0.9924	1.0076	1.1274	0.9384	0.671	1.0901	0.8038	1.1197	0.6596	0.6645	1.1583	1.9219	0.4568	0.3519	1.2074	0.6618
8460	TAG48:4-FA14:0	Triacylglycerol	TAG Ester	53361	DMS-MS	100009509							1.4577	1.0871	0.5569	0.9133	1.2631	1.4787	2.2637	1.7397	1.2725	1.467	0.6114	0.6433	0.5333	0.5868	0.744	1.2795	0.2666	0.2666	0.846	0.2666
8461	TAG48:4-FA14:1	Triacylglycerol	TAG Ester	54403	DMS-MS	100010551							1.9584	1.5743	0.9268	1.3941	1.8132	1.4183	1.8863	1.6354	0.9938	1.2054	0.5359	0.7011	0.4885	0.5578	0.747	1.4303	0.4524	0.2991	0.9972	0.5566
8462	TAG48:4-FA16:0	Triacylglycerol	TAG Ester	53362	DMS-MS	100009510							1.1662	1.1196	0.3235	0.6966	0.8804	2.1089	2.3905	1.6466	1.5126	2.0389	0.4904	0.3235	0.4393	0.3235	0.3235	0.3235	0.3235	0.3235	0.3235	0.3235
8463	TAG48:4-FA16:1	Triacylglycerol	TAG Ester	53873	DMS-MS	100010021							1.7467	1.3777	0.539	0.9882	1.3413	1.7101	2.1317	1.5315	1.1422	1.6836	0.246	0.246	0.246	0.246	0.246	0.246	0.246	0.246	0.246	0.246
8464	TAG48:4-FA18:1	Triacylglycerol	TAG Ester	54404	DMS-MS	100010552							1.3729	1.6135	0.5852	0.9016	1.0136	2	2.4952	1.6792	1.6586	2.6289	0.7343	0.9295	0.6114	0.3723	0.8245	1.0964	0.3067	0.2753	1.1262	0.4391
8465	TAG48:4-FA18:2	Triacylglycerol	TAG Ester	54042	DMS-MS	100010190							1.2491	1.1054	0.6485	1.0147	1.2711	1.5064	1.4715	1.207	1.26	1.422	0.3822	0.2546	0.2546	0.2546	0.2546	0.7403	0.2546	0.2546	0.6904	0.2546
8466	TAG48:4-FA18:3	Triacylglycerol	TAG Ester	53703	DMS-MS	100009851							1.0999	0.9729	0.4962	0.6749	0.8736	1.3138	1.4977	1.1941	0.991	1.3415	0.4962	0.5804	0.4962	0.4962	0.4962	0.4962	0.4962	0.4962	0.4962	0.4962
8469	TAG48:4-FA20:4	Triacylglycerol	TAG Ester	53874	DMS-MS	100010022							1.3694	1.376	0.497	0.9454	0.9991	1.84	2.2497	1.6818	1.2493	1.6208	0.5066	0.6375	0.5156	0.3961	0.6277	1.0277	0.3961	0.3961	0.8316	0.4376
8476	TAG48:5-FA18:2	Triacylglycerol	TAG Ester	54043	DMS-MS	100010191							1	0.7009	0.3427	0.6976	1.0187	1.5543	1.8187	1.1807	0.9755	1.3144	0.2993	0.9824	0.5782	0.2993	0.2993	1.3169	0.2993	0.2993	0.6972	0.2993
8477	TAG48:5-FA18:3	Triacylglycerol	TAG Ester	53875	DMS-MS	100010023							1.118	0.213	0.4179	0.72	0.9895	1.3807	1.2612	0.213	1.0105	0.8732	0.213	0.213	0.213	0.213	0.213	0.213	0.4324	0.213	0.213	0.213
8499	TAG49:0-FA15:0	Triacylglycerol	TAG Ester	53704	DMS-MS	100009852							0.4943	0.427	0.1837	0.4095	0.548	1.1416	0.9825	0.8251	0.6645	0.8798	1.4925	1.8195	1.0037	1.0808	1.5942	2.6832	0.4739	0.4869	1.7642	1.1113
8500	TAG49:0-FA16:0	Triacylglycerol	TAG Ester	54044	DMS-MS	100010192							0.363	0.3191	0.1508	0.2624	0.3311	0.7315	0.7904	0.6344	0.4769	0.68	2.5906	3.1979	1.9258	1.9529	2.9315	4.1746	0.6847	0.7121	2.8833	1.7616
8501	TAG49:0-FA17:0	Triacylglycerol	TAG Ester	54405	DMS-MS	100010553							0.5245	0.4961	0.2017	0.3881	0.4118	1.0444	1.2051	0.9962	0.6805	1.0619	1.5412	1.7696	0.9741	1.0784	1.5978	2.6294	0.5498	0.4982	2.1015	1.147
8502	TAG49:0-FA18:0	Triacylglycerol	TAG Ester	53363	DMS-MS	100009511							0.3797	0.3039	0.1367	0.2943	0.3917	0.8192	0.911	0.7669	0.5556	0.8229	1.8737	2.3326	1.3707	1.4062	2.2442	3.7319	0.6884	0.6228	2.5123	1.6363
8507	TAG49:1-FA14:0	Triacylglycerol	TAG Ester	54233	DMS-MS	100010381							0.9079	0.8382	0.345	0.635	0.7904	0.7195	0.8748	0.6738	0.5354	0.7282	1.597	1.7883	1.0076	1.0791	1.737	2.5862	0.4068	0.3553	1.7732	0.9924
8509	TAG49:1-FA15:0	Triacylglycerol	TAG Ester	53364	DMS-MS	100009512							0.9439	0.8846	0.3585	0.6318	0.8339	1.0136	1.0472	0.8893	0.6956	0.9945	1.4128	1.6914	0.8806	0.8998	1.3332	1.9282	0.3979	0.3815	1.2434	0.8664
8510	TAG49:1-FA16:0	Triacylglycerol	TAG Ester	53876	DMS-MS	100010024							0.6341	0.617	0.2419	0.442	0.608	0.8002	0.8535	0.6576	0.5373	0.7711	1.7347	1.9727	1.157	1.1577	1.7654	2.2303	0.3995	0.3854	1.537	0.8936
8511	TAG49:1-FA16:1	Triacylglycerol	TAG Ester	53545	DMS-MS	100009693							0.7723	0.7031	0.2715	0.5238	0.7397	1.3074	1.3756	0.9595	0.9089	1.1487	1.1913	1.1089	0.6385	0.6916	0.9496	1.9275	0.3608	0.34	1.3519	0.7796
8512	TAG49:1-FA17:0	Triacylglycerol	TAG Ester	54045	DMS-MS	100010193							0.9802	1.0125	0.4889	0.7957	0.9411	1.1369	1.3666	1.0062	0.7045	1.1993	1	1.0852	0.6473	0.7328	1	1.5018	0.3186	0.3049	1.1688	0.543
8514	TAG49:1-FA18:1	Triacylglycerol	TAG Ester	53365	DMS-MS	100009513							0.8484	0.7543	0.3113	0.5592	0.7401	0.778	0.8775	0.6866	0.5818	0.7964	1.7928	2.119	1.2273	1.1995	1.8544	2.3535	0.3986	0.415	1.5916	0.9284
8521	TAG49:2-FA14:0	Triacylglycerol	TAG Ester	54046	DMS-MS	100010194							1.4834	1.2157	0.5336	0.8665	1.2247	1.0291	1.2087	0.9084	0.6635	0.9048	1.0733	1.3092	0.7815	0.7828	1.216	1.1293	0.2149	0.2032	0.7576	0.5486
8523	TAG49:2-FA15:0	Triacylglycerol	TAG Ester	53877	DMS-MS	100010025							1.0664	1.0039	0.4471	0.7562	1.0317	1.3478	1.4814	1.1935	0.9477	1.3145	0.5634	0.6425	0.3767	0.4132	0.4881	0.7755	0.1578	0.1649	0.5808	0.3116
8524	TAG49:2-FA16:0	Triacylglycerol	TAG Ester	54234	DMS-MS	100010382							0.9874	0.9821	0.368	0.717	0.9166	1.3214	1.4537	1.1505	0.9688	1.303	0.8049	0.9134	0.582	0.5549	0.8606	1.0619	0.1572	0.1913	0.6866	0.3879
8525	TAG49:2-FA16:1	Triacylglycerol	TAG Ester	53546	DMS-MS	100009694							1.14	1.024	0.4055	0.7537	0.9524	1.1429	1.2066	0.9128	0.7595	0.9759	0.9588	0.9595	0.5814	0.599	0.8482	1.1121	0.2565	0.2394	0.9275	0.4277
8526	TAG49:2-FA17:0	Triacylglycerol	TAG Ester	53366	DMS-MS	100009514							1.2084	1.3796	0.5406	0.9712	1.3577	2.2765	2.1217	1.4976	1.442	1.9306	0.5246	0.6512	0.373	0.3049	0.6573	0.8689	0.1707	0.1989	0.4739	0.3067
8528	TAG49:2-FA18:1	Triacylglycerol	TAG Ester	54406	DMS-MS	100010554							1.2933	1.1705	0.5252	0.9704	1.2796	0.9988	1.0012	0.7559	0.6559	0.9626	0.8363	0.9518	0.5885	0.5444	0.8719	1.0761	0.1714	0.2138	0.7252	0.3854
8529	TAG49:2-FA18:2	Triacylglycerol	TAG Ester	54047	DMS-MS	100010195							0.9245	1.0432	0.3027	0.6392	0.9025	2.473	2.7777	1.777	1.5983	2.5421	0.7528	0.754	0.5516	0.439	0.7135	0.9568	0.2012	0.2274	0.6465	0.3721
8536	TAG49:3-FA15:0	Triacylglycerol	TAG Ester	53547	DMS-MS	100009695							1.6831	1.2761	0.4811	0.9361	1.3609	2.5289	2.8693	2.2958	1.9255	2.7596	0.4849	0.6603	0.4056	0.2311	0.5763	0.8996	0.2311	0.2536	0.7318	0.2311
8537	TAG49:3-FA16:0	Triacylglycerol	TAG Ester	53367	DMS-MS	100009515							1.157	1.5284	0.4796	0.8074	1.0517	2.225	2.6098	1.5125	1.2381	2.1061	0.5136	0.491	0.3618	0.4507	0.5966	0.9483	0.1804	0.1555	0.7749	0.3721
8538	TAG49:3-FA16:1	Triacylglycerol	TAG Ester	53368	DMS-MS	100009516							1.4897	1.3988	0.519	1.0402	1.5085	1.7105	1.9169	1.4919	1.2627	1.8438	0.4826	0.3735	0.2923	0.3023	0.4005	0.5095	0.1058	0.1086	0.4575	0.2191
8541	TAG49:3-FA18:2	Triacylglycerol	TAG Ester	53705	DMS-MS	100009853							1.3437	1.24	0.4651	0.9919	1.3781	2.3449	2.3165	2.0525	1.5404	1.9986	0.4351	0.4592	0.3288	0.2174	0.3078	0.5533	0.1071	0.1294	0.3712	0.2019
8542	TAG49:3-FA18:3	Triacylglycerol	TAG Ester	54407	DMS-MS	100010555							0.8844	0.6108	0.3191	0.5832	0.8011	1.5161	1.3977	0.9833	1	1.185	0.1938	0.4733	0.1938	0.1938	0.1938	0.1938	0.1938	0.1938	0.1938	0.1938
8573	TAG50:0-FA14:0	Triacylglycerol	TAG Ester	53706	DMS-MS	100009854							0.3432	0.3115	0.1569	0.2983	0.3305	0.5501	0.5387	0.4733	0.3623	0.4996	1.5626	2.0001	1.2527	1.3314	1.853	5.9484	1.0614	0.9386	3.6631	2.2551
8575	TAG50:0-FA16:0	Triacylglycerol	TAG Ester	54235	DMS-MS	100010383							0.2952	0.2554	0.1247	0.2222	0.2666	0.8513	0.8765	0.7409	0.5718	0.7917	1.8076	2.3984	1.372	1.4425	2.18	5.3021	0.9267	0.8642	3.6467	2.2207
8577	TAG50:0-FA18:0	Triacylglycerol	TAG Ester	53878	DMS-MS	100010026							0.2242	0.1771	0.0878	0.1664	0.2062	0.7658	0.8151	0.675	0.5057	0.7305	1.8536	2.3813	1.4292	1.4292	2.2644	5.6489	1.0262	0.9738	4.1085	2.3791
8583	TAG50:1-FA14:0	Triacylglycerol	TAG Ester	54048	DMS-MS	100010196							0.7051	0.6852	0.2952	0.5458	0.6556	0.7573	0.7964	0.705	0.5028	0.7405	1.5207	1.8046	1.1102	1.0849	1.6685	3.9514	0.7574	0.6009	2.5721	1.6376
8586	TAG50:1-FA16:0	Triacylglycerol	TAG Ester	53879	DMS-MS	100010027							0.6382	0.5837	0.247	0.4523	0.5841	0.9196	0.9795	0.7896	0.6296	0.8676	1.2387	1.4909	0.9064	0.9322	1.3956	3.2906	0.6321	0.5084	2.1796	1.2783
8587	TAG50:1-FA16:1	Triacylglycerol	TAG Ester	54236	DMS-MS	100010384							0.5268	0.4987	0.1983	0.3756	0.4857	1.1568	1.2579	1.0273	0.8163	1.0818	0.6654	0.7566	0.4525	0.4823	0.6973	2.5159	0.4671	0.3802	1.6576	0.9724
8589	TAG50:1-FA18:0	Triacylglycerol	TAG Ester	54237	DMS-MS	100010385							0.5422	0.4489	0.1844	0.3355	0.4525	1.0275	1.1048	0.8579	0.6845	0.9725	0.9134	1.1121	0.6776	0.6887	1.0795	3.5363	0.7022	0.5681	2.3992	1.4494
8590	TAG50:1-FA18:1	Triacylglycerol	TAG Ester	53880	DMS-MS	100010028							0.6241	0.5568	0.2332	0.4277	0.5673	0.9142	0.9657	0.7394	0.6244	0.8549	1.3375	1.5263	0.968	0.966	1.4159	2.9442	0.5648	0.4661	1.9641	1.1646
8593	TAG50:1-FA20:1	Triacylglycerol	TAG Ester	53548	DMS-MS	100009696							0.9893	0.8281	0.3461	0.779	0.853	0.9158	0.7922	0.6801	0.4744	0.6299	2.9936	3.4268	2.3012	2.0692	3.2526	2.8091	0.4615	0.3603	1.5987	1.0107
8597	TAG50:2-FA14:0	Triacylglycerol	TAG Ester	53549	DMS-MS	100009697							1.1866	1.1242	0.4511	0.8136	1.0196	0.7522	0.8503	0.6999	0.5456	0.7333	0.9898	1.1439	0.7498	0.7418	1.1141	1.5513	0.2534	0.2426	1.0655	0.6332
8598	TAG50:2-FA14:1	Triacylglycerol	TAG Ester	53369	DMS-MS	100009517							1.0969	0.9304	0.4247	0.7076	0.8478	1.1789	0.9841	0.7395	0.5774	0.8242	0.7741	1.0767	0.6881	0.6819	1.0945	1.9316	0.5434	0.5852	1.799	0.959
8600	TAG50:2-FA16:0	Triacylglycerol	TAG Ester	54586	DMS-MS	100010734							0.809	0.7212	0.293	0.5349	0.7333	1.1037	1.1887	0.9428	0.7702	1.0712	0.5054	0.5757	0.3722	0.3698	0.5387	1.0834	0.185	0.1695	0.7457	0.4435
8601	TAG50:2-FA16:1	Triacylglycerol	TAG Ester	53881	DMS-MS	100010029							0.9096	0.8256	0.3216	0.5836	0.7899	1.0009	1.1305	0.8645	0.6912	0.9991	0.5673	0.628	0.3972	0.3857	0.6052	1.0523	0.1756	0.1782	0.7595	0.4142
8603	TAG50:2-FA18:0	Triacylglycerol	TAG Ester	54049	DMS-MS	100010197							0.818	0.7689	0.2933	0.5156	0.6485	1.8912	1.8859	1.6182	1.1851	1.75	0.5176	0.5288	0.3699	0.34	0.5874	1.5431	0.2947	0.2638	0.9862	0.5928
8604	TAG50:2-FA18:1	Triacylglycerol	TAG Ester	53550	DMS-MS	100009698							1.0669	0.9461	0.3904	0.7133	0.928	0.9404	0.953	0.78	0.6302	0.8741	0.8889	0.9864	0.6354	0.6594	0.9536	1.5011	0.2389	0.2183	0.9693	0.5761
8605	TAG50:2-FA18:2	Triacylglycerol	TAG Ester	53882	DMS-MS	100010030							0.9935	0.9078	0.3966	0.671	0.9257	3.2995	3.6179	2.6419	2.2043	3.1505	0.4406	0.507	0.294	0.3181	0.4901	1.1344	0.2048	0.2276	0.7802	0.4454
8609	TAG50:2-FA20:2	Triacylglycerol	TAG Ester	54238	DMS-MS	100010386							1.6721	1.4401	0.6067	1.2747	1.6739	1.1632	1.2905	0.8636	0.8519	1.1764	0.8951	0.9111	0.6096	0.4054	1	1.088	0.1939	0.1939	0.5261	0.3729
8612	TAG50:3-FA14:0	Triacylglycerol	TAG Ester	53707	DMS-MS	100009855							1.6098	1.5048	0.5984	0.9961	1.3238	2.3264	2.4986	2.0234	1.6035	2.4503	0.3398	0.4342	0.2698	0.3133	0.4337	0.5221	0.0902	0.0965	0.369	0.1632
8613	TAG50:3-FA14:1	Triacylglycerol	TAG Ester	54587	DMS-MS	100010735							2.846	2.568	1.0744	1.7185	2.1796	1.0592	1.0455	0.8868	0.6938	0.8882	0.6935	0.823	0.5035	0.5861	0.7877	1.1909	0.2567	0.25	0.9632	0.4652
8615	TAG50:3-FA16:0	Triacylglycerol	TAG Ester	54050	DMS-MS	100010198							1.5586	1.4113	0.5806	0.9874	1.3723	3.2941	3.5007	2.7418	2.1609	3.1175	0.262	0.3458	0.2039	0.1842	0.2828	0.5344	0.094	0.1075	0.4062	0.1929
8616	TAG50:3-FA16:1	Triacylglycerol	TAG Ester	53885	DMS-MS	100010033							1.1926	1.0817	0.4061	0.7529	1.015	1.4812	1.6371	1.296	1.0605	1.5378	0.3527	0.3682	0.246	0.2285	0.3549	0.4793	0.0725	0.0775	0.3108	0.1979
8618	TAG50:3-FA18:0	Triacylglycerol	TAG Ester	53708	DMS-MS	100009856							1.5122	1.5457	0.6055	0.9456	1.1664	2.8787	2.7733	2.81	2.0867	3.0881	0.4884	0.5545	0.3705	0.3199	0.2398	1.119	0.3083	0.2398	0.9067	0.4218
8619	TAG50:3-FA18:1	Triacylglycerol	TAG Ester	54409	DMS-MS	100010557							1.2933	1.1744	0.4488	0.8097	1.0783	1.2563	1.3634	1.1087	0.8505	1.1777	0.4597	0.5016	0.3199	0.3036	0.4383	0.5946	0.0938	0.0917	0.3925	0.2431
8620	TAG50:3-FA18:2	Triacylglycerol	TAG Ester	53886	DMS-MS	100010034							1.2111	1.1018	0.4298	0.8021	1.0108	2.2847	2.572	2.0038	1.6595	2.2156	0.2237	0.2835	0.1641	0.1697	0.2239	0.3543	0.0664	0.0717	0.2303	0.1444
8621	TAG50:3-FA18:3	Triacylglycerol	TAG Ester	54051	DMS-MS	100010199							1.6621	1.424	0.5532	0.9434	1.274	4.3193	4.7684	3.8338	3.1976	4.806	0.3609	0.3788	0.3967	0.3912	0.4779	1.0371	0.2372	0.1769	0.8128	0.464
8625	TAG50:3-FA20:3	Triacylglycerol	TAG Ester	54588	DMS-MS	100010736							1.9772	1.9548	0.6758	1.3097	1.5992	3.4906	3.6672	3.1189	2.4275	3.2822	0.4724	0.4857	0.437	0.3443	0.6341	0.5678	0.1082	0.1307	0.5021	0.2472
8628	TAG50:4-FA14:0	Triacylglycerol	TAG Ester	54589	DMS-MS	100010737							1.7217	1.3841	0.5151	0.9866	1.3889	2.8581	3.1777	2.4173	2.1644	2.7349	0.5251	0.546	0.391	0.4088	0.4708	0.7185	0.1376	0.135	0.5087	0.2697
8629	TAG50:4-FA14:1	Triacylglycerol	TAG Ester	53887	DMS-MS	100010035							1.9262	2.074	1	1.513	1.8416	1.6999	1.8725	1.4589	1.2671	1.3973	0.655	0.5953	0.3941	0.5544	0.6872	1.1143	0.2542	0.241	1.0745	0.241
8631	TAG50:4-FA16:0	Triacylglycerol	TAG Ester	53371	DMS-MS	100009519							1.7541	1.5558	0.5961	1.0065	1.447	3.6448	3.4463	2.8121	2.4154	3.1468	0.4176	0.5108	0.2583	0.2666	0.3049	0.8269	0.1894	0.103	0.4623	0.2586
8632	TAG50:4-FA16:1	Triacylglycerol	TAG Ester	54052	DMS-MS	100010200							2.7976	2.3151	0.9406	1.662	2.6934	5.464	5.7537	4.9067	3.6474	5.2673	0.2975	0.3186	0.2012	0.2298	0.2382	0.5385	0.0673	0.1088	0.4079	0.1615
8634	TAG50:4-FA18:1	Triacylglycerol	TAG Ester	53888	DMS-MS	100010036							2.2331	2.0336	0.7749	1.5371	1.8354	2.3525	2.5168	2.2892	1.8192	2.3601	0.2962	0.3887	0.222	0.3192	0.3441	0.5926	0.1091	0.1091	0.5739	0.2583
8635	TAG50:4-FA18:2	Triacylglycerol	TAG Ester	54053	DMS-MS	100010201							2.3231	1.9274	0.7351	1.2946	1.9792	5.1083	5.1491	4.1376	3.171	4.4753	0.3275	0.3005	0.2551	0.1858	0.3095	0.4579	0.1064	0.1052	0.2904	0.1052
8636	TAG50:4-FA18:3	Triacylglycerol	TAG Ester	53552	DMS-MS	100009700							1.9312	1.6002	0.6922	1.0299	1.6395	3.1828	3.3391	2.8167	2.1793	2.9399	0.3763	0.4347	0.3419	0.2602	0.3736	0.5552	0.1372	0.1484	0.5054	0.3018
8639	TAG50:4-FA20:3	Triacylglycerol	TAG Ester	54239	DMS-MS	100010387							2.2774	2.1851	0.7688	1.4976	2.1264	1.911	2.7249	1.7241	1.4324	2.1264	0.1412	0.5642	0.3243	0.1412	0.1412	0.9314	0.1412	0.1412	0.9778	0.3622
8640	TAG50:4-FA20:4	Triacylglycerol	TAG Ester	54054	DMS-MS	100010202							1.3082	1.2354	0.4585	0.7286	1.045	2.8507	2.9736	2.3012	1.9174	2.8518	0.3749	0.4805	0.333	0.289	0.3995	0.4191	0.1375	0.1375	0.2954	0.1375
8643	TAG50:5-FA14:0	Triacylglycerol	TAG Ester	54240	DMS-MS	100010388							1.2772	1	0.52	0.8147	1.0559	2.1061	2.5511	1.9007	1.3292	2.3136	0.729	0.7907	0.4944	0.5343	0.6651	0.1618	0.1618	0.1618	0.7318	0.3646
8644	TAG50:5-FA14:1	Triacylglycerol	TAG Ester	53889	DMS-MS	100010037							0.8256	0.7849	0.4598	0.6106	0.8455	0.9916	1.0397	0.8992	0.6099	0.8737	1.3594	1.2461	0.7762	1.0084	1.2459	1.51	0.5125	0.3684	1.4253	0.6655
8646	TAG50:5-FA16:0	Triacylglycerol	TAG Ester	54410	DMS-MS	100010558							0.8643	0.9913	0.4514	0.6012	0.8954	2.0106	2.1739	1.7547	1.5269	2.5152	0.4744	0.4514	0.4514	0.4514	0.4514	0.4514	0.4514	0.4514	0.6892	0.4514
8647	TAG50:5-FA16:1	Triacylglycerol	TAG Ester	53890	DMS-MS	100010038							0.8741	0.9997	0.3432	0.5864	0.9936	2.0097	2.1392	1.6863	1.3172	1.6511	0.1687	0.3093	0.1687	0.1687	0.1687	0.1687	0.1687	0.1687	0.1687	0.1687
8649	TAG50:5-FA18:1	Triacylglycerol	TAG Ester	53553	DMS-MS	100009701							1.2636	0.9011	0.4846	0.7224	1.127	1.651	2.0992	1.6685	1.2463	1.6275	0.6992	0.474	0.474	0.474	0.474	0.474	0.474	0.474	0.474	0.474
8650	TAG50:5-FA18:2	Triacylglycerol	TAG Ester	53372	DMS-MS	100009520							0.9296	1	0.3797	0.6652	1.0142	2.1772	1.869	2.137	1.5737	2.243	0.3797	0.3797	0.3797	0.3797	0.3797	0.3797	0.3797	0.3797	0.3797	0.3797
8651	TAG50:5-FA18:3	Triacylglycerol	TAG Ester	54411	DMS-MS	100010559							1.0391	0.631	0.3015	0.4647	0.8336	1.0194	1.7707	1.1455	1.0596	1.3681	0.2978	0.2978	0.2978	0.2978	0.2978	0.2978	0.2978	0.2978	0.2978	0.2978
8654	TAG50:5-FA20:4	Triacylglycerol	TAG Ester	54590	DMS-MS	100010738							1.5702	1.4919	0.5846	1.0122	1.3367	2.3729	2.2219	2.3184	1.4395	2.4221	0.3162	0.2687	0.2755	0.2529	0.2529	0.2529	0.2529	0.2529	0.2529	0.2529
8655	TAG50:5-FA20:5	Triacylglycerol	TAG Ester	54241	DMS-MS	100010389							0.9739	0.8425	0.3812	0.5427	0.9633	2.3128	2.656	2.0919	2.0742	2.8398	0.7771	0.2446	0.7395	0.2446	0.7369	1.0509	0.2446	0.2446	0.2446	0.4457
8667	TAG50:6-FA20:4	Triacylglycerol	TAG Ester	54055	DMS-MS	100010203							1.0865	1	0.3517	0.6088	0.9712	1.1566	1.0741	1.054	0.9352	1.3391	0.3517	0.3517	0.3517	0.3517	0.3517	0.3517	0.3517	0.3517	0.3517	0.3517
8691	TAG51:0-FA16:0	Triacylglycerol	TAG Ester	54242	DMS-MS	100010390							0.2805	0.2433	0.1069	0.1927	0.2598	0.5682	0.573	0.4846	0.3757	0.5287	2.2135	2.7347	1.6422	1.6423	2.466	6.1258	0.9831	1.0169	3.9965	2.5848
8692	TAG51:0-FA17:0	Triacylglycerol	TAG Ester	53709	DMS-MS	100009857							0.3217	0.2392	0.1372	0.2492	0.2614	0.8556	0.9214	0.7866	0.5307	0.8449	1.3381	1.7038	1.0456	1.0413	1.5237	3.9956	0.7234	0.6772	2.9376	1.6181
8693	TAG51:0-FA18:0	Triacylglycerol	TAG Ester	53554	DMS-MS	100009702							0.2142	0.1731	0.0867	0.1795	0.2219	0.7176	0.792	0.73	0.5117	0.7802	1.6112	2.0051	1.249	1.2924	1.8662	5.5103	0.9072	0.9856	3.8476	2.4421
8702	TAG51:1-FA15:0	Triacylglycerol	TAG Ester	53373	DMS-MS	100009521							0.7029	0.6599	0.255	0.5029	0.5869	0.9838	1.0162	0.7482	0.5539	0.8016	1.2242	1.4358	0.8036	0.8979	1.2114	3.276	0.709	0.5745	2.1852	1.2113
8703	TAG51:1-FA16:0	Triacylglycerol	TAG Ester	53710	DMS-MS	100009858							0.4689	0.4171	0.1768	0.33	0.4066	0.7142	0.7683	0.6115	0.4828	0.6438	1.6231	1.8493	1.1162	1.1266	1.6995	4.2633	0.7747	0.6957	2.8464	1.7984
8705	TAG51:1-FA17:0	Triacylglycerol	TAG Ester	54412	DMS-MS	100010560							0.4822	0.5851	0.2497	0.4019	0.5092	0.8586	1.0988	0.8327	0.6233	0.9525	1.0125	1.2242	0.7544	0.7607	1.1019	2.5507	0.6031	0.4688	2.0032	1.0181
8706	TAG51:1-FA18:0	Triacylglycerol	TAG Ester	54591	DMS-MS	100010739							0.4532	0.3715	0.1702	0.3103	0.3975	1.0654	1.0937	0.8872	0.7435	0.9872	0.8052	1.0016	0.5763	0.6597	0.9022	3.142	0.6053	0.4872	2.0259	1.246
8707	TAG51:1-FA18:1	Triacylglycerol	TAG Ester	53891	DMS-MS	100010039							0.4738	0.4533	0.1948	0.3656	0.4516	0.9538	1.0049	0.7756	0.632	0.8726	1.3346	1.6114	0.9799	0.9634	1.4885	3.9158	0.6461	0.6189	2.4545	1.5326
8716	TAG51:2-FA15:0	Triacylglycerol	TAG Ester	54243	DMS-MS	100010391							0.9029	0.9268	0.3195	0.5902	0.7963	1.003	1.1323	0.8687	0.6783	0.9281	0.8139	1.0019	0.5894	0.6414	0.8563	1.6543	0.3703	0.3264	1.2513	0.6694
8717	TAG51:2-FA16:0	Triacylglycerol	TAG Ester	53374	DMS-MS	100009522							0.7638	0.6769	0.3529	0.5371	0.6687	0.9239	1.0044	0.79	0.62	0.8374	0.9956	1.1506	0.7056	0.7767	1.0136	1.7365	0.359	0.3248	1.2491	0.7097
8718	TAG51:2-FA16:1	Triacylglycerol	TAG Ester	53375	DMS-MS	100009523							0.8636	0.8866	0.3359	0.643	0.834	1.2337	1.3891	1.0886	0.8491	1.1567	0.5986	0.6558	0.4204	0.4082	0.6261	1.63	0.2373	0.2755	1.0025	0.6383
8719	TAG51:2-FA17:0	Triacylglycerol	TAG Ester	54056	DMS-MS	100010204							0.7908	0.9115	0.3749	0.5802	0.8613	1.8394	2.0977	1.6703	1.1815	1.8769	0.5585	0.5655	0.394	0.43	0.613	1.2904	0.2377	0.2288	1.1083	0.4768
8720	TAG51:2-FA18:0	Triacylglycerol	TAG Ester	54592	DMS-MS	100010740							0.8639	0.7568	0.4111	0.6062	0.7037	1.1996	1.2277	1.106	0.7976	1.1046	0.8218	0.9987	0.5636	0.584	0.7771	1.3942	0.3758	0.2787	0.9464	0.6027
8721	TAG51:2-FA18:1	Triacylglycerol	TAG Ester	53555	DMS-MS	100009703							0.7862	0.7358	0.3361	0.5405	0.7111	0.8803	0.9786	0.7667	0.6084	0.8266	0.8779	1.0214	0.6307	0.676	0.856	1.5715	0.3032	0.2771	1.0945	0.6606
8722	TAG51:2-FA18:2	Triacylglycerol	TAG Ester	54413	DMS-MS	100010561							0.831	0.6466	0.2557	0.5322	0.6825	3.3714	3.421	2.5797	2.3844	2.9413	0.6263	0.7159	0.422	0.3001	0.6392	1.8749	0.3629	0.3129	1.3746	0.7252
8730	TAG51:3-FA15:0	Triacylglycerol	TAG Ester	54593	DMS-MS	100010741							1.4736	1.1471	0.4542	0.7694	1.0389	2.2269	2.6541	1.8909	1.7292	2.4775	0.5268	0.5502	0.3208	0.3757	0.5699	0.9183	0.2641	0.2103	0.6299	0.3962
8731	TAG51:3-FA16:0	Triacylglycerol	TAG Ester	53711	DMS-MS	100009859							0.9384	0.7881	0.4927	0.6615	0.8191	1.0684	1.1241	0.9999	0.7112	0.9165	0.9788	1.1266	0.6753	0.7699	0.9529	1.4086	0.4552	0.3347	1.0001	0.5995
8732	TAG51:3-FA16:1	Triacylglycerol	TAG Ester	53376	DMS-MS	100009524							1.0751	1.0242	0.3791	0.7005	0.9758	1.2845	1.3949	1.095	0.8863	1.2928	0.4024	0.4311	0.2923	0.2876	0.3921	0.6678	0.1136	0.1221	0.4594	0.249
8733	TAG51:3-FA17:0	Triacylglycerol	TAG Ester	53377	DMS-MS	100009525							1.0254	1.5599	0.6338	1.1268	1.2803	4.3459	4.8115	3.688	2.9702	4.7252	0.4755	0.5939	0.4132	0.3538	0.5188	0.9087	0.2533	0.2458	0.5808	0.3524
8735	TAG51:3-FA18:1	Triacylglycerol	TAG Ester	53378	DMS-MS	100009526							0.9729	0.81	0.5148	0.6605	0.8451	1.0616	1.1392	0.9823	0.7453	0.8928	0.9772	1.1856	0.6998	0.7889	0.9765	1.4031	0.4308	0.3323	1.0177	0.6156
8736	TAG51:3-FA18:2	Triacylglycerol	TAG Ester	54244	DMS-MS	100010392							0.9968	1.0032	0.3567	0.676	0.848	2.6228	2.7979	2.0168	1.6781	2.342	0.3428	0.3677	0.2517	0.281	0.3774	0.6459	0.1335	0.1358	0.4772	0.2975
8737	TAG51:3-FA18:3	Triacylglycerol	TAG Ester	53712	DMS-MS	100009860							0.6338	0.4843	0.2125	0.5049	0.4962	1.6729	1.4592	1.3735	1.0325	1.547	0.2125	0.2125	0.2125	0.2125	0.2125	1.1719	0.2125	0.2125	0.7312	0.4346
8743	TAG51:4-FA15:0	Triacylglycerol	TAG Ester	53556	DMS-MS	100009704							1.0223	1.0961	0.4045	0.8123	0.7252	1.7647	2.3879	1.344	1.3883	1.7442	0.8721	1.0795	0.4584	0.6233	0.8885	1.1579	0.3815	0.2684	0.977	0.4712
8744	TAG51:4-FA16:0	Triacylglycerol	TAG Ester	54414	DMS-MS	100010562							0.9357	0.8103	0.5238	0.6546	0.7828	1.0612	1.1008	0.9663	0.7217	0.8967	1.0044	1.1605	0.6682	0.7667	0.954	1.3442	0.4304	0.3161	0.998	0.6031
8745	TAG51:4-FA16:1	Triacylglycerol	TAG Ester	54245	DMS-MS	100010393							1.6627	1.4359	0.6184	1.0887	1.2474	2.5098	3.365	2.4928	1.9652	2.737	0.5411	0.5688	0.3185	0.3716	0.5126	0.5755	0.1896	0.1469	0.6819	0.3738
8747	TAG51:4-FA18:1	Triacylglycerol	TAG Ester	54415	DMS-MS	100010563							0.9413	0.8064	0.4687	0.6636	0.8087	1.0116	1.1433	0.993	0.7568	0.9023	0.971	1.1635	0.6653	0.7893	0.9336	1.353	0.4117	0.3176	1.03	0.6119
8748	TAG51:4-FA18:2	Triacylglycerol	TAG Ester	53557	DMS-MS	100009705							1.5025	1.1355	0.4858	0.7777	1.1981	3.3429	3.2974	3.0788	2.2226	3.1591	0.5338	0.6506	0.2603	0.3767	0.583	0.5507	0.1643	0.1945	0.4424	0.3027
8749	TAG51:4-FA18:3	Triacylglycerol	TAG Ester	54057	DMS-MS	100010205							0.948	1.0237	0.443	0.6518	1.1082	2.6745	3.2328	1.9988	1.7765	2.483	0.577	0.6375	0.3342	0.19	0.19	0.9499	0.19	0.2136	0.6318	0.19
8751	TAG51:4-FA20:4	Triacylglycerol	TAG Ester	53713	DMS-MS	100009861							0.8969	0.736	0.2522	0.5306	0.6761	2.9772	3.0112	2.7431	2.1177	2.9245	0.5934	0.794	0.5402	0.677	0.7842	0.5528	0.0932	0.0932	0.0932	0.0932
8760	TAG51:5-FA18:2	Triacylglycerol	TAG Ester	54058	DMS-MS	100010206							1.2933	0.7654	0.5196	0.7126	1.247	1.8685	2.0381	1.4427	1.3142	1.6863	0.9941	0.9363	0.6731	0.5702	0.7421	1.2121	0.5083	0.3352	0.7262	0.3352
8761	TAG51:5-FA18:3	Triacylglycerol	TAG Ester	54416	DMS-MS	100010564							0.8399	0.6222	0.4713	0.4713	0.6375	1.2057	1.333	1.0255	0.8672	0.9817	0.4713	0.4713	0.4713	0.4713	0.4713	0.4713	0.4713	0.4713	0.4713	0.4713
8784	TAG52:0-FA16:0	Triacylglycerol	TAG Ester	53714	DMS-MS	100009862							0.2261	0.1627	0.1049	0.1616	0.2368	0.546	0.5599	0.5123	0.3368	0.5356	1.6131	1.977	1.179	1.2476	1.8364	6.0781	1.0077	0.9923	4.1571	2.5835
8786	TAG52:0-FA18:0	Triacylglycerol	TAG Ester	53892	DMS-MS	100010040							0.1861	0.1123	0.0775	0.1246	0.1877	0.5361	0.5104	0.479	0.3504	0.507	1.5957	2.0519	1.2112	1.328	1.8839	6.3306	1.0482	1.0725	4.289	2.6479
8788	TAG52:0-FA20:0	Triacylglycerol	TAG Ester	54059	DMS-MS	100010207							0.3061	0.2196	0.0929	0.162	0.2034	0.56	0.5807	0.4465	0.3186	0.4969	2.2478	2.8969	1.5414	1.7063	2.477	5.6504	0.9792	1.0208	3.9568	2.4481
8795	TAG52:1-FA16:0	Triacylglycerol	TAG Ester	54417	DMS-MS	100010565							0.367	0.3282	0.1408	0.2542	0.3189	0.8001	0.8019	0.6582	0.511	0.7215	1.3382	1.6692	0.9769	0.999	1.6005	5.9041	1.0936	0.9216	3.9128	2.3391
8796	TAG52:1-FA16:1	Triacylglycerol	TAG Ester	53379	DMS-MS	100009527							0.4321	0.4152	0.1613	0.301	0.4085	0.996	1.1729	0.9559	0.7539	1.0668	0.8593	0.9995	0.5456	0.5194	0.9215	5.7575	1.0005	0.9341	3.8154	2.2679
8798	TAG52:1-FA18:0	Triacylglycerol	TAG Ester	53715	DMS-MS	100009863							0.2767	0.2658	0.1035	0.216	0.2634	0.8274	0.8488	0.7177	0.5467	0.7491	1.2769	1.5179	0.904	0.8732	1.4167	6.189	1.1428	0.9507	4.1363	2.4726
8799	TAG52:1-FA18:1	Triacylglycerol	TAG Ester	53558	DMS-MS	100009706							0.3764	0.3376	0.1407	0.2693	0.3381	0.8754	0.9124	0.7181	0.5767	0.8369	1.4082	1.6768	1.0043	0.9526	1.5632	5.2526	0.9957	0.8172	3.4997	2.0624
8801	TAG52:1-FA20:0	Triacylglycerol	TAG Ester	53893	DMS-MS	100010041							0.7527	0.6024	0.2383	0.4642	0.6257	0.9019	1.0412	0.8065	0.6876	0.6976	1.4291	1.6224	0.9568	0.8424	1.6501	4.6092	0.9297	0.7601	3.2255	1.8501
8802	TAG52:1-FA20:1	Triacylglycerol	TAG Ester	53559	DMS-MS	100009707							0.5399	0.4727	0.2034	0.3767	0.4624	0.6077	0.7032	0.5855	0.4714	0.6245	2.6699	3.15	1.9482	1.9053	2.9819	3.2152	0.5515	0.4733	2.1101	1.2733
8809	TAG52:2-FA14:0	Triacylglycerol	TAG Ester	53716	DMS-MS	100009864							1.0357	1.051	0.3989	0.7822	1.0043	0.5975	0.6	0.67	0.3882	0.5155	1.496	1.8521	1.006	1.2159	1.5118	1.6834	0.3199	0.2341	1.1373	0.5921
8812	TAG52:2-FA16:0	Triacylglycerol	TAG Ester	53717	DMS-MS	100009865							0.6522	0.5826	0.2259	0.4402	0.5598	0.7976	0.8804	0.6974	0.5222	0.7573	0.9818	1.1242	0.716	0.7314	1.0466	2.5277	0.4143	0.4041	1.7052	1.0295
8813	TAG52:2-FA16:1	Triacylglycerol	TAG Ester	53560	DMS-MS	100009708							0.6113	0.5849	0.2173	0.4226	0.5786	1.0466	1.1418	0.909	0.7073	1.0419	0.6321	0.729	0.4445	0.458	0.6573	2.4585	0.395	0.3636	1.5264	0.9581
8815	TAG52:2-FA18:0	Triacylglycerol	TAG Ester	53380	DMS-MS	100009528							0.4088	0.3577	0.1444	0.269	0.3692	1.2181	1.2722	1.0057	0.795	1.1453	0.4372	0.5175	0.3172	0.3256	0.4814	2.1145	0.3658	0.3256	1.4287	0.8182
8816	TAG52:2-FA18:1	Triacylglycerol	TAG Ester	53894	DMS-MS	100010042							0.6385	0.5561	0.229	0.4272	0.5543	0.7714	0.863	0.6734	0.5213	0.7308	1.0438	1.2613	0.7781	0.7718	1.0983	2.5924	0.4193	0.4021	1.6844	1.0341
8817	TAG52:2-FA18:2	Triacylglycerol	TAG Ester	53895	DMS-MS	100010043							0.4772	0.4086	0.1766	0.3174	0.3893	2.4207	2.5756	2.0428	1.6859	2.2008	0.3565	0.4154	0.2594	0.2276	0.41	1.5467	0.2606	0.2279	0.9137	0.5739
8819	TAG52:2-FA20:0	Triacylglycerol	TAG Ester	54060	DMS-MS	100010208							0.71	0.6909	0.3136	0.3697	0.8671	1.1507	1.2686	0.993	0.9654	1.1405	0.5833	0.6321	0.3886	0.4266	0.6046	1.6686	0.3199	0.3605	1.3148	0.6708
8820	TAG52:2-FA20:1	Triacylglycerol	TAG Ester	53718	DMS-MS	100009866							1.0085	0.9752	0.4075	0.7342	0.9645	0.7158	0.7705	0.6023	0.4887	0.7673	1.8608	1.8722	1.1769	1.1864	1.6957	1.9884	0.3416	0.2907	1.3469	0.8455
8821	TAG52:2-FA20:2	Triacylglycerol	TAG Ester	54418	DMS-MS	100010566							1.2202	1.1653	0.4623	0.8242	1.1833	1.7821	1.9072	1.5124	1.0779	1.627	1.0106	0.9563	0.5796	0.5515	0.9265	1.2379	0.1838	0.2184	0.6497	0.3794
8824	TAG52:3-FA14:0	Triacylglycerol	TAG Ester	54061	DMS-MS	100010209							2.1465	1.6558	0.8337	1.2604	1.6965	1.5409	2.0056	1.5917	1.0931	1.7843	0.5724	0.7282	0.389	0.4661	0.6823	0.9069	0.1881	0.1579	0.4088	0.3561
8827	TAG52:3-FA16:0	Triacylglycerol	TAG Ester	53381	DMS-MS	100009529							0.7989	0.7376	0.2718	0.4875	0.6646	2.0664	2.3211	1.7137	1.4658	1.9928	0.267	0.3306	0.2001	0.2126	0.2943	0.7533	0.1205	0.1272	0.5001	0.2781
8828	TAG52:3-FA16:1	Triacylglycerol	TAG Ester	53896	DMS-MS	100010044							0.9117	0.8446	0.3013	0.5954	0.7701	1.0416	1.0922	0.8889	0.7061	1.0251	0.5246	0.587	0.3622	0.3736	0.5279	1.1846	0.1553	0.1727	0.7044	0.4191
8830	TAG52:3-FA18:0	Triacylglycerol	TAG Ester	54246	DMS-MS	100010394							1.0512	0.9181	0.3216	0.5943	0.8147	4.1841	4.3597	3.4738	2.734	3.916	0.3516	0.4579	0.249	0.2119	0.371	1.0774	0.196	0.1676	0.7372	0.3972
8831	TAG52:3-FA18:1	Triacylglycerol	TAG Ester	54594	DMS-MS	100010742							0.7626	0.7181	0.2556	0.5006	0.6873	1.1063	1.2053	0.9382	0.7454	1.0676	0.4981	0.5606	0.35	0.3552	0.531	1.076	0.1584	0.1691	0.7075	0.4052
8832	TAG52:3-FA18:2	Triacylglycerol	TAG Ester	54247	DMS-MS	100010395							0.7996	0.6774	0.2577	0.4992	0.674	2.1943	2.3046	1.8225	1.4556	2.103	0.2748	0.3206	0.2	0.2222	0.2983	0.6985	0.1064	0.1243	0.4783	0.2656
8833	TAG52:3-FA18:3	Triacylglycerol	TAG Ester	53897	DMS-MS	100010045							0.7868	0.7844	0.2974	0.6098	0.6952	3.6431	4.0974	3.3928	2.3012	3.4485	0.4043	0.5807	0.2585	0.2399	0.5185	1.662	0.3351	0.2442	1.2218	0.5512
8834	TAG52:3-FA20:0	Triacylglycerol	TAG Ester	53561	DMS-MS	100009709							0.9591	0.8582	0.3124	0.5046	0.3016	1.5015	1.3854	1.0925	0.9172	1.5403	0.6171	0.3016	0.3016	0.3016	0.3016	0.3016	0.3016	0.3646	0.3016	0.3016
8835	TAG52:3-FA20:1	Triacylglycerol	TAG Ester	53562	DMS-MS	100009710							1.5794	1.3416	0.5519	0.9983	1.2985	1.0024	1.3915	0.905	0.8017	1.2092	0.8552	1.0017	0.5611	0.6798	0.9083	1.1912	0.2206	0.2397	0.5606	0.4191
8836	TAG52:3-FA20:2	Triacylglycerol	TAG Ester	54248	DMS-MS	100010396							1.8784	1.7771	0.7378	1.2418	1.798	1.423	1.3851	1.1964	0.8553	1.1979	0.4985	0.5285	0.3474	0.3397	0.5195	0.4715	0.0963	0.0898	0.3043	0.1999
8837	TAG52:3-FA20:3	Triacylglycerol	TAG Ester	54595	DMS-MS	100010743							1.3068	1.2238	0.5163	1.0222	1.1762	4.6168	5.025	3.5593	3.1695	4.3772	0.4548	0.5258	0.2858	0.3513	0.512	0.6753	0.1431	0.1349	0.511	0.2467
8838	TAG52:3-FA22:1	Triacylglycerol	TAG Ester	53719	DMS-MS	100009867							0.9256	0.7029	0.5773	0.6209	0.685	0.963	1.2592	0.8673	0.5773	0.5773	0.5773	0.5773	0.5773	0.5773	0.5773	1.2948	0.5773	0.5773	0.5773	0.5773
8840	TAG52:4-FA14:0	Triacylglycerol	TAG Ester	54596	DMS-MS	100010744							1.694	1.5709	0.6789	1.1535	1.4074	2.8385	3.4357	2.4348	1.8973	2.5719	0.4315	0.566	0.3293	0.3555	0.5221	0.6017	0.1101	0.1199	0.4702	0.2419
8843	TAG52:4-FA16:0	Triacylglycerol	TAG Ester	54249	DMS-MS	100010397							1.0877	1.0633	0.3748	0.7589	1.0088	4.1151	4.4328	3.173	2.7077	3.8403	0.237	0.3108	0.2368	0.2422	0.2891	0.4501	0.0838	0.1328	0.3198	0.1563
8844	TAG52:4-FA16:1	Triacylglycerol	TAG Ester	54062	DMS-MS	100010210							1.3013	1.2753	0.4497	0.8562	1.2051	3.3605	3.678	2.8522	2.3336	3.2004	0.2149	0.277	0.1407	0.1683	0.2038	0.3705	0.0549	0.0634	0.2216	0.1304
8846	TAG52:4-FA18:0	Triacylglycerol	TAG Ester	53382	DMS-MS	100009530							1.0846	1.1381	0.4269	0.8275	1.1306	2.7169	2.9296	2.6107	1.9679	2.8831	0.5028	0.4062	0.3399	0.411	0.4463	0.7712	0.1371	0.1495	0.7051	0.2468
8847	TAG52:4-FA18:1	Triacylglycerol	TAG Ester	53898	DMS-MS	100010046							1.1321	1.0462	0.3948	0.7131	1.0098	2.5024	2.5882	2.2047	1.7382	2.4371	0.2079	0.2292	0.1505	0.1641	0.2137	0.3739	0.064	0.072	0.2598	0.1444
8848	TAG52:4-FA18:2	Triacylglycerol	TAG Ester	54597	DMS-MS	100010745							1.1705	1.0808	0.4183	0.7199	0.9999	3.5253	3.9841	3.088	2.5751	3.6037	0.2114	0.2347	0.1665	0.1913	0.2396	0.3265	0.0544	0.0978	0.2498	0.1441
8849	TAG52:4-FA18:3	Triacylglycerol	TAG Ester	54419	DMS-MS	100010567							1.0993	1.0181	0.367	0.7131	0.9073	2.5638	2.9844	2.3515	1.6911	2.4814	0.2545	0.3489	0.2104	0.2518	0.2792	0.7143	0.133	0.1494	0.4282	0.238
8850	TAG52:4-FA20:0	Triacylglycerol	TAG Ester	53383	DMS-MS	100009531							1.0779	0.5095	0.5095	0.5457	0.5095	1.1692	1.2174	1.2578	0.6857	1.0654	0.5095	0.5095	0.631	0.5095	0.5095	0.5095	0.5095	0.5095	0.5095	0.5095
8852	TAG52:4-FA20:2	Triacylglycerol	TAG Ester	53899	DMS-MS	100010047							2.0422	1.7099	0.7843	1.2448	1.9466	1.7274	1.857	1.5292	1.01	1.4654	0.3652	0.5453	0.3222	0.2062	0.4311	0.8009	0.2062	0.2062	0.2062	0.2062
8853	TAG52:4-FA20:3	Triacylglycerol	TAG Ester	53900	DMS-MS	100010048							2.1522	1.9454	0.7658	1.4889	1.8836	4.1577	4.1754	3.3278	2.8447	3.927	0.1956	0.3091	0.1571	0.21	0.2413	0.3733	0.0497	0.0611	0.2515	0.1399
8854	TAG52:4-FA20:4	Triacylglycerol	TAG Ester	53563	DMS-MS	100009711							1.0228	0.9097	0.3581	0.7248	1.0043	3.8497	4.1911	3.1249	2.5817	3.5492	0.3998	0.451	0.2264	0.2777	0.3931	0.3102	0.0619	0.0592	0.2589	0.1353
8855	TAG52:4-FA22:1	Triacylglycerol	TAG Ester	54598	DMS-MS	100010746							0.5932	0.5932	0.5932	0.5932	0.5932	0.8003	1.1899	0.8101	0.5932	0.6086	0.5932	0.5932	0.5932	0.5932	0.5932	0.5932	0.5932	0.5932	0.5932	0.5932
8856	TAG52:4-FA22:4	Triacylglycerol	TAG Ester	53384	DMS-MS	100009532							1.0397	0.9378	0.3406	0.8058	1.003	3.3313	3.1373	2.2796	2.1722	2.7977	0.6197	0.6375	0.7118	0.4307	0.8937	0.997	0.3406	0.3406	0.3406	0.3406
8858	TAG52:5-FA14:0	Triacylglycerol	TAG Ester	53901	DMS-MS	100010049							1.6209	1.431	0.4675	0.9665	1.3427	4.2866	4.3313	3.3933	2.7913	4.2883	0.7013	0.7372	0.4944	0.4868	0.7593	0.8839	0.1699	0.1663	0.4617	0.3338
8861	TAG52:5-FA16:0	Triacylglycerol	TAG Ester	54250	DMS-MS	100010398							1.0992	0.9596	0.3497	0.7654	0.968	3.8692	4.0513	3.046	2.6763	3.377	0.3261	0.3725	0.208	0.2438	0.339	0.4074	0.0714	0.0755	0.2784	0.1388
8862	TAG52:5-FA16:1	Triacylglycerol	TAG Ester	54063	DMS-MS	100010211							1.8111	1.8934	0.629	1.2338	1.6106	6.1713	7.1151	5.2856	4.3547	6.1092	0.282	0.3355	0.1553	0.1939	0.3729	0.4437	0.0725	0.0906	0.3231	0.1524
8865	TAG52:5-FA18:1	Triacylglycerol	TAG Ester	54420	DMS-MS	100010568							1.5644	1.2562	0.5074	0.8888	1.4323	3.0447	3.4431	2.6338	2.0538	2.9395	0.2534	0.2992	0.2151	0.301	0.3775	0.4319	0.1083	0.1071	0.2589	0.2055
8866	TAG52:5-FA18:2	Triacylglycerol	TAG Ester	54251	DMS-MS	100010399							1.9076	1.9451	0.6658	1.3776	1.8405	8.7306	9.9549	7.7232	6.3539	8.5324	0.3961	0.3629	0.251	0.3638	0.3726	0.4769	0.127	0.149	0.3322	0.1993
8867	TAG52:5-FA18:3	Triacylglycerol	TAG Ester	53720	DMS-MS	100009868							1.8044	1.6443	0.6274	1.159	1.6116	4.8256	5.5827	4.2782	3.3024	4.739	0.2952	0.3645	0.2699	0.2157	0.3819	0.6731	0.1161	0.1432	0.3756	0.2215
8871	TAG52:5-FA20:3	Triacylglycerol	TAG Ester	53902	DMS-MS	100010050							1.772	1.9339	0.5733	1.075	1.604	3.434	3.849	3.09	2.3359	3.5125	0.1957	0.2343	0.1412	0.1066	0.1066	0.4117	0.1066	0.1066	0.1066	0.1066
8872	TAG52:5-FA20:4	Triacylglycerol	TAG Ester	53721	DMS-MS	100009869							1.2952	1.2135	0.4178	0.8541	1.2461	3.4843	3.9828	2.8648	2.37	3.3757	0.2087	0.272	0.1462	0.1499	0.242	0.1858	0.0246	0.0284	0.1218	0.0437
8873	TAG52:5-FA20:5	Triacylglycerol	TAG Ester	53722	DMS-MS	100009870							0.9351	0.9776	0.4561	0.6843	1.0017	8.0447	8.5571	6.6915	5.8202	8.1689	0.7599	0.7733	0.4929	0.5095	0.7062	1.0817	0.2629	0.151	0.6199	0.3647
8875	TAG52:5-FA22:5	Triacylglycerol	TAG Ester	53385	DMS-MS	100009533							1.132	1.1084	0.4439	0.8796	0.85	4.1442	4.8935	4.098	2.8098	4.4988	0.9741	1.0381	0.5972	0.5901	0.9613	1.0259	0.2189	0.2161	0.5845	0.3248
8877	TAG52:6-FA14:0	Triacylglycerol	TAG Ester	54421	DMS-MS	100010569							1.0854	1.058	0.4364	0.6852	1.155	3.5684	3.8706	2.7221	2.4883	3.2938	0.5857	0.7964	0.5702	0.4027	0.942	0.8834	0.1629	0.1629	0.5673	0.33
8880	TAG52:6-FA16:0	Triacylglycerol	TAG Ester	54599	DMS-MS	100010747							0.4679	0.431	0.1672	0.2843	0.3482	1.3752	1.2801	1.0865	0.8682	1.3498	1.1377	1.4314	0.8511	0.98	1.3407	2.9167	0.4733	0.4671	1.9433	1.2318
8881	TAG52:6-FA16:1	Triacylglycerol	TAG Ester	53386	DMS-MS	100009534							1.0865	1.1638	0.3634	0.7589	1.0568	4.1197	4.4932	3.1486	2.82	4.1124	0.249	0.3864	0.2251	0.1984	0.1678	0.3688	0.1678	0.1678	0.2584	0.1678
8883	TAG52:6-FA18:1	Triacylglycerol	TAG Ester	54422	DMS-MS	100010570							1.0049	0.9951	0.3871	0.7828	1.0466	2.5423	2.8732	1.8631	1.6199	2.5523	0.5833	0.7582	0.5486	0.3915	0.5527	1.1291	0.2752	0.2022	0.5872	0.3557
8884	TAG52:6-FA18:2	Triacylglycerol	TAG Ester	53387	DMS-MS	100009535							1.0483	0.9248	0.3872	0.667	1.0107	3.3482	4.3169	3.3521	2.3257	4.1277	0.3546	0.2896	0.2896	0.322	0.5422	0.8818	0.2896	0.2896	0.2896	0.2896
8885	TAG52:6-FA18:3	Triacylglycerol	TAG Ester	54064	DMS-MS	100010212							0.7047	0.6662	0.2878	0.5546	0.6747	2.4406	2.6497	1.9193	1.8399	2.273	0.3083	0.6263	0.1816	0.1816	0.1816	0.659	0.1816	0.1816	0.1816	0.1816
8889	TAG52:6-FA20:4	Triacylglycerol	TAG Ester	54065	DMS-MS	100010213							1.7524	1.7486	0.5298	1.1756	1.5925	4.9557	5.5703	4.2366	3.5131	4.6568	0.1992	0.2935	0.2094	0.2054	0.2427	0.3233	0.0829	0.0555	0.2916	0.1191
8890	TAG52:6-FA20:5	Triacylglycerol	TAG Ester	53723	DMS-MS	100009871							1.1208	1.0615	0.4404	0.762	0.9401	4.9233	5.1491	3.9172	3.4875	5.0154	0.465	0.3779	0.2492	0.2764	0.591	0.5276	0.1072	0.1443	0.3831	0.2716
8893	TAG52:6-FA22:6	Triacylglycerol	TAG Ester	54252	DMS-MS	100010400							1.0895	1.1803	0.4606	0.6652	0.9914	4.5145	4.9414	3.9614	2.9014	4.71	0.9185	1.2818	0.759	0.8247	1.0717	1.0086	0.2123	0.182	0.8228	0.4253
8897	TAG52:7-FA16:0	Triacylglycerol	TAG Ester	53564	DMS-MS	100009712							0.2918	0.2147	0.1074	0.2232	0.2694	0.5787	0.571	0.4821	0.3517	0.5392	2.0935	2.6776	1.5774	1.6232	2.312	5.5449	1.0456	0.9544	3.9283	2.3997
8899	TAG52:7-FA18:1	Triacylglycerol	TAG Ester	54423	DMS-MS	100010571							0.5613	0.4248	0.2108	0.3362	0.4436	0.9604	0.9692	0.7702	0.5608	0.7972	1.2043	1.3423	0.8482	0.8837	1.2868	2.8195	0.4988	0.566	2.3331	1.177
8905	TAG52:7-FA20:5	Triacylglycerol	TAG Ester	54066	DMS-MS	100010214							1.1833	0.9529	0.3437	0.567	0.8116	3.8392	4.362	2.7061	2.89	4.052	0.3437	0.3437	0.3437	0.3437	0.5543	0.3437	0.3437	0.3437	0.7367	0.3437
8908	TAG52:7-FA22:6	Triacylglycerol	TAG Ester	54600	DMS-MS	100010748							1.216	1.1631	0.5444	0.7766	1.0275	2.5271	2.6486	2.1288	1.6505	2.6285	0.5627	0.5961	0.4621	0.4866	0.4656	1.3133	0.2988	0.2848	1.0901	0.4793
8912	TAG52:8-FA16:1	Triacylglycerol	TAG Ester	53388	DMS-MS	100009536							0.6469	0.5272	0.2627	0.4069	0.5425	1.2701	1.241	1.0857	0.8455	1.0679	0.6908	0.8237	0.4987	0.4722	0.7211	2.6543	0.4027	0.4019	1.7068	1.0482
8913	TAG52:8-FA18:2	Triacylglycerol	TAG Ester	53724	DMS-MS	100009872							0.2581	0.2581	0.2581	0.2581	0.5589	1.7101	2.0252	1.8099	1.4403	1.6757	0.2581	0.7604	0.2581	0.2581	0.696	1.5603	0.2581	0.3578	0.2581	0.2581
8928	TAG53:0-FA16:0	Triacylglycerol	TAG Ester	54601	DMS-MS	100010749							0.445	0.3686	0.1204	0.2926	0.3594	1.2379	1.5181	1.1484	0.8121	1.2228	1.3544	1.6397	1.0215	0.9785	1.5901	2.458	0.3633	0.3593	1.6305	0.8884
8938	TAG53:1-FA16:0	Triacylglycerol	TAG Ester	54602	DMS-MS	100010750							0.6676	0.5242	0.2251	0.4298	0.5414	0.7161	0.8303	0.6136	0.4715	0.5615	1.8844	2.2704	1.3346	1.4251	2.0418	3.1121	0.5477	0.4985	1.9866	1.1697
8940	TAG53:1-FA17:0	Triacylglycerol	TAG Ester	53725	DMS-MS	100009873							0.4275	0.4059	0.1871	0.3078	0.3504	0.8973	1.1416	0.8567	0.5765	0.8791	1.0507	1.2382	0.7226	0.7571	1.1023	3.7204	0.7199	0.6131	2.6346	1.3519
8941	TAG53:1-FA18:0	Triacylglycerol	TAG Ester	54424	DMS-MS	100010572							0.3368	0.2542	0.1438	0.2543	0.2847	0.9838	1.0924	0.8543	0.7051	0.9765	0.9413	1.1253	0.6241	0.6499	1.02	5.3101	0.9672	0.7923	3.4465	2.0556
8942	TAG53:1-FA18:1	Triacylglycerol	TAG Ester	54603	DMS-MS	100010751							0.4563	0.3891	0.1749	0.2981	0.3595	0.8797	0.9976	0.7571	0.6434	0.8307	1.0341	1.2659	0.7697	0.7717	1.1849	4.5117	0.7353	0.6671	2.7225	1.7207
8952	TAG53:2-FA16:0	Triacylglycerol	TAG Ester	54253	DMS-MS	100010401							0.8715	0.6992	0.3119	0.5756	0.7963	0.998	0.9427	0.7485	0.6183	0.8352	1.4201	1.6288	0.9441	0.9771	1.5012	2.2713	0.3215	0.3427	1.37	0.8398
8954	TAG53:2-FA17:0	Triacylglycerol	TAG Ester	54254	DMS-MS	100010402							0.5484	0.5651	0.2574	0.3855	0.5438	1.073	1.2517	0.9423	0.7313	1.0385	0.8398	0.949	0.5981	0.69	0.9615	2.2595	0.4575	0.3991	1.5879	0.7604
8955	TAG53:2-FA18:0	Triacylglycerol	TAG Ester	53726	DMS-MS	100009874							0.7932	0.7047	0.3916	0.5345	0.7048	1.0351	1.1846	0.9243	0.7409	0.9373	0.8381	0.9587	0.5771	0.6388	0.821	1.625	0.4262	0.3242	1.0823	0.6302
8956	TAG53:2-FA18:1	Triacylglycerol	TAG Ester	54425	DMS-MS	100010573							0.6854	0.6293	0.3088	0.4902	0.6011	1.0124	1.0819	0.8939	0.6694	0.9573	0.89	1.0056	0.6195	0.6597	0.9346	2.4834	0.4576	0.4028	1.6004	0.9234
8957	TAG53:2-FA18:2	Triacylglycerol	TAG Ester	53727	DMS-MS	100009875							0.6779	0.5271	0.2389	0.4714	0.5401	3.0258	3.3934	2.8557	2.1592	2.5649	0.4016	0.5673	0.3903	0.3205	0.4283	1.6381	0.2875	0.3808	1.0905	0.7598
8966	TAG53:3-FA16:0	Triacylglycerol	TAG Ester	54255	DMS-MS	100010403							1.1744	1.0207	0.4548	0.8832	1.1413	2.1323	2.1321	1.5213	1.3426	1.8811	0.6437	0.6133	0.4308	0.4829	0.708	0.9064	0.1671	0.1964	0.6092	0.422
8968	TAG53:3-FA17:0	Triacylglycerol	TAG Ester	54067	DMS-MS	100010215							0.934	0.8937	0.396	0.5906	0.8275	2.6994	2.6122	2.2869	1.5707	2.3772	0.6518	0.6999	0.3854	0.4958	0.6823	1.2033	0.3059	0.2348	0.7803	0.4346
8969	TAG53:3-FA18:0	Triacylglycerol	TAG Ester	53728	DMS-MS	100009876							0.9079	0.8041	0.4981	0.6586	0.7955	1.0279	1.0808	0.9624	0.6964	0.8699	0.9913	1.1419	0.6839	0.7939	0.9717	1.4089	0.4486	0.3173	1.0281	0.5959
8970	TAG53:3-FA18:1	Triacylglycerol	TAG Ester	53389	DMS-MS	100009537							0.954	0.7869	0.4795	0.6546	0.8084	1.0041	1.1103	0.9283	0.7166	0.8814	0.9566	1.0711	0.6675	0.7612	0.9389	1.3892	0.4375	0.3044	1.0042	0.5803
8971	TAG53:3-FA18:2	Triacylglycerol	TAG Ester	53390	DMS-MS	100009538							0.7296	0.6854	0.2957	0.5139	0.726	3.1027	3.3058	2.7841	2.0934	3.0673	0.4741	0.4717	0.2815	0.2774	0.4067	1.0821	0.2141	0.1979	0.6816	0.34
8979	TAG53:4-FA16:0	Triacylglycerol	TAG Ester	53391	DMS-MS	100009539							1.1507	0.8089	0.4218	0.6688	0.9388	2.9925	3.1346	2.2718	2.1045	2.8739	0.8183	0.8013	0.3531	0.5128	0.7431	0.767	0.1284	0.1016	0.5134	0.2641
8981	TAG53:4-FA17:0	Triacylglycerol	TAG Ester	54426	DMS-MS	100010574							1.0645	1.1054	0.5853	0.9039	0.9113	2.8833	3.3451	2.4411	2.0039	2.7635	0.7655	0.6093	0.4497	0.6148	0.676	0.913	0.2796	0.1772	0.6494	0.4236
8982	TAG53:4-FA18:0	Triacylglycerol	TAG Ester	53565	DMS-MS	100009713							0.9566	0.8053	0.4998	0.6454	0.8328	1.0606	1.0927	0.9791	0.7075	0.9127	1.0055	1.1356	0.6669	0.7847	0.9796	1.4067	0.4345	0.3103	0.9945	0.6204
8983	TAG53:4-FA18:1	Triacylglycerol	TAG Ester	53392	DMS-MS	100009540							0.9442	0.7949	0.4948	0.6513	0.7971	1.0346	1.0893	0.9684	0.7102	0.9094	0.9851	1.1242	0.6914	0.8035	0.9624	1.4059	0.4357	0.3177	1.0361	0.6169
8984	TAG53:4-FA18:2	Triacylglycerol	TAG Ester	54256	DMS-MS	100010404							0.918	0.7635	0.4906	0.6493	0.7513	1.3296	1.4488	1.1912	0.9287	1.1784	0.8712	1.025	0.6209	0.7343	0.8702	1.2861	0.3796	0.2835	0.8726	0.5574
8985	TAG53:4-FA18:3	Triacylglycerol	TAG Ester	53729	DMS-MS	100009877							0.9335	0.6926	0.5063	0.729	0.8958	2.5512	2.967	2.2847	2.0887	2.0701	0.7669	0.5866	0.393	0.1943	0.1943	1.4359	0.1943	0.1943	1	0.582
8989	TAG53:4-FA20:4	Triacylglycerol	TAG Ester	53903	DMS-MS	100010051							0.9973	0.7107	0.2888	0.5245	0.929	3.9376	4.696	3.2311	2.8508	3.8856	0.5624	0.8675	0.516	0.5125	0.8775	0.7031	0.156	0.0938	0.4368	0.2538
8998	TAG53:5-FA18:1	Triacylglycerol	TAG Ester	54427	DMS-MS	100010575							0.9632	0.7698	0.5024	0.6671	0.805	1.015	1.1086	0.9318	0.7065	0.9217	0.9852	1.1298	0.6916	0.8079	0.9308	1.3702	0.4493	0.3169	0.997	0.5921
8999	TAG53:5-FA18:2	Triacylglycerol	TAG Ester	54257	DMS-MS	100010405							0.9525	0.7963	0.5026	0.6568	0.8062	1.0333	1.143	0.9691	0.731	0.9249	1.0066	1.1317	0.695	0.7983	0.9772	1.3784	0.4451	0.3252	1.0243	0.6122
9000	TAG53:5-FA18:3	Triacylglycerol	TAG Ester	53730	DMS-MS	100009878							0.9429	0.7366	0.4936	0.6212	0.7156	1.0371	1.2188	1.0898	0.795	0.9886	0.9085	1.0388	0.6181	0.7267	0.9737	1.3591	0.3809	0.288	0.9935	0.5565
9003	TAG53:5-FA20:4	Triacylglycerol	TAG Ester	53731	DMS-MS	100009879							1.0301	0.8181	0.3288	0.5616	0.8821	3.4393	3.6077	2.7295	2.2749	3.2127	0.3921	0.4537	0.2674	0.2629	0.4247	0.3169	0.0724	0.0731	0.2517	0.1484
9013	TAG53:6-FA18:1	Triacylglycerol	TAG Ester	53904	DMS-MS	100010052							0.9442	0.7935	0.4966	0.663	0.7818	1.0404	1.1214	0.9411	0.7184	0.9089	0.9911	1.14	0.7244	0.8108	0.9576	1.4228	0.4471	0.3276	1.0576	0.6023
9014	TAG53:6-FA18:2	Triacylglycerol	TAG Ester	54428	DMS-MS	100010576							0.9625	0.785	0.4757	0.6722	0.778	1.0262	1.0921	0.9572	0.7513	0.9666	0.9587	1.1457	0.7132	0.7836	0.9595	1.3828	0.433	0.3101	1.0011	0.606
9015	TAG53:6-FA18:3	Triacylglycerol	TAG Ester	53566	DMS-MS	100009714							0.9493	0.7973	0.4978	0.67	0.7947	1.038	1.1282	0.9981	0.7444	0.9177	1.0158	1.1483	0.7139	0.8124	0.9623	1.3682	0.4632	0.3188	1.0009	0.592
9017	TAG53:6-FA20:4	Triacylglycerol	TAG Ester	53567	DMS-MS	100009715							1.1318	0.986	0.4154	0.6283	1.0482	3.5801	3.8935	2.883	2.4915	3.2153	0.303	0.4336	0.3119	0.3352	0.4223	0.1104	0.1104	0.1104	0.1104	0.2388
9027	TAG53:7-FA18:3	Triacylglycerol	TAG Ester	54258	DMS-MS	100010406							0.9562	0.8146	0.5103	0.6731	0.8143	1.023	1.1204	0.9398	0.7451	0.9321	1.002	1.1428	0.7146	0.811	0.904	1.5005	0.4413	0.3231	1.0264	0.6478
9036	TAG54:0-FA16:0	Triacylglycerol	TAG Ester	53732	DMS-MS	100009880							0.262	0.1548	0.0774	0.145	0.2133	0.7305	0.8031	0.4696	0.4064	0.5522	2.0352	2.4936	1.4931	1.4649	2.2005	6.1488	0.9338	0.8885	4.114	2.5365
9038	TAG54:0-FA18:0	Triacylglycerol	TAG Ester	54068	DMS-MS	100010216							0.4748	0.198	0.2361	0.3208	0.5014	0.6179	0.512	0.6394	0.2738	0.6404	1.3202	1.1469	0.7881	1.1261	1.3648	5.8923	0.9839	1.0836	4.4632	2.5129
9047	TAG54:1-FA16:0	Triacylglycerol	TAG Ester	54429	DMS-MS	100010577							0.3442	0.2879	0.1278	0.2486	0.275	0.5453	0.5754	0.4499	0.3621	0.4808	2.0712	2.3682	1.3884	1.2989	2.2163	5.894	1.0607	0.9393	3.6731	2.1976
9050	TAG54:1-FA18:0	Triacylglycerol	TAG Ester	54069	DMS-MS	100010217							0.1891	0.1593	0.0746	0.1415	0.1684	0.6146	0.6349	0.5575	0.4045	0.5857	1.2589	1.499	0.9097	0.8784	1.4209	10.381	1.8657	1.5875	6.5948	3.9927
9051	TAG54:1-FA18:1	Triacylglycerol	TAG Ester	53568	DMS-MS	100009716							0.325	0.2918	0.1318	0.2177	0.2741	0.6554	0.7152	0.6034	0.4401	0.5939	1.1989	1.4095	0.8587	0.8579	1.2804	7.865	1.4214	1.21	5.0132	2.9827
9052	TAG54:1-FA20:0	Triacylglycerol	TAG Ester	54430	DMS-MS	100010578							0.2937	0.3385	0.1344	0.2308	0.4148	0.4812	0.5308	0.5101	0.3944	0.4845	1.5157	1.7013	1.0742	1.0122	1.7829	6.5654	1.22	0.9748	4.1241	2.6785
9053	TAG54:1-FA20:1	Triacylglycerol	TAG Ester	54431	DMS-MS	100010579							0.3387	0.3003	0.1312	0.2228	0.2814	0.6156	0.7379	0.5775	0.4065	0.6011	2.9504	3.5147	2.1669	2.0525	3.0863	5.0422	0.8829	0.8098	3.4017	1.9838
9073	TAG54:2-FA16:0	Triacylglycerol	TAG Ester	53733	DMS-MS	100009881							0.5597	0.5371	0.2316	0.4189	0.51	0.6841	0.692	0.5692	0.4614	0.6353	1.6949	1.935	1.2144	1.1936	1.7461	2.8687	0.4918	0.4536	1.7659	1.0621
9076	TAG54:2-FA18:0	Triacylglycerol	TAG Ester	54259	DMS-MS	100010407							0.3679	0.3199	0.1247	0.2634	0.3228	0.8847	1.033	0.7968	0.5996	0.8723	0.9896	1.154	0.7034	0.7176	1.0351	5.0587	0.8139	0.779	3.2714	1.8952
9077	TAG54:2-FA18:1	Triacylglycerol	TAG Ester	54070	DMS-MS	100010218							0.4925	0.4445	0.1669	0.3476	0.4212	0.8236	0.9258	0.7557	0.5783	0.8209	1.3593	1.6041	0.9597	0.9862	1.4733	5.8422	0.9512	0.8884	3.6582	2.1549
9078	TAG54:2-FA18:2	Triacylglycerol	TAG Ester	54432	DMS-MS	100010580							0.2758	0.2701	0.1024	0.1793	0.2434	1.8248	1.838	1.5348	1.1766	1.6521	0.3099	0.3933	0.2337	0.2571	0.3927	1.9376	0.3537	0.3	1.187	0.7618
9080	TAG54:2-FA20:0	Triacylglycerol	TAG Ester	53905	DMS-MS	100010053							0.4818	0.5452	0.1858	0.306	0.5	0.884	1.1012	0.9797	0.7214	1.0203	0.619	0.8097	0.475	0.4896	0.658	2.8827	0.5075	0.4368	1.8539	1.0541
9081	TAG54:2-FA20:1	Triacylglycerol	TAG Ester	53393	DMS-MS	100009541							0.6133	0.5471	0.2074	0.4227	0.5175	0.5907	0.6749	0.548	0.417	0.5575	2.1387	2.5054	1.452	1.4886	2.2736	3.3599	0.5503	0.5201	2.243	1.3031
9082	TAG54:2-FA20:2	Triacylglycerol	TAG Ester	53394	DMS-MS	100009542							0.7805	0.5311	0.2593	0.4948	0.668	1.5413	1.5587	1.3091	1.0357	1.5313	1.0079	1.1409	0.6824	0.6127	1.0518	1.3295	0.3037	0.2018	1.0163	0.5039
9089	TAG54:3-FA16:0	Triacylglycerol	TAG Ester	53569	DMS-MS	100009717							1.1837	0.9865	0.4038	0.7668	1.0085	2.1137	2.508	1.9073	1.5628	2.0778	0.6099	0.6738	0.4023	0.452	0.6413	1.0312	0.1714	0.1639	0.7396	0.3694
9090	TAG54:3-FA16:1	Triacylglycerol	TAG Ester	54260	DMS-MS	100010408							1.2417	1.1643	0.4115	0.7999	1.09	0.8715	1.0224	0.7712	0.6298	0.8735	0.9126	0.9709	0.6171	0.6113	0.9649	1.6468	0.2091	0.2568	0.9434	0.6319
9092	TAG54:3-FA18:0	Triacylglycerol	TAG Ester	54604	DMS-MS	100010752							0.4202	0.3369	0.1376	0.2501	0.3547	2.0754	2.2147	1.7528	1.4	1.9783	0.2591	0.3268	0.1919	0.2073	0.2996	1.086	0.1802	0.1833	0.6832	0.4387
9093	TAG54:3-FA18:1	Triacylglycerol	TAG Ester	53906	DMS-MS	100010054							0.5968	0.5576	0.2145	0.3983	0.5445	0.8082	0.8929	0.6982	0.5413	0.7486	0.9386	1.0712	0.6727	0.6949	1.0227	2.6466	0.3614	0.3929	1.6768	0.996
9094	TAG54:3-FA18:2	Triacylglycerol	TAG Ester	54433	DMS-MS	100010581							0.4026	0.3599	0.1441	0.2578	0.3758	1.7305	1.9536	1.4486	1.1919	1.7256	0.2652	0.3217	0.1946	0.2074	0.305	1.0154	0.1612	0.1587	0.6686	0.3849
9095	TAG54:3-FA18:3	Triacylglycerol	TAG Ester	54605	DMS-MS	100010753							0.5356	0.8017	0.2383	0.4253	0.6389	1.6756	1.7615	1.3827	0.9487	1.4783	0.5669	0.8692	0.4778	0.4664	0.6129	2.3	0.4794	0.3792	1.3785	0.851
9097	TAG54:3-FA20:1	Triacylglycerol	TAG Ester	54434	DMS-MS	100010582							0.9783	0.8391	0.3821	0.6599	0.8463	0.9926	1.0413	0.8567	0.6183	0.881	1.0074	0.9493	0.6627	0.6922	1.0139	1.8071	0.2549	0.2765	1.0426	0.6226
9098	TAG54:3-FA20:2	Triacylglycerol	TAG Ester	54261	DMS-MS	100010409							1.432	1.3005	0.494	0.937	1.1876	1.4677	1.6051	1.3362	0.9462	1.3188	0.6385	0.7678	0.4766	0.4524	0.8094	0.8929	0.1454	0.1478	0.6309	0.3034
9099	TAG54:3-FA20:3	Triacylglycerol	TAG Ester	53395	DMS-MS	100009543							0.9925	0.8535	0.4331	0.6399	0.8609	3.9542	4.4999	3.3037	2.6701	3.9591	0.5264	0.629	0.3764	0.3677	0.571	1.2377	0.2403	0.2306	0.8554	0.4535
9105	TAG54:4-FA16:0	Triacylglycerol	TAG Ester	53734	DMS-MS	100009882							1.0596	0.9747	0.3882	0.7552	0.9036	3.3035	3.8413	2.8246	2.2606	3.2739	0.3741	0.4365	0.2545	0.3021	0.4718	0.6934	0.1072	0.0859	0.424	0.1956
9106	TAG54:4-FA16:1	Triacylglycerol	TAG Ester	53570	DMS-MS	100009718							1.6017	1.3636	0.5519	1.0624	1.3284	2.1909	2.5812	1.9838	1.5404	2.2516	0.2065	0.247	0.1868	0.2017	0.2817	0.3842	0.0641	0.0627	0.2936	0.1303
9108	TAG54:4-FA18:0	Triacylglycerol	TAG Ester	53907	DMS-MS	100010055							0.9016	0.8173	0.2928	0.5529	0.7505	4.9504	5.2037	4.0476	3.3063	4.7062	0.4109	0.5182	0.3144	0.3454	0.4967	0.8617	0.1751	0.1526	0.6014	0.3259
9109	TAG54:4-FA18:1	Triacylglycerol	TAG Ester	54435	DMS-MS	100010583							0.756	0.6891	0.2503	0.4913	0.668	2.0857	2.3101	1.7706	1.4573	2.0216	0.2724	0.3349	0.2021	0.2346	0.305	0.686	0.0902	0.1212	0.4724	0.2455
9110	TAG54:4-FA18:2	Triacylglycerol	TAG Ester	54262	DMS-MS	100010410							0.7159	0.6837	0.2585	0.4579	0.63	2.2822	2.4213	1.9293	1.5192	2.2588	0.2706	0.3169	0.1948	0.2199	0.2899	0.6368	0.0986	0.1154	0.4129	0.225
9111	TAG54:4-FA18:3	Triacylglycerol	TAG Ester	54436	DMS-MS	100010584							0.6404	0.6548	0.2401	0.4515	0.5125	1.8876	2.099	1.8393	1.2697	2.0926	0.43	0.4022	0.2843	0.327	0.4025	1.0441	0.2615	0.1896	0.6324	0.3979
9113	TAG54:4-FA20:1	Triacylglycerol	TAG Ester	54263	DMS-MS	100010411							1.3203	1.2752	0.5109	0.857	1.0922	1.5813	2.2304	1.5579	1.2013	1.7931	0.4788	0.5004	0.3534	0.3986	0.463	0.7875	0.2133	0.1726	0.796	0.325
9114	TAG54:4-FA20:2	Triacylglycerol	TAG Ester	53908	DMS-MS	100010056							1.6001	1.4423	0.5857	1.0748	1.5289	1.6752	1.6796	1.4841	1.1199	1.5941	0.2834	0.294	0.1931	0.1826	0.2875	0.3335	0.0723	0.0535	0.2913	0.1682
9115	TAG54:4-FA20:3	Triacylglycerol	TAG Ester	53909	DMS-MS	100010057							1.134	1.0361	0.3807	0.7419	1.0174	2.9827	3.1236	2.3753	1.8848	2.8176	0.2436	0.3146	0.1761	0.2024	0.3074	0.5215	0.0736	0.0677	0.3725	0.1555
9116	TAG54:4-FA20:4	Triacylglycerol	TAG Ester	54437	DMS-MS	100010585							0.9734	0.8739	0.3193	0.6598	0.8517	3.842	4.3873	3.0389	2.5766	3.7004	0.4505	0.5621	0.3251	0.399	0.5361	0.5838	0.1026	0.086	0.3703	0.2262
9117	TAG54:4-FA22:1	Triacylglycerol	TAG Ester	54438	DMS-MS	100010586							1.0524	0.776	0.3469	0.6275	0.7951	1.0315	1.6152	1.1427	0.8508	1.6865	0.2994	0.2994	0.2994	0.2994	0.2994	1.3391	0.2994	0.2994	0.2994	0.2994
9118	TAG54:4-FA22:4	Triacylglycerol	TAG Ester	53571	DMS-MS	100009719							1.2357	1.0646	0.3886	0.6016	0.961	8.8177	8.7377	6.6961	5.0802	7.0011	1.039	1.4782	0.7717	0.8812	1.2572	0.9501	0.2065	0.1898	0.8616	0.438
9123	TAG54:5-FA16:0	Triacylglycerol	TAG Ester	54439	DMS-MS	100010587							1.0072	0.9453	0.3233	0.6323	0.8522	4.2156	4.8663	3.5092	3.1685	4.1504	0.4238	0.5065	0.3225	0.3021	0.497	0.5863	0.0835	0.1022	0.438	0.2035
9124	TAG54:5-FA16:1	Triacylglycerol	TAG Ester	53735	DMS-MS	100009883							1.6641	1.4758	0.4713	0.975	1.3855	4.2787	4.518	3.6271	2.9493	4.1562	0.2398	0.3415	0.1609	0.2338	0.2637	0.3586	0.0579	0.0581	0.2225	0.1353
9126	TAG54:5-FA18:0	Triacylglycerol	TAG Ester	54440	DMS-MS	100010588							0.9761	1.0362	0.2912	0.7524	0.958	4.0654	4.5042	3.5704	2.7454	4.1265	0.3399	0.4806	0.2596	0.3102	0.438	0.6741	0.1312	0.1136	0.439	0.187
9127	TAG54:5-FA18:1	Triacylglycerol	TAG Ester	53736	DMS-MS	100009884							0.9513	0.8152	0.3282	0.5727	0.8561	3.4055	3.8571	2.8399	2.3546	3.3169	0.2824	0.2957	0.1868	0.2218	0.2884	0.3674	0.0633	0.0947	0.2809	0.1445
9128	TAG54:5-FA18:2	Triacylglycerol	TAG Ester	53910	DMS-MS	100010058							1.1021	1.0611	0.4042	0.7611	0.9925	6.7669	7.4655	5.7489	4.6102	6.5559	0.2295	0.2391	0.2107	0.2876	0.3028	0.3602	0.0864	0.1792	0.2926	0.1728
9129	TAG54:5-FA18:3	Triacylglycerol	TAG Ester	54441	DMS-MS	100010589							0.8942	0.9204	0.3204	0.5795	0.8614	2.3848	2.793	2.2148	1.8307	2.5018	0.355	0.4167	0.3382	0.3037	0.3596	0.6633	0.1625	0.1473	0.456	0.28
9132	TAG54:5-FA20:2	Triacylglycerol	TAG Ester	53396	DMS-MS	100009544							1.4907	1.2969	0.5793	1	1.3975	2.3854	2.8529	2.2882	1.8762	2.709	0.4163	0.4171	0.2114	0.3314	0.2114	1.1389	0.2114	0.2114	0.5345	0.2114
9133	TAG54:5-FA20:3	Triacylglycerol	TAG Ester	53737	DMS-MS	100009885							2.5019	2.0102	0.8044	1.6224	2.0117	6.3805	7.5731	5.5866	4.7404	6.0243	0.2295	0.2254	0.1856	0.185	0.2534	0.4112	0.0857	0.0561	0.3116	0.1525
9134	TAG54:5-FA20:4	Triacylglycerol	TAG Ester	54264	DMS-MS	100010412							0.9795	0.867	0.3088	0.6599	0.842	3.3982	3.7113	2.6626	2.3508	3.07	0.2884	0.3569	0.2143	0.2447	0.3179	0.2661	0.0387	0.0448	0.2027	0.0823
9135	TAG54:5-FA20:5	Triacylglycerol	TAG Ester	54265	DMS-MS	100010413							0.9259	1.0199	0.3909	0.587	0.8071	7.1489	8.1397	6.5689	4.9992	7.0353	0.7862	0.8686	0.4879	0.5898	0.7807	0.9904	0.2927	0.2388	0.9493	0.3671
9136	TAG54:5-FA22:1	Triacylglycerol	TAG Ester	54442	DMS-MS	100010590							0.8594	0.6848	0.2974	0.5124	0.6697	1.3418	1.8905	1.4495	1	1.4551	0.2974	0.2974	0.2974	0.6304	0.2974	1.4762	0.2974	0.2974	0.2974	0.2974
9137	TAG54:5-FA22:4	Triacylglycerol	TAG Ester	54071	DMS-MS	100010219							2.1457	1.7946	0.7047	1.258	1.6553	7.1168	8.3369	5.9634	5.2153	6.8391	0.5485	0.876	0.6433	0.5124	0.7534	0.653	0.1222	0.09	0.5313	0.2032
9138	TAG54:5-FA22:5	Triacylglycerol	TAG Ester	54606	DMS-MS	100010754							0.9611	0.868	0.3575	0.655	0.7335	6.4778	6.6977	5.0851	4.3141	6.0461	0.9849	1.1956	0.7791	0.796	1.2134	1.5773	0.2959	0.3228	1.0294	0.6103
9143	TAG54:6-FA16:0	Triacylglycerol	TAG Ester	53572	DMS-MS	100009720							1.0874	0.9144	0.3548	0.6613	0.8482	6.5302	6.8748	5.1898	4.3089	6.1479	0.6794	0.8559	0.4867	0.5093	0.8743	0.9848	0.1884	0.3016	0.7693	0.4486
9144	TAG54:6-FA16:1	Triacylglycerol	TAG Ester	53738	DMS-MS	100009886							1.1168	1.0184	0.358	0.6829	0.9738	4.6308	4.9345	3.8878	3.1348	4.2402	0.2379	0.2787	0.2161	0.1782	0.3215	0.2924	0.0546	0.0463	0.2077	0.1412
9147	TAG54:6-FA18:1	Triacylglycerol	TAG Ester	54072	DMS-MS	100010220							1.0942	0.9037	0.3523	0.6353	0.9536	3.4868	3.8484	3.0725	2.4601	3.4522	0.2959	0.4086	0.2567	0.2517	0.3292	0.2843	0.0625	0.0632	0.2546	0.1059
9148	TAG54:6-FA18:2	Triacylglycerol	TAG Ester	54073	DMS-MS	100010221							1.291	1.1143	0.4273	0.8349	1.0669	8.0873	8.5764	7.0718	5.6967	7.7854	0.2494	0.3726	0.4657	0.4436	0.3656	0.4988	0.0798	0.3443	0.3641	0.1702
9149	TAG54:6-FA18:3	Triacylglycerol	TAG Ester	53739	DMS-MS	100009887							1.0085	1.2118	0.4357	0.7062	1.1494	5.2037	5.652	4.3941	3.8916	5.0902	0.5611	0.551	0.5035	0.6045	0.4779	0.8219	0.1979	0.2604	0.5359	0.2703
9153	TAG54:6-FA20:3	Triacylglycerol	TAG Ester	54074	DMS-MS	100010222							1.4646	1.2203	0.4994	0.9568	1.0723	5.5386	6.1334	4.7676	3.9827	5.7411	0.1083	0.2876	0.1083	0.1083	0.2527	0.1083	0.1083	0.1083	0.2578	0.1083
9154	TAG54:6-FA20:4	Triacylglycerol	TAG Ester	53911	DMS-MS	100010059							1.2208	1.1912	0.431	0.8378	1.1853	5.701	6.2148	4.728	3.8609	5.1643	0.198	0.2468	0.1652	0.1579	0.2524	0.1919	0.039	0.0259	0.1409	0.0676
9155	TAG54:6-FA20:5	Triacylglycerol	TAG Ester	54607	DMS-MS	100010755							1.0041	0.9959	0.3302	0.7072	0.9263	5.3716	6.3356	4.4559	4.0199	5.6524	0.4162	0.5886	0.3196	0.3044	0.4335	0.6452	0.1252	0.0928	0.5674	0.1839
9158	TAG54:6-FA22:5	Triacylglycerol	TAG Ester	53397	DMS-MS	100009545							1.2217	1.1152	0.4609	0.823	0.9927	5.2619	5.7826	4.3257	3.6996	5.4351	0.6614	0.781	0.4334	0.4827	0.6917	0.8364	0.13	0.1153	0.5498	0.2642
9159	TAG54:6-FA22:6	Triacylglycerol	TAG Ester	54608	DMS-MS	100010756							0.8139	0.6946	0.3402	0.5975	0.6818	6.744	7.0504	5.5595	4.5018	6.8234	1.0106	1.329	0.8464	0.9006	1.2488	1.4216	0.2958	0.2507	0.9894	0.614
9164	TAG54:7-FA16:1	Triacylglycerol	TAG Ester	54266	DMS-MS	100010414							0.99	1.0157	0.3133	0.6959	0.8859	5.5763	5.9658	4.4388	3.6751	5.2217	0.3507	0.4613	0.1641	0.2096	0.4074	0.3726	0.0986	0.102	0.2993	0.1473
9166	TAG54:7-FA18:1	Triacylglycerol	TAG Ester	53573	DMS-MS	100009721							0.5605	0.579	0.2152	0.3257	0.5339	1.7858	1.9173	1.6015	1.1948	1.6578	0.5724	0.6093	0.4119	0.3877	0.6911	1.9944	0.3034	0.2403	1.2586	0.6096
9167	TAG54:7-FA18:2	Triacylglycerol	TAG Ester	54075	DMS-MS	100010223							1.0124	0.9039	0.3062	0.6909	1.007	6.4196	6.6778	4.9824	4.0602	5.8859	0.3914	0.4015	0.4097	0.3119	0.2036	1.0963	0.2036	0.2036	0.352	0.2036
9168	TAG54:7-FA18:3	Triacylglycerol	TAG Ester	53398	DMS-MS	100009546							0.6094	0.6221	0.31	0.6153	0.6117	1.9529	2.6218	1.9612	1.5145	2.3218	0.6712	0.7847	0.6554	0.4361	0.878	1.5068	0.4007	0.3267	0.5933	0.5104
9172	TAG54:7-FA20:4	Triacylglycerol	TAG Ester	53574	DMS-MS	100009722							1.11	1	0.3535	0.7327	1.1193	6.5278	7.4012	5.018	4.4569	6.0732	0.1171	0.2406	0.1225	0.1171	0.2128	0.3249	0.1171	0.1171	0.1818	0.1171
9173	TAG54:7-FA20:5	Triacylglycerol	TAG Ester	53399	DMS-MS	100009547							1.2413	1.0238	0.3649	0.7491	0.9907	6.8092	7.7928	5.7365	5.017	6.8278	0.4538	0.4722	0.3129	0.2448	0.3286	0.7421	0.1575	0.1238	0.4856	0.2651
9175	TAG54:7-FA22:5	Triacylglycerol	TAG Ester	54443	DMS-MS	100010591							1.4931	1.3087	0.4193	0.9575	1.0272	6.1883	6.4534	5.1918	3.6644	5.7153	0.5765	0.1595	0.4105	0.4839	0.6282	0.7662	0.1595	0.1595	0.5007	0.2615
9176	TAG54:7-FA22:6	Triacylglycerol	TAG Ester	54609	DMS-MS	100010757							1.0678	1.1505	0.4917	0.7446	1.0192	5.8767	6.3913	4.9032	3.8428	5.52	0.7472	0.8819	0.5261	0.5489	0.8803	0.76	0.1309	0.1231	0.4206	0.2444
9183	TAG54:8-FA18:2	Triacylglycerol	TAG Ester	53400	DMS-MS	100009548							0.8124	1.0008	0.3335	0.5069	0.294	4.1633	4.3276	2.9741	2.5748	3.5088	0.294	0.8838	0.413	0.294	0.294	1.3251	0.294	0.3085	0.294	0.294
9184	TAG54:8-FA18:3	Triacylglycerol	TAG Ester	53740	DMS-MS	100009888							0.7386	0.8598	0.2974	0.6875	0.8306	1.8934	2.0473	1.7796	1.1677	2.3687	1.0052	1.0048	0.6058	0.449	0.2773	1.4456	0.2773	0.2773	0.8346	0.3625
9187	TAG54:8-FA20:4	Triacylglycerol	TAG Ester	53741	DMS-MS	100009889							1.2861	1.2192	0.511	0.9684	1.1944	5.4488	5.6649	4.3533	3.3795	4.9248	0.7224	0.8902	0.4997	0.4966	0.6713	0.2143	0.2909	0.2143	0.8208	0.6396
9188	TAG54:8-FA20:5	Triacylglycerol	TAG Ester	54444	DMS-MS	100010592							1.0199	0.9801	0.3319	0.7046	0.7627	6.2718	7.4122	5.2209	3.8764	5.9445	0.5962	0.2486	0.2486	0.2486	0.2486	1.0242	0.2486	0.2486	0.2486	0.2486
9191	TAG54:8-FA22:6	Triacylglycerol	TAG Ester	54076	DMS-MS	100010224							1	0.9741	0.4301	0.6033	1.082	4.8568	4.5431	4.5744	3.3658	5.0609	0.332	0.5813	0.2462	0.2763	0.4948	0.4404	0.0785	0.0785	0.0785	0.0785
9214	TAG55:1-FA16:0	Triacylglycerol	TAG Ester	54267	DMS-MS	100010415							0.9028	0.7405	0.3319	0.6408	0.8086	1.5595	1.636	1.4327	1.008	1.4535	2.0963	2.253	1.3379	1.4397	2.1257	0.9797	0.1483	0.1704	0.7615	0.3871
9218	TAG55:1-FA18:1	Triacylglycerol	TAG Ester	54610	DMS-MS	100010758							0.4878	0.4862	0.1841	0.3564	0.4958	1.3888	1.3389	1.1014	0.9445	1.2994	0.6818	0.7596	0.4168	0.489	0.5935	1.7506	0.3032	0.2907	1.2735	0.6649
9232	TAG55:2-FA18:1	Triacylglycerol	TAG Ester	54268	DMS-MS	100010416							0.879	0.7938	0.3662	0.6315	0.7761	0.8725	0.8973	0.7291	0.5261	0.7721	1.2212	1.4412	0.8889	0.8787	1.316	3.4197	0.5028	0.6066	2.2106	1.2565
9233	TAG55:2-FA18:2	Triacylglycerol	TAG Ester	53742	DMS-MS	100009890							1.043	0.94	0.2803	0.6832	0.8914	4.4413	4.9011	3.5298	2.9749	4.7448	0.5845	0.8753	0.3374	0.4544	0.7725	1.5983	0.3646	0.2629	0.931	0.5126
9245	TAG55:3-FA18:1	Triacylglycerol	TAG Ester	54077	DMS-MS	100010225							0.9702	0.9461	0.3653	0.6454	0.8556	0.9275	0.9831	0.8135	0.6409	0.8654	0.8934	1.0567	0.6157	0.6689	1.0169	2.1098	0.2847	0.3468	1.3022	0.7917
9246	TAG55:3-FA18:2	Triacylglycerol	TAG Ester	53575	DMS-MS	100009723							0.9435	0.9115	0.4187	0.5869	0.7433	2.3085	2.6187	2.0034	1.6318	2.2537	0.7168	0.6852	0.338	0.4104	0.494	1.1	0.2261	0.2666	0.6787	0.3419
9258	TAG55:4-FA18:1	Triacylglycerol	TAG Ester	54611	DMS-MS	100010759							1.228	1.0635	0.4187	0.7697	1.0851	1.7874	1.9832	1.5938	1.1951	1.7038	0.4133	0.4909	0.3141	0.3365	0.4543	0.8186	0.1478	0.1303	0.5093	0.2703
9259	TAG55:4-FA18:2	Triacylglycerol	TAG Ester	54078	DMS-MS	100010226							1.1095	1.1202	0.4256	0.6533	1.0345	2.4738	2.4123	2.4316	1.6933	2.3834	0.3523	0.5046	0.226	0.3722	0.388	0.6	0.1802	0.1426	0.4803	0.3199
9273	TAG55:5-FA18:1	Triacylglycerol	TAG Ester	53912	DMS-MS	100010060							1.1091	0.8882	0.4745	0.74	0.931	1.7585	1.9474	1.5534	1.2008	1.5958	0.7138	0.9149	0.5777	0.5548	0.7753	1.069	0.3013	0.244	0.8082	0.4371
9274	TAG55:5-FA18:2	Triacylglycerol	TAG Ester	53913	DMS-MS	100010061							1.174	1.1248	0.5683	0.7396	1.0399	3.5636	3.4149	2.7353	2.0882	3.3166	0.4618	0.6215	0.4419	0.4024	0.5462	1.0105	0.2656	0.197	0.7564	0.477
9280	TAG55:5-FA20:4	Triacylglycerol	TAG Ester	53914	DMS-MS	100010062							0.9612	0.9122	0.3284	0.6386	1.0045	3.641	4.4972	3.4721	2.749	3.7093	0.3906	0.5838	0.3105	0.3071	0.5155	0.5814	0.0848	0.0654	0.3593	0.208
9289	TAG55:6-FA18:1	Triacylglycerol	TAG Ester	53915	DMS-MS	100010063							0.9419	0.8072	0.5106	0.6915	0.8283	1.0894	1.1325	0.96	0.7479	0.9651	0.982	1.1513	0.702	0.8242	0.9604	1.3924	0.4579	0.3251	1.0077	0.6054
9294	TAG55:6-FA20:3	Triacylglycerol	TAG Ester	54445	DMS-MS	100010593							0.9493	0.8055	0.4801	0.6529	0.7933	1.0353	1.108	0.9367	0.7139	0.9281	0.9724	1.1363	0.6884	0.7598	0.937	1.3897	0.4231	0.3211	1.0212	0.5884
9295	TAG55:6-FA20:4	Triacylglycerol	TAG Ester	54269	DMS-MS	100010417							0.9888	0.8712	0.4811	0.68	0.8544	1.9213	2.1181	1.6052	1.3754	1.8636	0.8445	1.0112	0.6164	0.6884	0.8712	1.0913	0.3623	0.2431	0.9287	0.517
9300	TAG55:7-FA15:0	Triacylglycerol	TAG Ester	54270	DMS-MS	100010418							1.0887	1.2309	0.3768	0.7007	0.733	1.6106	2.2298	1.1052	0.9621	1.3195	0.6515	0.9148	0.4495	0.5982	0.7115	1.418	0.3932	0.3153	1.2093	0.4222
9303	TAG55:7-FA18:1	Triacylglycerol	TAG Ester	53916	DMS-MS	100010064							0.8735	0.7293	0.4667	0.6266	0.7399	1.0276	1.0631	0.9284	0.6767	0.9056	0.9668	1.156	0.6784	0.7929	0.9688	1.6795	0.4829	0.3745	1.2501	0.7178
9307	TAG55:7-FA20:3	Triacylglycerol	TAG Ester	53576	DMS-MS	100009724							0.9565	0.8011	0.4642	0.6158	0.8284	1.0283	1.113	0.9875	0.6816	0.925	0.9511	1.1563	0.7136	0.7873	0.9628	1.331	0.4435	0.3163	1.0796	0.6015
9308	TAG55:7-FA20:4	Triacylglycerol	TAG Ester	53917	DMS-MS	100010065							0.9315	0.7819	0.4942	0.6606	0.8093	1.0744	1.1468	0.9526	0.7389	0.9462	0.9804	1.1209	0.7008	0.7957	0.9721	1.3896	0.449	0.3297	0.9902	0.6101
9312	TAG55:7-FA22:6	Triacylglycerol	TAG Ester	54271	DMS-MS	100010419							0.97	0.7093	0.3191	0.4747	0.7101	3.6179	4.1604	3.1907	2.3757	3.2526	1.1745	1.5734	0.9346	0.904	1.4542	1.5454	0.2382	0.252	0.998	0.5635
9318	TAG55:8-FA20:4	Triacylglycerol	TAG Ester	53743	DMS-MS	100009891							0.9183	0.7837	0.4827	0.6264	0.7944	1.0539	1.1438	1.0161	0.7285	0.9583	0.9725	1.1049	0.7019	0.8151	0.942	1.3739	0.4297	0.3155	0.9646	0.5968
9333	TAG56:1-FA16:0	Triacylglycerol	TAG Ester	53401	DMS-MS	100009549							0.4938	0.4615	0.1902	0.3455	0.5142	0.6519	0.7578	0.5207	0.4164	0.6506	2.5458	2.852	1.7296	1.7455	2.5956	4.8638	0.8289	0.7392	3.0195	1.9189
9337	TAG56:1-FA18:1	Triacylglycerol	TAG Ester	54080	DMS-MS	100010228							0.426	0.4224	0.1838	0.3232	0.3777	0.6468	0.6911	0.5816	0.4518	0.5661	1.2744	1.5657	0.9104	0.9595	1.3538	6.8409	1.2662	1.0405	4.5487	2.6263
9348	TAG56:10-FA18:2	Triacylglycerol	TAG Ester	54079	DMS-MS	100010227							1	0.9764	0.3282	0.6265	0.7247	2.3702	2.3022	2.1128	1.4143	2.0127	0.5093	0.6178	0.459	0.4178	0.5754	1.5125	0.292	0.292	0.8512	0.4419
9372	TAG56:2-FA16:0	Triacylglycerol	TAG Ester	53402	DMS-MS	100009550							0.9014	0.7346	0.3611	0.592	0.6637	0.7908	0.8279	0.6518	0.4921	0.7954	2.1312	2.6118	1.5598	1.5353	2.1992	3.0207	0.4854	0.4426	1.8169	1.0872
9374	TAG56:2-FA18:0	Triacylglycerol	TAG Ester	54272	DMS-MS	100010420							0.4419	0.3448	0.1365	0.2838	0.3937	0.7336	0.7658	0.5994	0.4638	0.6412	1.4964	1.7689	1.0923	1.0451	1.6989	5.8189	0.9549	0.8958	3.6066	2.2777
9375	TAG56:2-FA18:1	Triacylglycerol	TAG Ester	53577	DMS-MS	100009725							0.8029	0.6674	0.3824	0.5394	0.683	0.8416	0.9268	0.7652	0.5918	0.7684	1.1731	1.3276	0.8094	0.8838	1.1883	2.7025	0.5909	0.4784	1.8121	1.1031
9377	TAG56:2-FA20:0	Triacylglycerol	TAG Ester	54273	DMS-MS	100010421							0.4951	0.4011	0.1649	0.2895	0.4206	0.8344	0.8673	0.7493	0.5591	0.7108	1.3385	1.6678	0.9303	0.9576	1.4213	6.8101	1.126	0.9746	4.3883	2.5308
9378	TAG56:2-FA20:1	Triacylglycerol	TAG Ester	53403	DMS-MS	100009551							0.4431	0.3961	0.1529	0.3098	0.4176	0.6289	0.6112	0.4993	0.3788	0.4861	2.0304	2.3733	1.4138	1.4156	1.965	5.8566	0.9505	0.9196	3.6565	2.2389
9384	TAG56:3-FA16:0	Triacylglycerol	TAG Ester	54612	DMS-MS	100010760							1.0376	0.8987	0.3487	0.6893	1.0129	1.9478	2.0541	1.597	1.1758	1.714	0.902	0.938	0.5337	0.5852	1.0453	1.1409	0.2364	0.2114	0.7196	0.4632
9386	TAG56:3-FA18:0	Triacylglycerol	TAG Ester	54613	DMS-MS	100010761							0.4608	0.4639	0.2033	0.3562	0.4883	1.3638	1.4413	1.154	0.9137	1.3805	0.5709	0.7068	0.381	0.3918	0.6199	1.3591	0.2607	0.2277	0.9767	0.5081
9387	TAG56:3-FA18:1	Triacylglycerol	TAG Ester	54446	DMS-MS	100010594							0.8521	0.7545	0.3094	0.5462	0.6959	0.6961	0.7657	0.5961	0.4822	0.6569	1.5206	1.8028	1.0468	1.1408	1.5967	3.1105	0.477	0.4882	2.0383	1.1262
9388	TAG56:3-FA18:2	Triacylglycerol	TAG Ester	53404	DMS-MS	100009552							0.5444	0.4693	0.1884	0.3316	0.4831	1.3438	1.5166	1.2888	0.9299	1.1922	0.4259	0.4336	0.2244	0.2858	0.4811	1.3137	0.2034	0.1995	0.8224	0.4528
9390	TAG56:3-FA20:0	Triacylglycerol	TAG Ester	53405	DMS-MS	100009553							0.4735	0.4624	0.1402	0.3491	0.4019	1.4789	1.8017	1.4337	0.9459	1.4983	0.3107	0.4348	0.2649	0.2993	0.4388	1.4059	0.2732	0.2476	0.8747	0.5152
9391	TAG56:3-FA20:1	Triacylglycerol	TAG Ester	53578	DMS-MS	100009726							0.7733	0.6437	0.2772	0.4814	0.6702	0.6186	0.671	0.5456	0.4304	0.6572	1.6501	2.0472	1.1247	1.2033	1.7701	3.7257	0.4964	0.51	2.218	1.2994
9392	TAG56:3-FA20:2	Triacylglycerol	TAG Ester	53579	DMS-MS	100009727							0.7578	0.7033	0.2898	0.5444	0.7063	1.1039	1.2578	1.1064	0.7715	1.0469	0.6931	0.8913	0.5238	0.4287	0.9102	1.6348	0.2835	0.2673	0.9531	0.6536
9398	TAG56:4-FA16:0	Triacylglycerol	TAG Ester	54614	DMS-MS	100010762							1.3085	1.2506	0.4364	0.8432	1.0959	4.825	5.0893	3.9014	3.2169	4.4376	0.6884	1.0063	0.5956	0.68	0.823	1.1011	0.1926	0.1646	0.6993	0.3614
9401	TAG56:4-FA18:0	Triacylglycerol	TAG Ester	53406	DMS-MS	100009554							0.94	0.8571	0.3488	0.6055	0.7427	3.775	4.3294	3.4917	2.6858	3.7963	0.6718	0.8378	0.5179	0.5642	0.7567	1.3558	0.2302	0.1991	0.8184	0.4519
9402	TAG56:4-FA18:1	Triacylglycerol	TAG Ester	53744	DMS-MS	100009892							1.2809	1.1302	0.4376	0.7781	0.9955	1.8842	2.0785	1.549	1.3462	1.7509	0.4879	0.5985	0.3404	0.3807	0.5289	0.8663	0.1202	0.1303	0.5662	0.3045
9403	TAG56:4-FA18:2	Triacylglycerol	TAG Ester	53745	DMS-MS	100009893							1.0178	0.931	0.3441	0.6796	0.9165	2.2521	2.3242	1.8281	1.3893	1.9387	0.4454	0.4288	0.3033	0.3804	0.4647	0.7873	0.1441	0.1471	0.5664	0.2857
9406	TAG56:4-FA20:1	Triacylglycerol	TAG Ester	54274	DMS-MS	100010422							0.8337	0.838	0.3478	0.5771	0.9082	1.7991	1.8863	1.4914	1.1681	1.553	0.412	0.5558	0.3322	0.3249	0.542	0.9647	0.1488	0.1658	0.628	0.3604
9407	TAG56:4-FA20:2	Triacylglycerol	TAG Ester	53580	DMS-MS	100009728							1.4272	1.2366	0.5166	0.9349	1.1576	1.2452	1.5524	1.2842	0.9214	1.1528	0.4866	0.6771	0.3724	0.4451	0.6096	0.8122	0.1132	0.1544	0.5877	0.3287
9408	TAG56:4-FA20:3	Triacylglycerol	TAG Ester	53746	DMS-MS	100009894							0.9918	0.8479	0.3285	0.7208	0.8708	3.1066	3.2259	2.6067	2.0539	2.8651	0.4045	0.5508	0.3304	0.3537	0.5028	1.0643	0.1555	0.1527	0.695	0.3443
9409	TAG56:4-FA20:4	Triacylglycerol	TAG Ester	54615	DMS-MS	100010763							0.9604	0.8047	0.3104	0.5933	0.7876	3.1535	3.4662	2.6724	2.1265	3.148	0.7106	1.0229	0.6686	0.5898	0.9086	1.2836	0.2554	0.21	0.9647	0.4854
9411	TAG56:4-FA22:4	Triacylglycerol	TAG Ester	53918	DMS-MS	100010066							0.8223	0.6592	0.2325	0.4574	0.6084	7.8358	8.3802	6.3145	5.4091	7.246	1.2172	1.5324	0.8721	0.9581	1.4599	1.7034	0.3059	0.1956	1.0419	0.5332
9415	TAG56:5-FA16:0	Triacylglycerol	TAG Ester	54616	DMS-MS	100010764							1.0685	0.924	0.3726	0.6836	0.9317	6.4757	7.0097	5.2783	4.318	5.9285	0.8787	1.1918	0.6186	0.6068	1.0445	1.2462	0.2515	0.2112	0.9365	0.45
9418	TAG56:5-FA18:0	Triacylglycerol	TAG Ester	53919	DMS-MS	100010067							1.0315	0.8112	0.337	0.6861	0.9456	5.0651	5.8936	4.507	3.5329	4.9603	0.6612	0.8098	0.4618	0.5238	0.7337	0.9685	0.1715	0.1791	0.6331	0.3744
9419	TAG56:5-FA18:1	Triacylglycerol	TAG Ester	53920	DMS-MS	100010068							1.1312	1.0089	0.3886	0.7262	0.9737	3.3954	3.5986	2.8094	2.3624	3.0905	0.3786	0.4815	0.2766	0.3194	0.4681	0.577	0.0778	0.086	0.3593	0.195
9420	TAG56:5-FA18:2	Triacylglycerol	TAG Ester	54275	DMS-MS	100010423							1.2652	1.1605	0.4154	0.8061	1.1432	4.7111	5.3931	4.4471	3.3255	4.9438	0.2171	0.277	0.1609	0.2093	0.2415	0.5003	0.0995	0.0884	0.3169	0.1627
9423	TAG56:5-FA20:1	Triacylglycerol	TAG Ester	54447	DMS-MS	100010595							0.9926	0.8042	0.3655	0.6465	0.848	2.4389	2.4312	1.9196	1.5895	2.1435	0.507	0.7086	0.4028	0.4739	0.5279	1.2556	0.2558	0.2473	0.6982	0.431
9424	TAG56:5-FA20:2	Triacylglycerol	TAG Ester	53407	DMS-MS	100009555							1.5105	1.4712	0.5462	0.9007	1.2818	3.177	3.1665	2.5087	2.0613	3.006	0.3033	0.3974	0.2338	0.267	0.2698	0.6621	0.1158	0.1198	0.3904	0.2772
9425	TAG56:5-FA20:3	Triacylglycerol	TAG Ester	54448	DMS-MS	100010596							1.1931	1.1019	0.3887	0.7665	1.034	2.9622	3.3573	2.5488	2.1034	3.0548	0.2217	0.2916	0.1838	0.2001	0.2719	0.4755	0.0696	0.0725	0.353	0.1683
9426	TAG56:5-FA20:4	Triacylglycerol	TAG Ester	54449	DMS-MS	100010597							0.9837	0.9336	0.3678	0.6882	0.9061	3.2089	3.3443	2.7013	2.082	2.974	0.4759	0.5303	0.3484	0.3338	0.5293	0.5401	0.0814	0.0783	0.3927	0.1524
9429	TAG56:5-FA22:4	Triacylglycerol	TAG Ester	54276	DMS-MS	100010424							1.269	1.1786	0.4657	0.8454	1.1564	8.1872	8.0541	6.5892	5.2496	7.1184	0.8778	1.2359	0.7066	0.7716	0.9986	0.8613	0.1342	0.1451	0.6169	0.3102
9430	TAG56:5-FA22:5	Triacylglycerol	TAG Ester	53581	DMS-MS	100009729							0.4812	0.4404	0.1486	0.3013	0.4862	4.8098	5.2575	3.9631	3.0815	4.9847	0.9717	0.9927	0.6542	0.7192	1.0073	1.7802	0.3736	0.2476	1.0905	0.5373
9434	TAG56:6-FA16:0	Triacylglycerol	TAG Ester	54617	DMS-MS	100010765							0.6357	0.663	0.2217	0.4339	0.5535	4.5418	4.513	3.4853	2.9114	3.9834	0.6181	0.7767	0.5197	0.5248	0.6946	0.9029	0.1403	0.2561	0.6076	0.3501
9437	TAG56:6-FA18:0	Triacylglycerol	TAG Ester	53921	DMS-MS	100010069							0.9907	0.6912	0.2942	0.5362	0.7207	6.7318	7.7323	5.9042	4.7915	6.6731	0.6515	0.8251	0.4869	0.5197	0.7161	1.4719	0.2195	0.4302	0.935	0.5036
9438	TAG56:6-FA18:1	Triacylglycerol	TAG Ester	54277	DMS-MS	100010425							1.0585	0.9425	0.3412	0.6694	0.8965	4.8131	5.1059	3.9137	3.3105	4.5835	0.4696	0.6097	0.3525	0.404	0.5396	0.5491	0.0876	0.0914	0.4335	0.1764
9439	TAG56:6-FA18:2	Triacylglycerol	TAG Ester	54081	DMS-MS	100010229							1.4204	1.1861	0.5238	0.9871	1.3815	8.1194	9.4852	6.9778	5.9898	8.2403	0.2791	0.387	0.2049	0.2772	0.3308	0.4814	0.1383	0.1062	0.3669	0.2111
9440	TAG56:6-FA18:3	Triacylglycerol	TAG Ester	53747	DMS-MS	100009895							1.2849	1.2522	0.4814	0.7286	1.2167	3.2717	3.6443	2.9542	2.1759	3.2677	0.5048	0.852	0.439	0.5439	0.6124	1.1566	0.2749	0.2433	0.8149	0.4528
9443	TAG56:6-FA20:2	Triacylglycerol	TAG Ester	54082	DMS-MS	100010230							1.4465	1.074	0.4406	0.8237	1.1702	2.765	3.1007	2.4277	1.9645	2.6452	0.7554	0.9774	0.485	0.6056	0.8917	2.089	0.3305	0.3805	2.083	0.765
9444	TAG56:6-FA20:3	Triacylglycerol	TAG Ester	53408	DMS-MS	100009556							1.9718	1.7943	0.6294	1.3741	1.6726	10.8739	11.4126	8.6703	7.0068	9.7616	0.2397	0.3667	0.1818	0.1907	0.3324	0.3939	0.1183	0.0782	0.4144	0.1874
9445	TAG56:6-FA20:4	Triacylglycerol	TAG Ester	54618	DMS-MS	100010766							1.0171	0.9161	0.3072	0.6105	0.8955	3.8717	4.2599	3.0557	2.6703	3.5684	0.2942	0.3803	0.2138	0.2618	0.3476	0.3124	0.0441	0.0427	0.2468	0.0958
9446	TAG56:6-FA20:5	Triacylglycerol	TAG Ester	54278	DMS-MS	100010426							0.8309	0.9216	0.3325	0.6967	0.7516	5.2887	5.4727	4.6605	3.2365	4.8525	0.568	0.7018	0.4394	0.5017	0.7095	1.561	0.2613	0.2041	1.0235	0.3689
9448	TAG56:6-FA22:4	Triacylglycerol	TAG Ester	53922	DMS-MS	100010070							2.0322	1.6684	0.5914	1.1882	1.634	11.3728	11.471	9.4602	7.6556	10.4519	0.6055	0.7805	0.3998	0.4363	0.5479	0.747	0.1444	0.157	0.4425	0.2541
9449	TAG56:6-FA22:5	Triacylglycerol	TAG Ester	54083	DMS-MS	100010231							0.57	0.5335	0.1928	0.3662	0.5214	3.6017	3.9608	3.0802	2.3998	3.3015	0.6091	0.7035	0.4213	0.4989	0.6882	0.8784	0.1257	0.1336	0.5824	0.2805
9450	TAG56:6-FA22:6	Triacylglycerol	TAG Ester	53582	DMS-MS	100009730							0.4098	0.3664	0.1481	0.2677	0.3271	4.4151	4.6678	3.5799	2.8518	4.1185	0.8906	1.0748	0.7155	0.7835	1.1207	1.4318	0.3185	0.2236	0.9719	0.5828
9454	TAG56:7-FA16:0	Triacylglycerol	TAG Ester	53748	DMS-MS	100009896							0.6384	0.6183	0.2221	0.4099	0.533	3.2147	3.3186	2.7643	2.0994	3.0362	1.2155	1.6435	0.9533	0.9619	1.4765	1.0332	0.1805	0.1916	0.7443	0.4153
9455	TAG56:7-FA16:1	Triacylglycerol	TAG Ester	53583	DMS-MS	100009731							1.2002	1.2886	0.4275	0.6876	0.9253	6.5889	7.3562	5.7749	4.5557	6.4121	0.5842	0.7684	0.4355	0.4867	0.6635	0.6333	0.1219	0.1192	0.3548	0.2772
9456	TAG56:7-FA18:0	Triacylglycerol	TAG Ester	53749	DMS-MS	100009897							0.4191	0.4153	0.2112	0.2812	0.4701	1.8767	2.086	1.7905	1.3765	1.9882	0.8178	0.9756	0.536	0.6452	0.8974	2.3234	0.3682	0.404	1.5547	0.9468
9457	TAG56:7-FA18:1	Triacylglycerol	TAG Ester	53584	DMS-MS	100009732							0.9977	0.9224	0.3244	0.5936	0.8828	5.7586	6.1922	4.8901	4.0049	5.395	0.6333	0.8566	0.4686	0.4937	0.776	0.7259	0.111	0.124	0.5608	0.257
9458	TAG56:7-FA18:2	Triacylglycerol	TAG Ester	53409	DMS-MS	100009557							1.119	0.9946	0.3776	0.8328	0.9957	9.5789	10.7236	7.8874	6.7903	8.8963	0.3702	0.3803	0.1825	0.2562	0.4128	0.5306	0.1138	0.0797	0.3837	0.2036
9459	TAG56:7-FA18:3	Triacylglycerol	TAG Ester	53585	DMS-MS	100009733							1.3018	0.9084	0.4182	0.835	0.9715	3.5686	3.7836	3.0648	2.5212	3.6111	0.6029	0.8278	0.4016	0.5371	0.7443	1.3277	0.3837	0.2214	0.8009	0.5768
9463	TAG56:7-FA20:3	Triacylglycerol	TAG Ester	53410	DMS-MS	100009558							1.7918	1.4708	0.5886	0.9834	1.3982	8.3444	9.3375	6.8319	5.8514	8.2225	0.7794	0.8153	0.4365	0.5561	0.7563	1.0166	0.338	0.2327	0.8752	0.3629
9464	TAG56:7-FA20:4	Triacylglycerol	TAG Ester	53750	DMS-MS	100009898							1.4701	1.2762	0.4241	0.9111	1.2908	10.5744	11.7555	8.733	7.5461	10.1605	0.2114	0.2499	0.1732	0.1994	0.2947	0.2888	0.0659	0.0734	0.2253	0.11
9465	TAG56:7-FA20:5	Triacylglycerol	TAG Ester	54279	DMS-MS	100010427							1.0439	0.8949	0.2907	0.5864	0.9561	5.4759	5.7379	4.6337	3.8062	4.9919	0.4703	0.4098	0.3082	0.3374	0.4441	0.7704	0.1448	0.1327	0.6037	0.2858
9467	TAG56:7-FA22:4	Triacylglycerol	TAG Ester	54084	DMS-MS	100010232							1.0021	1.1869	0.333	0.8784	1.1491	9.189	9.3512	6.4605	5.3767	8.1955	0.6365	0.333	0.333	0.333	0.333	1.0519	0.333	0.333	0.7672	0.333
9468	TAG56:7-FA22:5	Triacylglycerol	TAG Ester	54450	DMS-MS	100010598							1.2363	1.1332	0.4313	0.6941	1.0136	8.4979	8.6014	6.6291	5.194	7.6951	0.5951	0.6487	0.3964	0.5227	0.5799	0.6943	0.1302	0.1193	0.505	0.2645
9469	TAG56:7-FA22:6	Triacylglycerol	TAG Ester	54619	DMS-MS	100010767							0.4812	0.4725	0.184	0.3343	0.4417	3.1524	3.4607	2.7002	2.0424	3.1348	0.6021	0.7623	0.4568	0.5584	0.7882	0.7644	0.1268	0.1082	0.5465	0.2839
9473	TAG56:8-FA16:0	Triacylglycerol	TAG Ester	53923	DMS-MS	100010071							0.8416	0.7374	0.3129	0.485	0.7093	1.5258	1.7754	1.3623	1.0054	1.4555	1.785	2.1405	1.3095	1.2495	1.8269	0.9216	0.1709	0.1571	0.6407	0.3845
9474	TAG56:8-FA16:1	Triacylglycerol	TAG Ester	54085	DMS-MS	100010233							1.0322	1.0362	0.3703	0.7428	0.8697	4.3156	5.0822	4.3922	3.0727	4.3615	0.6606	0.7024	0.4698	0.3853	0.8077	0.9067	0.1239	0.1532	0.5148	0.3267
9476	TAG56:8-FA18:1	Triacylglycerol	TAG Ester	54280	DMS-MS	100010428							0.6024	0.5162	0.2017	0.3866	0.4703	1.5591	1.6143	1.279	0.979	1.4228	0.6775	0.7561	0.4766	0.443	0.6263	1.8509	0.2857	0.301	1.0563	0.7265
9477	TAG56:8-FA18:2	Triacylglycerol	TAG Ester	53411	DMS-MS	100009559							1.0268	0.9732	0.4107	0.75	0.8891	9.2634	10.4101	8.3033	6.5689	9.0989	0.306	0.6494	0.295	0.2633	0.404	0.6859	0.1471	0.1471	0.4835	0.1471
9478	TAG56:8-FA18:3	Triacylglycerol	TAG Ester	53924	DMS-MS	100010072							0.7348	0.761	0.2861	0.5083	0.6199	3.0637	3.903	3.0266	2.2235	3.6376	0.6806	0.8683	0.5667	0.4992	0.8432	1.2599	0.3429	0.3463	0.7455	0.5038
9482	TAG56:8-FA20:4	Triacylglycerol	TAG Ester	54451	DMS-MS	100010599							1.3085	1.333	0.4387	0.7843	1.1508	8.9805	9.7242	6.7154	6.1118	8.1441	0.5098	0.5455	0.378	0.4365	0.5453	0.7154	0.2329	0.1721	0.5466	0.2703
9483	TAG56:8-FA20:5	Triacylglycerol	TAG Ester	53751	DMS-MS	100009899							1.1774	0.9976	0.4463	0.8838	0.8114	9.5101	11.6382	8.0206	7.2456	10.048	0.4352	0.601	0.369	0.3686	0.6618	0.8828	0.26	0.1462	0.6898	0.3135
9485	TAG56:8-FA22:5	Triacylglycerol	TAG Ester	54620	DMS-MS	100010768							1.1254	1.0764	0.4268	0.7323	0.9565	6.3776	7.082	5.9293	4.4615	6.585	0.5635	0.6226	0.3754	0.5317	0.59	1.3215	0.3274	0.2819	1.0986	0.418
9486	TAG56:8-FA22:6	Triacylglycerol	TAG Ester	53412	DMS-MS	100009560							1.0983	0.9198	0.3759	0.6772	0.8966	7.4243	8.3866	6.7102	5.0241	7.5514	0.6083	0.692	0.4492	0.5312	0.6955	0.6765	0.0954	0.126	0.5195	0.2202
9494	TAG56:9-FA18:3	Triacylglycerol	TAG Ester	54621	DMS-MS	100010769							0.8855	1.0212	0.3383	0.5492	0.6557	3.3262	4.8081	2.8651	2.4688	3.3259	0.566	0.7425	0.6598	0.417	0.2899	1.4111	0.2899	0.2899	0.2899	0.4759
9497	TAG56:9-FA20:4	Triacylglycerol	TAG Ester	54622	DMS-MS	100010770							1.23	1.3722	0.3286	0.8732	0.9971	9.5221	12.1104	7.7995	7.0754	9.554	0.5688	0.6843	0.5389	0.4423	0.7988	0.8376	0.1802	0.2031	0.6367	0.1802
9498	TAG56:9-FA20:5	Triacylglycerol	TAG Ester	53925	DMS-MS	100010073							1.1442	1.0153	0.297	0.904	0.8492	7.4166	7.551	5.7657	5.362	6.6475	0.8882	1.011	0.4841	0.5425	0.9129	1.656	0.3178	0.2638	0.9776	0.4667
9501	TAG56:9-FA22:6	Triacylglycerol	TAG Ester	54452	DMS-MS	100010600							1.0281	1	0.4089	0.6563	0.9623	8.9765	10.5458	7.9555	6.0601	9.1522	0.3335	0.5236	0.3215	0.3204	0.4812	0.5222	0.11	0.11	0.5101	0.2414
9529	TAG57:2-FA18:1	Triacylglycerol	TAG Ester	54086	DMS-MS	100010234							1.1812	0.9965	0.4436	0.7481	0.9683	1.5474	1.4339	1.2922	0.9933	1.4568	0.9893	1.2825	0.6974	0.7744	1.2155	1.0013	0.1542	0.2306	0.6276	0.3765
9539	TAG57:3-FA18:2	Triacylglycerol	TAG Ester	53586	DMS-MS	100009734							1.1923	1.1496	0.4577	0.704	1.0096	3.4503	3.837	3.0212	2.5536	3.7666	0.4888	0.5597	0.4026	0.3989	0.7186	0.8654	0.2218	0.1685	0.4563	0.2923
9608	TAG57:8-FA22:6	Triacylglycerol	TAG Ester	54454	DMS-MS	100010602							0.951	0.7395	0.4603	0.6259	0.7474	1.6256	1.7163	1.4309	1.115	1.5103	0.9466	1.1798	0.6239	0.752	0.9094	1.3546	0.4025	0.291	0.8809	0.575
9617	TAG57:9-FA22:6	Triacylglycerol	TAG Ester	53413	DMS-MS	100009561							0.9382	0.7732	0.4867	0.6511	0.7856	1.0194	1.0963	0.9651	0.7197	0.9277	0.9896	1.1312	0.6897	0.7918	0.9393	1.4063	0.4432	0.3214	1.0213	0.5981
9635	TAG58:10-FA18:2	Triacylglycerol	TAG Ester	54281	DMS-MS	100010429							1.0136	0.8806	0.4518	0.6928	1.0938	4.0413	4.1826	3.5393	2.5995	3.2604	0.5769	0.7045	0.1443	0.5081	0.4421	0.8897	0.1443	0.2342	0.5491	0.3147
9639	TAG58:10-FA20:4	Triacylglycerol	TAG Ester	53414	DMS-MS	100009562							1.0917	0.9481	0.3765	0.6896	1.1245	13.1236	14.8504	10.1252	8.4423	11.9687	0.4133	0.4939	0.2978	0.3978	0.5173	0.9125	0.1301	0.1301	0.5393	0.3127
9640	TAG58:10-FA20:5	Triacylglycerol	TAG Ester	54087	DMS-MS	100010235							0.7728	1.0159	0.3495	0.6104	1.0825	7.2191	8.6523	5.8753	5.1502	7.7052	0.541	0.8164	0.3955	0.4115	0.6254	1.1955	0.2352	0.1908	0.1908	0.1908
9642	TAG58:10-FA22:5	Triacylglycerol	TAG Ester	53752	DMS-MS	100009900							0.9748	1.2172	0.619	0.8531	0.8733	2.5075	2.822	2.654	1.7405	2.7095	0.7661	0.7339	0.4926	0.6029	0.8148	1.2576	0.3749	0.2718	1.0252	0.3734
9643	TAG58:10-FA22:6	Triacylglycerol	TAG Ester	53587	DMS-MS	100009735							1.0078	0.9081	0.339	0.6427	0.7704	11.8249	12.5325	9.3042	7.2037	10.9442	0.4883	0.6142	0.4154	0.36	0.6144	0.6705	0.2142	0.1376	0.5749	0.2785
9674	TAG58:2-FA18:1	Triacylglycerol	TAG Ester	53753	DMS-MS	100009901							0.8523	0.721	0.2892	0.5395	0.6425	0.6262	0.6743	0.5546	0.3548	0.5911	2.1272	2.3613	1.4889	1.4362	2.2542	5.4712	0.8668	0.8232	3.5129	2.1579
9685	TAG58:3-FA18:1	Triacylglycerol	TAG Ester	54282	DMS-MS	100010430							1.0331	0.9208	0.3444	0.6456	0.8644	0.5117	0.5095	0.481	0.3354	0.4754	1.4366	1.6596	0.9899	1.0428	1.5596	2.5232	0.3452	0.3684	1.4729	0.8831
9710	TAG58:5-FA18:1	Triacylglycerol	TAG Ester	53588	DMS-MS	100009736							1.3718	1.2396	0.4684	0.8805	1.063	4.2902	4.4089	4.0807	2.9049	3.9616	0.7784	0.8651	0.5216	0.5991	0.896	0.8735	0.1335	0.1448	0.7044	0.3015
9724	TAG58:6-FA16:0	Triacylglycerol	TAG Ester	53589	DMS-MS	100009737							0.6671	0.5547	0.2898	0.4247	0.5968	3.261	3.7219	2.8512	2.4023	3.3649	1.0736	1.4728	0.8352	0.7454	1.0513	1.5201	0.244	0.5812	1.1377	0.5817
9726	TAG58:6-FA18:0	Triacylglycerol	TAG Ester	54455	DMS-MS	100010603							0.5361	0.4438	0.1568	0.2925	0.3553	4.4819	4.9073	3.8772	3.1923	4.3157	0.4999	0.7588	0.4545	0.5464	0.6717	1.2485	0.1786	0.3944	0.7394	0.4013
9727	TAG58:6-FA18:1	Triacylglycerol	TAG Ester	53754	DMS-MS	100009902							0.9875	0.8734	0.3744	0.6049	0.8309	5.6002	6.1998	4.9939	3.9271	5.4433	0.8006	1.0098	0.5754	0.7334	0.9217	0.9292	0.1235	0.1505	0.6609	0.3082
9734	TAG58:6-FA20:4	Triacylglycerol	TAG Ester	54283	DMS-MS	100010431							1.3249	1.117	0.4105	0.7638	1.1268	2.3645	2.7023	2.0088	1.7344	2.0719	0.3422	0.4069	0.2775	0.3594	0.4321	0.3974	0.1044	0.0598	0.3243	0.1535
9737	TAG58:6-FA22:4	Triacylglycerol	TAG Ester	53415	DMS-MS	100009563							1.297	1.1694	0.4107	0.7076	1.019	7.893	8.2379	6.663	5.3094	7.666	0.8471	1.0399	0.6097	0.8171	1.0738	0.9041	0.1345	0.145	0.7577	0.3319
9738	TAG58:6-FA22:5	Triacylglycerol	TAG Ester	53590	DMS-MS	100009738							0.3698	0.3729	0.1413	0.2522	0.3098	2.827	2.8559	2.559	1.9039	2.7589	0.5996	0.6784	0.382	0.4909	0.6509	0.9543	0.1727	0.1708	0.6696	0.3875
9742	TAG58:7-FA16:0	Triacylglycerol	TAG Ester	53591	DMS-MS	100009739							0.2896	0.293	0.1077	0.1929	0.3276	1.2553	1.4306	0.9644	0.8546	1.1915	1.5112	2.0156	1.0356	1.1114	1.7479	1.6907	0.25	0.2949	1.1374	0.6995
9744	TAG58:7-FA18:0	Triacylglycerol	TAG Ester	53416	DMS-MS	100009564							0.5596	0.5486	0.205	0.3144	0.4696	4.4361	4.7541	3.7663	2.7934	4.096	0.8299	0.9534	0.5328	0.6792	0.9137	1.11	0.1621	0.1884	0.7602	0.4513
9745	TAG58:7-FA18:1	Triacylglycerol	TAG Ester	54284	DMS-MS	100010432							0.5977	0.5894	0.2038	0.3996	0.4941	4.0647	4.6197	3.7355	2.8252	4.1877	0.6379	0.7456	0.4755	0.5438	0.6849	0.8313	0.1142	0.1301	0.5638	0.2566
9746	TAG58:7-FA18:2	Triacylglycerol	TAG Ester	53926	DMS-MS	100010074							1.0364	0.9913	0.3823	0.6586	0.9109	8.9426	10.7052	8.0757	6.3227	8.8213	0.6351	0.791	0.4615	0.5929	1.0087	0.8979	0.265	0.2152	0.8837	0.4005
9752	TAG58:7-FA20:4	Triacylglycerol	TAG Ester	54456	DMS-MS	100010604							1.6323	1.5688	0.5976	1.0277	1.5002	6.5837	6.4401	4.9457	4.1742	5.8099	0.2675	0.3987	0.1866	0.2389	0.3669	0.5741	0.0946	0.1119	0.4194	0.2158
9755	TAG58:7-FA22:4	Triacylglycerol	TAG Ester	54623	DMS-MS	100010771							1.3845	1.5548	0.4821	0.957	1.3111	15.8893	18.5215	13.2976	11.3418	13.516	0.5808	0.8589	0.4167	0.537	0.6892	0.6646	0.1871	0.247	0.6146	0.1871
9756	TAG58:7-FA22:5	Triacylglycerol	TAG Ester	53417	DMS-MS	100009565							0.6617	0.5159	0.2042	0.4016	0.4893	4.03	4.3733	3.588	2.7589	4.0391	0.5378	0.7872	0.4771	0.5447	0.6656	0.8208	0.1066	0.1256	0.7079	0.2504
9757	TAG58:7-FA22:6	Triacylglycerol	TAG Ester	53418	DMS-MS	100009566							0.3059	0.2603	0.092	0.1876	0.2083	2.1807	2.2381	1.9537	1.3508	1.951	0.508	0.5845	0.3647	0.3902	0.6018	0.9963	0.163	0.1541	0.6078	0.3616
9763	TAG58:8-FA18:1	Triacylglycerol	TAG Ester	54457	DMS-MS	100010605							0.6314	0.5823	0.2318	0.4377	0.578	3.0334	3.2627	2.7327	2.2067	3.0824	0.7012	0.9618	0.5231	0.5843	0.859	0.8399	0.1287	0.1481	0.5507	0.2976
9764	TAG58:8-FA18:2	Triacylglycerol	TAG Ester	53755	DMS-MS	100009903							1.131	0.9808	0.3877	0.6322	0.8294	12.0328	13.0022	10.7136	8.2947	11.9805	0.683	0.8055	0.455	0.6363	0.7774	0.9859	0.212	0.1603	0.6244	0.3396
9769	TAG58:8-FA20:3	Triacylglycerol	TAG Ester	54088	DMS-MS	100010236							1.3803	1.1836	0.43	0.9863	1.1475	8.7273	10.0651	7.4737	6.2549	8.2252	0.6289	0.6878	0.3766	0.4639	0.5195	1.0137	0.2519	0.2286	0.8184	0.3001
9770	TAG58:8-FA20:4	Triacylglycerol	TAG Ester	54458	DMS-MS	100010606							1.5516	1.1464	0.4093	0.8951	1.2351	9.19	10.0522	7.3138	6.1242	8.3015	0.289	0.3974	0.2062	0.2355	0.3425	0.4386	0.1077	0.1061	0.3856	0.1781
9774	TAG58:8-FA22:5	Triacylglycerol	TAG Ester	53756	DMS-MS	100009904							0.7874	0.7085	0.2487	0.5524	0.7506	8.7386	9.6224	7.332	5.6291	8.2586	0.5209	0.7789	0.4349	0.4464	0.5906	1.0144	0.246	0.2053	0.9856	0.3572
9775	TAG58:8-FA22:6	Triacylglycerol	TAG Ester	53419	DMS-MS	100009567							0.457	0.4283	0.1557	0.3312	0.3918	3.0927	3.3929	2.7046	2.0766	3.0168	0.6112	0.7216	0.4209	0.5583	0.6807	0.6707	0.0993	0.1111	0.4701	0.2459
9781	TAG58:9-FA18:1	Triacylglycerol	TAG Ester	54089	DMS-MS	100010237							1.1798	0.947	0.3648	0.7893	0.9309	1.6188	1.657	1.2166	1.0267	1.4004	0.9895	1.209	0.7392	0.7487	1.0105	0.9339	0.1447	0.2291	0.5641	0.338
9782	TAG58:9-FA18:2	Triacylglycerol	TAG Ester	54624	DMS-MS	100010772							1.3566	0.9683	0.4226	0.8033	0.875	8.8248	9.8004	7.1013	5.9662	8.9645	0.6635	0.8097	0.475	0.4896	0.6902	0.8303	0.2383	0.2132	0.6907	0.4205
9787	TAG58:9-FA20:4	Triacylglycerol	TAG Ester	53927	DMS-MS	100010075							1.2116	1.0015	0.3343	0.692	1.081	11.531	11.8703	8.5245	7.5981	10.0327	0.3628	0.417	0.3295	0.248	0.3575	0.5203	0.0947	0.1013	0.4046	0.1534
9790	TAG58:9-FA22:5	Triacylglycerol	TAG Ester	53420	DMS-MS	100009568							0.5675	0.7332	0.3129	0.5377	0.5771	1.8602	2.2989	1.793	1.296	1.834	0.8433	0.9941	0.6361	0.7029	0.8743	1.8555	0.5799	0.3898	1.7033	0.5403
9791	TAG58:9-FA22:6	Triacylglycerol	TAG Ester	54459	DMS-MS	100010607							0.8664	0.9029	0.291	0.6114	0.7665	10.4442	11.3893	9.1598	7.2728	9.8869	0.4262	0.5123	0.2998	0.472	0.5133	0.5671	0.1155	0.1074	0.4458	0.1794
9887	TAG60:10-FA22:5	Triacylglycerol	TAG Ester	53757	DMS-MS	100009905							0.4574	0.5443	0.2112	0.3978	0.4816	2.9324	3.6157	2.8106	2.1413	3.304	0.9062	1.032	0.6051	0.7007	0.8601	1.5818	0.4267	0.3132	1.4817	0.5035
9888	TAG60:10-FA22:6	Triacylglycerol	TAG Ester	53758	DMS-MS	100009906							0.9791	0.9358	0.3703	0.6365	1.0396	10.668	11.5487	9.843	6.8497	10.4997	0.6398	0.8906	0.439	0.4963	0.868	1.0555	0.191	0.1295	0.7375	0.306
9901	TAG60:11-FA22:5	Triacylglycerol	TAG Ester	54090	DMS-MS	100010238							0.9787	1.1532	0.4401	0.69	0.9837	5.1563	5.6327	4.6145	3.4295	5.5393	0.6796	0.8019	0.4835	0.5119	0.6254	1.2671	0.344	0.265	1.0163	0.3985
9902	TAG60:11-FA22:6	Triacylglycerol	TAG Ester	53421	DMS-MS	100009569							0.9959	0.8525	0.2827	0.6729	0.9033	13.1877	14.0696	11.0036	8.7623	12.8015	0.7356	0.8211	0.5254	0.5019	0.8246	1.0871	0.2061	0.2096	0.7714	0.3855
9914	TAG60:12-FA22:6	Triacylglycerol	TAG Ester	54285	DMS-MS	100010433							0.9103	0.7073	0.2693	0.4757	0.7336	10.8404	12.1355	9.2144	7.4711	11.1199	0.6611	0.7427	0.4926	0.4858	0.656	1.2879	0.1997	0.162	0.8357	0.4355
6490	Total CE	Neutral Complex Lipids SUM	Cholesteryl Esters	54657	DMS-MS	100010820							1.697	1.43	0.6343	1.1401	1.469	0.9809	1.0666	0.7994	0.6144	0.8604	0.2942	0.3317	0.1988	0.2094	0.2892	1.3863	0.2013	0.2492	0.8998	0.5677
6483	Total CER	Sphingolipid SUM	Ceramides	54667	DMS-MS	100010830							1.3015	1.0744	0.445	0.7959	1.0266	2.0529	2.1158	1.6861	1.2725	1.935	0.4902	0.6425	0.3658	0.3821	0.5236	1.5209	0.2573	0.2639	0.972	0.571
6491	Total DAG	Neutral Complex Lipids SUM	Diacylglycerols	54659	DMS-MS	100010822							1.215	1.0989	0.4391	0.6627	0.8854	0.9149	0.987	0.791	0.5456	0.8636	1.7077	2.0172	1.2679	1.2412	1.8106	3.1562	0.5912	0.5675	2.088	1.2885
6484	Total DCER	Sphingolipid SUM	Dihydroceramides	54670	DMS-MS	100010833							1.6526	1.3589	0.5867	1.0562	1.3756	2.9999	3.0666	2.4121	1.7076	2.6829	0.5609	0.6463	0.3716	0.4153	0.553	1.4983	0.2755	0.2543	0.9438	0.5511
6489	Total FFA	Neutral Complex Lipids SUM	Free Fatty Acids	54660	DMS-MS	100010823							1.1394	1.0338	0.5244	0.7486	1.2376	0.9647	1.0241	1.1479	0.6763	0.8963	0.8854	1.0528	0.6831	0.7787	0.9669	2.0256	0.2486	0.3581	1.2249	0.7841
6485	Total HCER	Sphingolipid SUM	Hexosylceramides	54668	DMS-MS	100010831							0.7543	0.6621	0.2864	0.4988	0.6704	0.7401	0.8124	0.6605	0.4638	0.7127	1.596	1.9731	1.1103	1.2775	1.6699	3.9775	0.8897	0.7089	2.6832	1.696
6486	Total LCER	Sphingolipid SUM	Lactosylceramides	54669	DMS-MS	100010832							1.258	1.0111	0.4567	0.8001	1.0361	0.6763	0.6891	0.5975	0.4049	0.6002	0.823	1.0659	0.6007	0.6941	0.8952	18.4224	3.6494	3.0103	12.7753	7.4818
6479	Total LPC	Phospholipid SUM	Lysophosphatidylcholines	54664	DMS-MS	100010827							1.2618	0.9973	0.393	0.8263	1.0762	1.5358	1.5298	1.438	0.8345	1.3207	0.9433	1.5019	0.7566	1.0027	1.4659	3.2031	0.476	0.5206	1.7755	1.3319
6481	Total LPE	Phospholipid SUM	Lysophosphatidylethanolamines	54665	DMS-MS	100010828							0.9896	0.9766	0.3736	0.7729	1.0637	1.3088	1.1237	1.0256	0.694	1.0472	1.3706	1.2272	0.669	0.8387	1.1448	1.7466	0.3275	0.3372	1.2166	0.763
6494	Total MAG	Neutral Complex Lipids SUM	Monoacylglycerols	62056	DMS-MS	100020183							1.255	0.6706	0.5219	0.755	1.1595	0.8258	0.5156	0.8576	0.242	0.7904	1.1654	0.7401	0.6622	1.2431	1.0347	0.9669	0.1688	0.3087	0.9863	0.5534
6478	Total PC	Phospholipid SUM	Phosphatidylcholines	54661	DMS-MS	100010824							1.1996	0.9618	0.5096	0.811	1.0198	1.2306	1.4692	1.0872	0.664	1.0604	0.8819	1.1084	0.6279	0.68	0.9254	2.1721	0.4638	0.3737	1.2797	0.9396
6480	Total PE	Phospholipid SUM	Phosphatidylethanolamines	54662	DMS-MS	100010825							1.2867	1.0069	0.4109	0.742	0.9479	1.0651	1.0862	0.8127	0.6425	0.9221	0.7436	0.9111	0.5523	0.6106	0.8044	2.1073	0.3914	0.3818	1.3238	0.7798
6482	Total PI	Phospholipid SUM	Phosphatidylinositols	54663	DMS-MS	100010826							0.9977	0.8718	0.4483	0.8566	0.8398	1.462	1.7116	0.7478	0.6327	0.9743	0.8793	1.3311	0.6153	0.744	1.0211	2.1035	0.7761	0.4609	2.0201	1.0023
6487	Total SM	Sphingolipid SUM	Sphingomyelins	54666	DMS-MS	100010829							1.2729	1.0738	0.4607	0.8068	1.06	0.9915	1.0526	0.8576	0.5926	0.8971	0.9061	1.1321	0.6501	0.7192	0.9891	2.0869	0.416	0.3752	1.3883	0.852
6493	Total TAG	Neutral Complex Lipids SUM	Triacylglycerols	54658	DMS-MS	100010821							0.7103	0.6161	0.3253	0.4864	0.6142	1.0429	1.127	0.9233	0.7138	0.9622	0.8087	0.9409	0.5736	0.6253	0.8321	1.6415	0.3727	0.3075	1.13	0.669
