# Supplementary material for: Ether phospholipids are required for mitochondrial reactive oxygen species homeostasis
Source: Nat Commun. 2023 Apr 17;14:2194. doi: 10.1038/s41467-023-37924-9 (PMC10110566; doi:10.1038/s41467-023-37924-9)
Supplement: Supplementary file 7 — Supplementary Data 3 [file 41467_2023_37924_MOESM7_ESM.xlsx]

## Sheet: Lipidomics in PDX lines
feature	class	structuralcategory	functionalcategory	totallength	totaldb	totaloh	fullname	patc108-1	patc108-2	patc108-3	patc124-1	patc124-2	patc124-3	patc148-1	patc148-2	patc148-3	patc66-1	patc66-2	patc66-3
CE 14:0;0	CE	STE	STO	14	0	0		NA	NA	NA	NA	4.32713	NA	NA	NA	NA	NA	NA	NA
CE 14:1;0	CE	STE	STO	14	1	0		NA	NA	NA	NA	NA	NA	NA	NA	NA	NA	NA	NA
CE 15:0;0	CE	STE	STO	15	0	0		NA	NA	NA	NA	15.0484	NA	NA	NA	NA	NA	NA	NA
CE 16:0;0	CE	STE	STO	16	0	0		NA	NA	NA	NA	14.2926	NA	26.3718	25.1604	28.4487	27.5565	28.3955	29.855
CE 16:1;0	CE	STE	STO	16	1	0		NA	NA	NA	NA	17.8037	NA	14.8619	15.1955	18.5348	17.4198	19.48	18.6867
CE 17:0;0	CE	STE	STO	17	0	0		NA	NA	NA	NA	3.87438	NA	NA	NA	NA	NA	NA	NA
CE 17:1;0	CE	STE	STO	17	1	0		NA	NA	NA	NA	NA	NA	3.45474	3.99822	3.70708	3.53853	NA	NA
CE 18:0;0	CE	STE	STO	18	0	0		NA	NA	NA	NA	7.1944	NA	5.89982	6.2952	5.30377	4.91505	NA	5.20131
CE 18:1;0	CE	STE	STO	18	1	0		7.87837	7.83243	7.82039	9.84385	26.216	10.5594	55.2452	56.3583	60.4075	52.1646	58.0594	61.8543
CE 18:2;0	CE	STE	STO	18	2	0		NA	NA	NA	NA	7.81435	NA	14.3847	11.8205	15.4487	17.1362	17.5324	20.4661
CE 20:1;0	CE	STE	STO	20	1	0		NA	NA	NA	NA	NA	NA	NA	NA	NA	NA	NA	NA
CE 20:3;0	CE	STE	STO	20	3	0		NA	NA	NA	NA	NA	NA	NA	NA	NA	NA	NA	NA
CE 20:4;0	CE	STE	STO	20	4	0		NA	NA	NA	NA	NA	NA	8.88209	NA	NA	14.3256	13.3697	15.8245
CE 21:0;0	CE	STE	STO	21	0	0		NA	NA	NA	NA	20.2295	NA	NA	NA	NA	NA	NA	NA
CE 22:0;0	CE	STE	STO	22	0	0		NA	NA	NA	NA	10.8616	NA	NA	NA	NA	NA	NA	NA
CE 22:5;0	CE	STE	STO	22	5	0		NA	NA	NA	NA	NA	NA	NA	NA	NA	NA	NA	NA
CE 22:6;0	CE	STE	STO	22	6	0		NA	NA	NA	NA	NA	NA	4.4536	3.20965	NA	NA	NA	NA
CE 23:0;0	CE	STE	STO	23	0	0		NA	NA	NA	NA	8.24174	NA	NA	NA	NA	NA	NA	NA
CE 24:1;0	CE	STE	STO	24	1	0		NA	NA	NA	NA	3.38721	NA	NA	NA	NA	NA	NA	NA
Cer 32:0;1	Cer	SL	MEM	32	0	1		NA	NA	NA	NA	NA	NA	NA	NA	NA	NA	NA	NA
Cer 32:0;2	Cer	SL	MEM	32	0	2		0.297482	0.312562	0.194005	NA	NA	NA	0.116187	NA	NA	0.16062	NA	0.151369
Cer 32:1;2	Cer	SL	MEM	32	1	2		0.926699	0.950988	1.02199	0.28877	0.512656	0.311732	0.576489	0.539306	0.533735	0.564086	0.690748	0.612281
Cer 32:1;3	Cer	SL	MEM	32	1	3		NA	NA	NA	NA	NA	NA	NA	NA	NA	NA	NA	NA
Cer 34:0;2	Cer	SL	MEM	34	0	2		3.42061	3.39957	3.24529	0.749599	0.924142	0.837858	1.60981	1.60119	1.5601	1.87178	2.09055	1.89621
Cer 34:0;3	Cer	SL	MEM	34	0	3		NA	NA	NA	NA	0.164876	NA	NA	NA	NA	NA	NA	NA
Cer 34:1;2	Cer	SL	MEM	34	1	2		25.7633	25.3231	24.7819	7.20986	8.44775	7.83848	16.7499	16.4221	16.7935	10.5472	10.9792	10.2912
Cer 34:1;3	Cer	SL	MEM	34	1	3		0.255837	0.187552	0.187034	NA	0.404001	NA	NA	NA	NA	NA	NA	NA
Cer 34:2;2	Cer	SL	MEM	34	2	2		1.18697	1.18018	1.27212	0.151393	0.230218	NA	0.946081	0.983224	0.936521	0.405982	0.476007	0.431997
Cer 34:2;3	Cer	SL	MEM	34	2	3		0.155049	NA	NA	NA	NA	NA	NA	NA	NA	NA	NA	NA
Cer 36:0;2	Cer	SL	MEM	36	0	2		0.709108	0.544292	0.587493	0.166683	0.237681	NA	0.159977	0.172028	0.184571	NA	NA	0.155588
Cer 36:1;1	Cer	SL	MEM	36	1	1		NA	NA	NA	NA	NA	NA	NA	NA	NA	NA	NA	NA
Cer 36:1;2	Cer	SL	MEM	36	1	2		4.51328	4.36387	4.28923	1.09684	1.42043	1.24241	1.88638	1.82577	1.8129	0.741669	0.818082	0.849473
Cer 36:1;3	Cer	SL	MEM	36	1	3		0.188582	0.205232	NA	NA	0.319669	NA	0.201541	NA	NA	NA	NA	NA
Cer 36:2;2	Cer	SL	MEM	36	2	2		0.713015	0.694058	0.764188	NA	0.224989	NA	0.446609	0.431216	0.452126	0.173693	NA	NA
Cer 36:2;4	Cer	SL	MEM	36	2	4		0.228072	NA	NA	NA	0.219711	NA	NA	NA	NA	NA	NA	NA
Cer 38:0;2	Cer	SL	MEM	38	0	2		0.324824	0.347056	0.201707	NA	NA	NA	0.174685	0.161174	0.161964	NA	NA	NA
Cer 38:0;4	Cer	SL	MEM	38	0	4		NA	NA	NA	NA	NA	NA	NA	NA	NA	NA	NA	NA
Cer 38:1;2	Cer	SL	MEM	38	1	2		1.4759	1.53766	1.43557	0.283979	0.424114	0.307133	0.74356	0.653519	0.652081	0.327353	0.392795	0.348458
Cer 38:2;2	Cer	SL	MEM	38	2	2		0.282398	0.345553	0.265513	NA	NA	NA	NA	NA	NA	NA	NA	NA
Cer 38:2;4	Cer	SL	MEM	38	2	4		NA	NA	NA	NA	NA	NA	NA	NA	NA	NA	NA	NA
Cer 40:0;1	Cer	SL	MEM	40	0	1		NA	NA	NA	0.207399	0.315345	NA	NA	NA	NA	NA	NA	NA
Cer 40:0;2	Cer	SL	MEM	40	0	2		0.570931	0.619922	0.628978	0.245813	0.42358	0.255898	0.38042	0.362595	0.314097	0.296126	0.355052	0.358917
Cer 40:1;1	Cer	SL	MEM	40	1	1		NA	NA	NA	NA	0.146584	NA	NA	0.123726	NA	NA	NA	NA
Cer 40:1;2	Cer	SL	MEM	40	1	2		7.50432	7.02035	6.82028	1.93631	2.37113	1.91916	4.28798	4.1229	4.04381	2.05642	2.20076	1.9123
Cer 40:1;3	Cer	SL	MEM	40	1	3		NA	NA	NA	NA	NA	NA	NA	NA	NA	NA	NA	NA
Cer 40:2;2	Cer	SL	MEM	40	2	2		2.62241	2.5269	2.3513	0.506756	0.536129	0.519192	1.12753	1.07672	1.13098	0.653849	0.699672	0.689102
Cer 42:0;1	Cer	SL	MEM	42	0	1		NA	NA	NA	0.555087	0.728406	0.539352	0.526606	0.491113	0.363972	NA	NA	NA
Cer 42:0;2	Cer	SL	MEM	42	0	2		0.435381	0.339447	0.296236	0.389158	0.663406	0.347236	0.442837	0.478295	0.387874	0.442166	0.513491	0.399626
Cer 42:0;3	Cer	SL	MEM	42	0	3		NA	NA	NA	NA	0.372467	NA	NA	NA	NA	NA	NA	NA
Cer 42:1;1	Cer	SL	MEM	42	1	1		NA	NA	NA	0.714282	0.80265	0.786245	0.64793	0.575576	0.479817	NA	NA	NA
Cer 42:1;2	Cer	SL	MEM	42	1	2		10.8954	10.149	10.4766	7.19447	9.08596	7.52121	13.9065	13.5384	12.4444	5.05224	5.64353	5.05198
Cer 42:1;3	Cer	SL	MEM	42	1	3		0.279805	0.287122	NA	0.293076	0.637231	0.298303	0.209583	0.194463	0.149862	0.366217	0.343989	0.395762
Cer 42:1;4	Cer	SL	MEM	42	1	4		NA	NA	NA	NA	0.161991	NA	NA	NA	NA	NA	NA	NA
Cer 42:2;1	Cer	SL	MEM	42	2	1		NA	NA	NA	NA	0.154705	NA	0.213296	0.198028	NA	NA	NA	NA
Cer 42:2;2	Cer	SL	MEM	42	2	2		22.3457	20.8532	21.6399	6.62553	7.22131	6.55141	9.66155	9.56648	9.10329	5.67302	6.12855	5.89003
Cer 42:2;3	Cer	SL	MEM	42	2	3		NA	0.178105	0.18981	NA	0.199037	NA	NA	NA	NA	0.161468	NA	0.161671
Cer 44:0;2	Cer	SL	MEM	44	0	2		NA	NA	NA	NA	0.293849	NA	NA	NA	NA	NA	NA	NA
Cer 44:0;3	Cer	SL	MEM	44	0	3		NA	NA	NA	NA	0.288923	NA	NA	NA	NA	NA	NA	NA
Cer 44:1;2	Cer	SL	MEM	44	1	2		0.437763	0.357708	0.380648	0.497377	0.859454	0.487571	0.406198	0.401192	0.385759	0.309818	0.329967	0.385576
Cer 44:1;3	Cer	SL	MEM	44	1	3		NA	NA	NA	NA	0.368213	NA	NA	NA	NA	NA	NA	NA
Cer 44:1;4	Cer	SL	MEM	44	1	4		NA	NA	NA	NA	0.235073	NA	NA	NA	NA	NA	NA	NA
Cer 44:2;2	Cer	SL	MEM	44	2	2		0.773354	0.749381	0.732869	0.508127	0.622478	0.505652	0.31883	0.323437	0.312984	0.761512	0.799449	0.741402
CL 62:1;0	CL	GPL	MEM	62	1	0		NA	NA	NA	NA	NA	NA	NA	NA	NA	NA	NA	NA
CL 64:1;0	CL	GPL	MEM	64	1	0		NA	NA	NA	NA	NA	NA	NA	NA	NA	1.98327	1.94182	1.63641
CL 64:2;0	CL	GPL	MEM	64	2	0		NA	NA	NA	NA	NA	NA	NA	NA	NA	NA	NA	1.1899
CL 66:1;0	CL	GPL	MEM	66	1	0		NA	NA	NA	NA	NA	NA	NA	NA	NA	2.9619	2.79707	1.64853
CL 66:2;0	CL	GPL	MEM	66	2	0		NA	NA	NA	NA	NA	NA	NA	NA	NA	6.17777	5.73047	5.92806
CL 66:3;0	CL	GPL	MEM	66	3	0		NA	NA	NA	NA	NA	NA	NA	NA	NA	NA	NA	NA
CL 66:4;0	CL	GPL	MEM	66	4	0		NA	NA	NA	2.63067	4.26231	4.05093	NA	NA	NA	2.74501	2.12482	2.37714
CL 68:2;0	CL	GPL	MEM	68	2	0		5.82698	4.84777	9.0757	NA	NA	NA	NA	NA	5.62005	17.6907	15.3391	18.2406
CL 68:3;0	CL	GPL	MEM	68	3	0		NA	NA	NA	NA	NA	NA	NA	NA	NA	4.22584	4.83722	4.90303
CL 68:4;0	CL	GPL	MEM	68	4	0		NA	NA	NA	9.99136	12.9224	9.5477	NA	NA	NA	5.71563	3.82788	3.81154
CL 68:5;0	CL	GPL	MEM	68	5	0		NA	NA	NA	3.27781	4.33972	4.41954	NA	NA	NA	4.62892	3.993	3.83489
CL 70:2;0	CL	GPL	MEM	70	2	0		2.18774	2.38648	3.45837	NA	NA	NA	NA	0.725953	NA	6.64512	5.93395	6.15166
CL 70:3;0	CL	GPL	MEM	70	3	0		2.62537	2.95886	4.71983	NA	NA	NA	NA	NA	NA	7.31902	9.8381	6.58763
CL 70:4;0	CL	GPL	MEM	70	4	0		NA	NA	NA	9.12769	8.42685	7.63031	NA	NA	NA	3.24696	4.7332	4.08218
CL 70:5;0	CL	GPL	MEM	70	5	0		NA	NA	NA	8.68918	6.92821	6.96845	NA	NA	NA	2.96324	3.74999	5.26615
CL 70:6;0	CL	GPL	MEM	70	6	0		NA	1.39588	1.52977	NA	NA	2.48234	NA	NA	NA	NA	2.69968	3.2511
CL 70:7;0	CL	GPL	MEM	70	7	0		NA	NA	NA	NA	NA	NA	NA	NA	NA	NA	NA	NA
CL 72:3;0	CL	GPL	MEM	72	3	0		NA	NA	NA	NA	NA	NA	NA	NA	NA	NA	NA	NA
CL 72:4;0	CL	GPL	MEM	72	4	0		NA	NA	NA	3.82456	NA	NA	NA	NA	NA	NA	1.66412	1.09533
CL 72:5;0	CL	GPL	MEM	72	5	0		NA	NA	NA	6.91072	5.91557	5.47157	NA	NA	NA	3.71787	2.41885	2.79034
CL 72:6;0	CL	GPL	MEM	72	6	0		NA	1.91076	1.80988	4.02878	3.79896	4.27281	NA	NA	5.75294	3.49414	3.00356	4.74662
CL 72:7;0	CL	GPL	MEM	72	7	0		2.08982	1.83866	2.51215	NA	NA	1.15344	NA	NA	NA	NA	1.99374	2.14479
CL 72:8;0	CL	GPL	MEM	72	8	0		NA	NA	NA	NA	NA	NA	NA	NA	NA	NA	NA	NA
CL 74:6;0	CL	GPL	MEM	74	6	0		NA	NA	NA	NA	NA	NA	NA	NA	NA	NA	NA	1.24529
DAG 14:0;0_16:0;0	DAG	GL	MEM	30	0	0		NA	NA	NA	1.39119	3.37781	NA	NA	NA	NA	NA	NA	NA
DAG 14:0;0_16:1;0	DAG	GL	MEM	30	1	0		NA	NA	NA	NA	1.36407	NA	NA	NA	NA	NA	NA	NA
DAG 14:0;0_17:0;0	DAG	GL	MEM	31	0	0		NA	NA	NA	NA	0.536288	NA	NA	NA	NA	NA	NA	NA
DAG 14:0;0_17:1;0	DAG	GL	MEM	31	1	0		NA	NA	NA	NA	0.635019	NA	NA	NA	NA	NA	NA	NA
DAG 14:0;0_18:1;0	DAG	GL	MEM	32	1	0		NA	0.4763	NA	1.32642	2.34275	1.12521	0.618426	0.530891	0.399844	0.804251	0.825883	1.03304
DAG 14:1;0_16:0;0	DAG	GL	MEM	30	1	0		NA	NA	NA	NA	0.875369	NA	NA	NA	NA	NA	NA	NA
DAG 15:0;0_15:0;0	DAG	GL	MEM	30	0	0		NA	NA	NA	0.0553301	0.436604	NA	NA	NA	NA	NA	NA	NA
DAG 15:0;0_16:0;0	DAG	GL	MEM	31	0	0		NA	NA	NA	NA	4.24684	NA	NA	NA	NA	NA	NA	NA
DAG 15:0;0_16:1;0	DAG	GL	MEM	31	1	0		NA	NA	NA	NA	2.20579	NA	NA	NA	NA	NA	NA	NA
DAG 15:0;0_17:0;0	DAG	GL	MEM	32	0	0		NA	NA	NA	0.136232	0.643673	NA	NA	NA	NA	NA	NA	NA
DAG 15:0;0_17:1;0	DAG	GL	MEM	32	1	0		NA	NA	NA	NA	0.298423	NA	NA	NA	NA	NA	NA	NA
DAG 15:0;0_18:0;0	DAG	GL	MEM	33	0	0		NA	NA	NA	NA	0.24264	NA	NA	NA	NA	NA	NA	NA
DAG 15:0;0_18:1;0	DAG	GL	MEM	33	1	0		NA	NA	NA	NA	1.32807	NA	NA	NA	NA	NA	NA	NA
DAG 15:0;0_18:2;0	DAG	GL	MEM	33	2	0		NA	NA	NA	NA	0.344339	NA	NA	NA	NA	NA	NA	NA
DAG 15:1;0_16:0;0	DAG	GL	MEM	31	1	0		NA	NA	NA	NA	0.819632	NA	NA	NA	NA	NA	NA	NA
DAG 16:0;0_16:0;0	DAG	GL	MEM	32	0	0		NA	NA	NA	NA	8.40989	NA	NA	NA	NA	NA	NA	NA
DAG 16:0;0_16:1;0	DAG	GL	MEM	32	1	0		NA	1.19472	NA	2.37652	5.5967	1.89621	2.45823	1.89146	1.44962	2.98011	3.20498	3.82745
DAG 16:0;0_17:0;0	DAG	GL	MEM	33	0	0		NA	NA	NA	NA	4.20672	NA	NA	NA	NA	NA	NA	NA
DAG 16:0;0_17:1;0	DAG	GL	MEM	33	1	0		NA	NA	NA	NA	3.34573	NA	NA	NA	NA	NA	NA	NA
DAG 16:0;0_17:2;0	DAG	GL	MEM	33	2	0		NA	NA	NA	NA	0.377755	NA	NA	NA	NA	NA	NA	NA
DAG 16:0;0_18:1;0	DAG	GL	MEM	34	1	0		5.62657	5.42839	4.61765	15.7965	20.6479	13.4165	15.3882	14.095	12.3269	6.0795	6.63441	7.14015
DAG 16:0;0_18:2;0	DAG	GL	MEM	34	2	0		NA	0.519218	NA	0.363347	1.47353	NA	1.49694	1.44136	1.05225	0.634701	0.856507	0.696293
DAG 16:0;0_19:1;0	DAG	GL	MEM	35	1	0		NA	NA	NA	0.515753	NA	NA	NA	NA	NA	NA	NA	NA
DAG 16:0;0_20:1;0	DAG	GL	MEM	36	1	0		0.327676	0.231871	0.270211	2.83739	NA	1.03692	NA	0.299038	0.306608	NA	NA	NA
DAG 16:0;0_20:2;0	DAG	GL	MEM	36	2	0		NA	NA	NA	NA	NA	NA	NA	NA	NA	NA	0.12797	0.229962
DAG 16:0;0_20:3;0	DAG	GL	MEM	36	3	0		NA	NA	NA	NA	NA	NA	0.425898	0.353875	0.313596	NA	NA	NA
DAG 16:1;0_16:1;0	DAG	GL	MEM	32	2	0		NA	NA	NA	NA	1.81531	NA	NA	NA	NA	NA	NA	NA
DAG 16:1;0_17:0;0	DAG	GL	MEM	33	1	0		NA	NA	NA	NA	1.08729	NA	NA	NA	NA	NA	NA	NA
DAG 16:1;0_17:1;0	DAG	GL	MEM	33	2	0		NA	NA	NA	NA	1.31215	NA	NA	NA	NA	NA	NA	NA
DAG 16:1;0_18:0;0	DAG	GL	MEM	34	1	0		0.43973	0.377486	0.37469	0.764922	1.34437	0.623814	1.04187	1.0012	0.920317	0.67864	0.760866	0.744741
DAG 16:1;0_18:1;0	DAG	GL	MEM	34	2	0		NA	1.09161	NA	2.25133	4.60761	NA	2.87021	2.64358	2.06011	1.71943	1.90548	2.06573
DAG 17:0;0_17:1;0	DAG	GL	MEM	34	1	0		NA	NA	NA	NA	0.215507	NA	NA	NA	NA	NA	NA	NA
DAG 17:0;0_18:0;0	DAG	GL	MEM	35	0	0		NA	NA	NA	NA	2.72422	NA	NA	NA	NA	NA	NA	NA
DAG 17:0;0_18:1;0	DAG	GL	MEM	35	1	0		NA	NA	NA	1.72362	4.87302	NA	NA	NA	NA	NA	NA	NA
DAG 17:1;0_17:1;0	DAG	GL	MEM	34	2	0		NA	NA	NA	NA	NA	NA	NA	NA	NA	NA	NA	NA
DAG 17:1;0_18:0;0	DAG	GL	MEM	35	1	0		NA	NA	NA	NA	NA	NA	NA	NA	NA	NA	NA	NA
DAG 18:0;0_18:1;0	DAG	GL	MEM	36	1	0		3.2799	2.91227	2.62623	17.1167	22.1759	5.40322	8.93172	6.06449	5.53863	3.04011	3.15656	5.20759
DAG 18:0;0_18:2;0	DAG	GL	MEM	36	2	0		0.646407	0.519967	0.371849	0.620826	0.699285	0.359024	1.23714	0.994784	1.0781	0.616106	0.655997	0.692362
DAG 18:0;0_20:1;0	DAG	GL	MEM	38	1	0		NA	NA	NA	18.3099	24.3486	NA	2.61736	NA	NA	NA	NA	NA
DAG 18:0;0_20:2;0	DAG	GL	MEM	38	2	0		NA	NA	NA	6.31792	5.60426	NA	0.917948	NA	NA	NA	NA	NA
DAG 18:0;0_20:4;0	DAG	GL	MEM	38	4	0		1.97473	1.87268	2.03234	3.59828	2.63768	2.35586	3.41276	3.08358	3.18508	3.53983	4.22592	4.3646
DAG 18:1;0_18:1;0	DAG	GL	MEM	36	2	0		3.57961	3.08959	2.70422	9.24276	11.0342	6.84003	11.9353	10.759	10.4263	2.50874	2.47141	2.95303
DAG 18:1;0_18:2;0	DAG	GL	MEM	36	3	0		NA	NA	NA	NA	2.59113	NA	2.51503	2.11615	2.07219	NA	NA	NA
DAG 18:1;0_19:1;0	DAG	GL	MEM	37	2	0		NA	NA	NA	NA	2.80374	NA	NA	NA	NA	NA	NA	NA
DAG 18:1;0_20:1;0	DAG	GL	MEM	38	2	0		NA	NA	NA	10.0221	7.94497	NA	1.98037	NA	NA	NA	NA	NA
DAG 18:1;0_20:3;0	DAG	GL	MEM	38	4	0		NA	NA	NA	NA	NA	NA	0.510156	0.476619	0.401003	0.342786	NA	NA
DAG 18:2;0_18:2;0	DAG	GL	MEM	36	4	0		NA	NA	NA	NA	NA	NA	NA	NA	NA	NA	NA	NA
HexCer 34:1;2	HexCer	SL	MEM	34	1	2		NA	NA	NA	5.22271	5.58553	5.43824	2.25457	2.14386	2.44651	2.11796	2.50024	2.21539
HexCer 36:1;2	HexCer	SL	MEM	36	1	2		NA	NA	NA	0.592761	0.966462	NA	NA	NA	NA	NA	NA	NA
HexCer 40:1;2	HexCer	SL	MEM	40	1	2		NA	NA	NA	2.78055	3.28227	3.15495	1.83676	1.9147	1.73502	0.666689	NA	0.72205
HexCer 40:1;3	HexCer	SL	MEM	40	1	3		NA	NA	NA	1.0865	0.974247	NA	NA	NA	NA	NA	NA	NA
HexCer 42:1;2	HexCer	SL	MEM	42	1	2		1.93282	2.04978	2.10005	8.31874	9.60548	9.07516	10.3988	9.76824	9.50588	2.56876	2.90327	2.78222
HexCer 42:1;3	HexCer	SL	MEM	42	1	3		NA	NA	NA	4.27809	4.74747	4.89273	NA	NA	NA	2.67579	2.84339	2.59378
HexCer 42:2;2	HexCer	SL	MEM	42	2	2		2.11394	1.94474	2.04009	5.29989	5.25287	5.57511	2.13613	2.15396	1.89468	1.82647	1.60932	1.69441
HexCer 42:2;3	HexCer	SL	MEM	42	2	3		NA	NA	NA	1.47038	1.43795	1.29268	NA	NA	NA	0.755254	NA	NA
LPA 16:0;0	LPA	GPL	LYS	16	0	0		NA	NA	NA	NA	NA	NA	NA	0.161795	NA	NA	NA	NA
LPA 18:1;0	LPA	GPL	LYS	18	1	0		NA	NA	NA	NA	NA	NA	NA	0.138327	NA	NA	NA	NA
LPC 16:0;0	LPC	GPL	LYS	16	0	0		3.54306	2.99871	2.94903	2.631	2.85309	3.03063	2.23647	1.94453	2.38003	2.41247	2.23397	2.38527
LPC 16:1;0	LPC	GPL	LYS	16	1	0		NA	0.604845	NA	0.529569	NA	0.608489	0.461516	NA	NA	0.566997	NA	NA
LPC 18:0;0	LPC	GPL	LYS	18	0	0		2.18167	2.00026	2.05973	1.06558	1.19223	1.27227	1.5371	1.40223	1.62453	1.2547	1.1676	1.25399
LPC 18:1;0	LPC	GPL	LYS	18	1	0		3.24872	2.6087	2.84814	3.50999	3.60461	4.37858	2.80502	2.40341	2.50842	0.995763	0.956407	0.923626
LPC O-18:0;0	LPC O-	GPL	LYS	18	0	0		NA	NA	NA	NA	NA	NA	0.485277	0.470657	NA	NA	NA	NA
LPC O-18:1;0	LPC O-	GPL	LYS	18	1	0		NA	NA	NA	0.53433	0.643634	NA	NA	NA	NA	NA	NA	NA
LPE 16:0;0	LPE	GPL	LYS	16	0	0		0.502928	0.521881	0.466765	0.427041	0.459639	0.395292	NA	NA	NA	0.278652	0.287334	0.32836
LPE 18:0;0	LPE	GPL	LYS	18	0	0		1.74835	1.79016	1.6797	0.665371	0.816144	0.765736	0.678223	0.684434	0.727747	0.553107	0.642696	0.538816
LPE 18:1;0	LPE	GPL	LYS	18	1	0		1.61658	1.46992	1.68672	4.16057	4.42564	4.14375	1.27603	1.25222	1.17463	0.632005	0.684866	0.759723
LPE 18:2;0	LPE	GPL	LYS	18	2	0		NA	NA	NA	NA	NA	NA	NA	NA	NA	NA	NA	NA
LPE 20:2;0	LPE	GPL	LYS	20	2	0		NA	NA	NA	NA	NA	NA	NA	NA	NA	0.249239	NA	NA
LPE 20:3;0	LPE	GPL	LYS	20	3	0		0.261287	NA	0.327203	NA	0.296141	NA	0.244496	NA	NA	0.26727	0.389835	0.355981
LPE 20:4;0	LPE	GPL	LYS	20	4	0		1.55542	1.50213	1.5584	1.46346	1.62926	1.56583	2.12927	2.21421	2.15696	1.50207	1.5865	1.60702
LPE 22:5;0	LPE	GPL	LYS	22	5	0		NA	NA	NA	0.461234	0.52087	0.491092	0.548522	0.587491	0.541785	0.338788	0.39194	0.283622
LPE 22:6;0	LPE	GPL	LYS	22	6	0		NA	0.285606	0.260167	0.581361	0.606965	0.575892	0.857146	0.936636	0.93638	0.30869	0.386237	0.386824
LPE O-16:1;0	LPE O-	GPL	LYS	16	1	0		0.413834	0.359696	0.235683	0.693018	0.760544	0.871684	0.952597	0.809256	0.879621	0.441919	0.395157	0.42415
LPE O-18:1;0	LPE O-	GPL	LYS	18	1	0		0.581625	0.503655	0.458416	0.668674	0.741025	0.8293	1.10534	1.13	1.10271	NA	NA	0.253688
LPE O-18:2;0	LPE O-	GPL	LYS	18	2	0		NA	0.248931	NA	0.412395	0.472328	0.482799	0.25467	NA	NA	NA	NA	NA
LPI 16:0;0	LPI	GPL	LYS	16	0	0		NA	NA	NA	NA	NA	NA	NA	NA	NA	NA	NA	NA
LPI 18:0;0	LPI	GPL	LYS	18	0	0		7.08648	7.18441	9.13358	6.54241	5.45067	5.79063	7.03236	NA	5.328	4.76814	NA	NA
LPI 18:1;0	LPI	GPL	LYS	18	1	0		1.76878	1.71994	1.43743	1.75453	1.85036	NA	NA	NA	NA	NA	NA	NA
LPI 20:4;0	LPI	GPL	LYS	20	4	0		NA	NA	NA	1.50998	NA	NA	NA	NA	NA	NA	NA	NA
LPS 18:0;0	LPS	GPL	LYS	18	0	0		0.672298	NA	NA	NA	NA	NA	NA	0.258575	NA	NA	NA	NA
LPS 18:1;0	LPS	GPL	LYS	18	1	0		0.842174	0.972327	NA	2.08119	2.19223	1.95496	NA	NA	1.58969	NA	NA	NA
PA 14:0;0_18:0;0	PA	GPL	MEM	32	0	0		NA	NA	NA	NA	NA	NA	NA	0.223032	NA	NA	NA	NA
PA 16:0;0_16:0;0	PA	GPL	MEM	32	0	0		NA	NA	NA	NA	NA	NA	NA	0.877583	NA	NA	NA	NA
PA 16:0;0_18:1;0	PA	GPL	MEM	34	1	0		NA	NA	NA	3.71677	NA	2.86273	NA	8.18866	NA	NA	3.47388	3.37848
PA 16:0;0_18:2;0	PA	GPL	MEM	34	2	0		NA	NA	NA	NA	NA	NA	NA	6.32102	NA	NA	NA	NA
PA 16:0;0_20:1;0	PA	GPL	MEM	36	1	0		NA	NA	NA	NA	NA	NA	NA	0.474719	NA	NA	NA	NA
PA 16:0;0_20:3;0	PA	GPL	MEM	36	3	0		NA	NA	NA	NA	NA	NA	NA	1.37374	NA	NA	NA	NA
PA 16:0;0_20:4;0	PA	GPL	MEM	36	4	0		NA	NA	NA	NA	NA	NA	NA	2.70409	NA	NA	NA	NA
PA 16:0;0_22:4;0	PA	GPL	MEM	38	4	0		NA	NA	NA	NA	NA	NA	NA	0.469995	NA	NA	NA	NA
PA 16:1;0_18:0;0	PA	GPL	MEM	34	1	0		NA	NA	NA	0.49786	NA	NA	NA	NA	NA	NA	0.693785	0.643938
PA 16:1;0_18:1;0	PA	GPL	MEM	34	2	0		NA	NA	NA	NA	NA	NA	NA	0.0966289	NA	NA	NA	NA
PA 17:0;0_17:1;0	PA	GPL	MEM	34	1	0		NA	NA	NA	NA	NA	0.274749	NA	NA	NA	NA	NA	NA
PA 18:0;0_18:1;0	PA	GPL	MEM	36	1	0		NA	NA	NA	NA	NA	NA	NA	1.72786	NA	NA	NA	NA
PA 18:0;0_18:2;0	PA	GPL	MEM	36	2	0		NA	NA	NA	NA	NA	NA	NA	2.47282	NA	NA	NA	NA
PA 18:0;0_20:4;0	PA	GPL	MEM	38	4	0		NA	NA	NA	NA	NA	NA	NA	2.17301	NA	NA	NA	1.85093
PA 18:1;0_18:1;0	PA	GPL	MEM	36	2	0		NA	NA	NA	NA	NA	NA	NA	0.918573	NA	NA	NA	NA
PA 18:1;0_18:2;0	PA	GPL	MEM	36	3	0		NA	NA	NA	NA	NA	NA	NA	1.2641	NA	NA	NA	NA
PA 18:2;0_18:2;0	PA	GPL	MEM	36	4	0		NA	NA	NA	NA	NA	NA	NA	0.191346	NA	NA	NA	NA
PC 12:0;0_16:0;0	PC	GPL	MEM	28	0	0		2.05639	NA	1.48108	1.91559	2.03603	1.63238	NA	NA	NA	2.03561	2.8419	2.77691
PC 14:0;0_14:0;0	PC	GPL	MEM	28	0	0		1.3455	2.57434	0.937725	6.4139	7.19296	6.44295	NA	NA	NA	7.88464	8.08433	9.50106
PC 14:0;0_14:1;0	PC	GPL	MEM	28	1	0		NA	NA	NA	NA	NA	NA	NA	NA	NA	1.70654	NA	NA
PC 14:0;0_16:0;0	PC	GPL	MEM	30	0	0		30.0763	26.2329	25.3744	30.5398	33.8246	30.8643	19.2387	19.5365	17.8814	60.0123	62.7676	64.0362
PC 14:0;0_16:2;0	PC	GPL	MEM	30	2	0		NA	NA	NA	NA	NA	NA	NA	NA	NA	7.08273	8.4653	9.3423
PC 14:0;0_17:0;0	PC	GPL	MEM	31	0	0		1.05588	1.13621	1.15044	1.11634	1.45459	1.19853	0.379729	0.554284	0.43422	1.01791	1.26457	1.26086
PC 14:0;0_17:1;0	PC	GPL	MEM	31	1	0		2.12263	1.20836	1.72077	0.955644	1.08723	1.06082	0.288402	NA	0.388927	1.2625	1.3292	1.47342
PC 14:0;0_18:0;0	PC	GPL	MEM	32	0	0		6.71924	6.38564	5.84344	5.05646	5.84488	5.2523	5.82544	5.77086	6.032	10.4489	11.403	10.0206
PC 14:0;0_18:1;0	PC	GPL	MEM	32	1	0		35.5001	28.3181	32.897	49.9643	53.5538	55.5457	18.9336	18.5575	17.344	45.4965	50.7437	50.4905
PC 14:0;0_18:2;0	PC	GPL	MEM	32	2	0		71.5707	84.8998	74.4158	35.9668	37.8384	44.6977	151.068	98.1168	115.806	9.57521	11.0082	19.9464
PC 14:0;0_18:3;0	PC	GPL	MEM	32	3	0		NA	NA	NA	NA	NA	NA	NA	NA	NA	NA	NA	NA
PC 14:0;0_19:1;0	PC	GPL	MEM	33	1	0		0.306676	0.263722	NA	NA	0.194601	NA	NA	NA	NA	NA	0.239649	0.196234
PC 14:0;0_20:1;0	PC	GPL	MEM	34	1	0		1.0779	0.600187	1.22331	1.50468	NA	2.10154	NA	NA	NA	1.49502	1.24998	NA
PC 14:0;0_20:2;0	PC	GPL	MEM	34	2	0		0.439956	0.491774	NA	NA	NA	NA	NA	NA	NA	1.17702	1.34331	1.45028
PC 14:0;0_20:3;0	PC	GPL	MEM	34	3	0		1.38567	1.27103	0.75859	0.622905	0.763515	0.988	NA	NA	NA	2.55913	3.20494	3.59686
PC 14:0;0_20:4;0	PC	GPL	MEM	34	4	0		32.9457	27.2052	28.4386	10.8327	12.2421	13.0267	16.4375	14.3537	16.6788	28.5096	35.3268	45.6195
PC 14:0;0_22:4;0	PC	GPL	MEM	36	4	0		NA	NA	NA	NA	NA	NA	NA	NA	NA	0.651339	0.629165	NA
PC 14:0;0_22:5;0	PC	GPL	MEM	36	5	0		NA	NA	NA	NA	NA	NA	NA	NA	NA	NA	NA	1.21327
PC 14:1;0_16:1;0	PC	GPL	MEM	30	2	0		NA	NA	NA	NA	NA	NA	NA	NA	NA	49.8251	58.9313	62.0358
PC 14:1;0_17:0;0	PC	GPL	MEM	31	1	0		NA	NA	NA	NA	NA	NA	NA	NA	NA	NA	NA	0.303175
PC 14:1;0_17:1;0	PC	GPL	MEM	31	2	0		NA	NA	NA	NA	NA	NA	NA	NA	NA	2.14721	2.93963	1.08051
PC 14:1;0_18:0;0	PC	GPL	MEM	32	1	0		NA	NA	NA	NA	12.9394	NA	NA	NA	NA	11.5332	12.188	12.8846
PC 14:1;0_18:1;0	PC	GPL	MEM	32	2	0		NA	NA	NA	NA	NA	NA	NA	NA	NA	64.4084	74.4277	NA
PC 15:0;0_15:0;0	PC	GPL	MEM	30	0	0		0.431542	0.383913	0.446905	3.37051	3.6657	3.45379	1.12824	1.24682	1.06667	1.03537	1.15521	1.12548
PC 15:0;0_16:0;0	PC	GPL	MEM	31	0	0		6.83623	5.89101	5.76964	7.56013	8.66236	7.94832	5.52865	6.6218	5.46305	7.39113	8.89307	8.42002
PC 15:0;0_16:1;0	PC	GPL	MEM	31	1	0		3.87392	2.77749	3.27697	4.75384	5.72657	5.74522	2.33473	NA	2.8226	11.164	11.9709	12.3312
PC 15:0;0_16:2;0	PC	GPL	MEM	31	2	0		NA	NA	NA	NA	NA	NA	NA	NA	NA	4.77172	4.82034	NA
PC 15:0;0_17:0;0	PC	GPL	MEM	32	0	0		0.904468	0.58199	0.512279	2.62083	3.00553	2.94815	1.47966	1.34781	1.28388	0.886158	0.894568	0.924566
PC 15:0;0_17:1;0	PC	GPL	MEM	32	1	0		1.17237	1.03971	1.48972	4.09725	5.14484	5.09859	2.34274	2.20628	2.14391	2.23008	3.14007	3.37121
PC 15:0;0_18:0;0	PC	GPL	MEM	33	0	0		1.27188	1.10338	0.974739	NA	NA	NA	0.642503	0.624006	0.625935	0.905044	0.872435	0.755619
PC 15:0;0_18:1;0	PC	GPL	MEM	33	1	0		18.5782	14.9155	16.3083	28.6407	32.2238	30.0783	19.9472	17.9994	16.8746	18.5421	20.8901	19.8057
PC 15:0;0_18:2;0	PC	GPL	MEM	33	2	0		3.06099	2.26248	2.97193	NA	NA	3.28463	NA	NA	8.93639	2.29313	2.33786	2.54927
PC 15:0;0_20:1;0	PC	GPL	MEM	35	1	0		0.64299	0.321127	NA	0.519808	0.637829	0.723109	NA	0.939564	NA	NA	NA	0.527959
PC 15:0;0_20:2;0	PC	GPL	MEM	35	2	0		NA	NA	NA	NA	NA	NA	NA	NA	NA	0.60603	NA	NA
PC 15:0;0_20:3;0	PC	GPL	MEM	35	3	0		NA	NA	NA	NA	NA	NA	NA	NA	NA	NA	2.05954	NA
PC 15:0;0_20:4;0	PC	GPL	MEM	35	4	0		NA	4.65206	4.75168	NA	NA	NA	NA	NA	NA	6.50702	8.67084	NA
PC 15:0;0_22:5;0	PC	GPL	MEM	37	5	0		NA	NA	NA	NA	NA	NA	NA	NA	NA	NA	NA	NA
PC 15:1;0_15:1;0	PC	GPL	MEM	30	2	0		NA	NA	NA	NA	NA	NA	NA	NA	NA	NA	1.61399	NA
PC 15:1;0_16:0;0	PC	GPL	MEM	31	1	0		4.40048	3.51535	3.78793	0.978408	1.22904	1.13783	NA	NA	NA	3.56167	3.85311	3.66092
PC 15:1;0_16:1;0	PC	GPL	MEM	31	2	0		NA	NA	NA	NA	NA	NA	NA	NA	NA	NA	NA	8.46879
PC 15:1;0_18:0;0	PC	GPL	MEM	33	1	0		NA	1.31213	NA	NA	NA	NA	NA	NA	NA	NA	NA	1.11793
PC 15:1;0_18:1;0	PC	GPL	MEM	33	2	0		8.69963	5.4865	7.51042	NA	NA	NA	NA	NA	NA	4.08322	4.55675	4.4166
PC 16:0;0_16:0;0	PC	GPL	MEM	32	0	0		52.6665	47.4558	44.7393	23.037	25.4945	23.6734	76.327	76.5525	74.7783	53.8141	55.4006	54.4394
PC 16:0;0_16:1;0	PC	GPL	MEM	32	1	0		102.538	88.8861	90.7602	98.6849	108.013	103.599	75.5862	76.924	69.8115	237.715	258.2	260.348
PC 16:0;0_16:2;0	PC	GPL	MEM	32	2	0		76.5915	55.4801	71.0549	21.2372	33.0254	29.3904	51.7792	NA	58.6581	24.1924	26.8023	48.3182
PC 16:0;0_17:1;0	PC	GPL	MEM	33	1	0		27.6161	23.2975	23.8825	17.1989	19.1469	18.4186	21.1208	20.2549	19.1909	17.9275	20.39	19.0027
PC 16:0;0_17:2;0	PC	GPL	MEM	33	2	0		NA	1.96349	NA	NA	NA	3.19539	4.8602	NA	NA	1.42828	2.76294	1.4822
PC 16:0;0_18:0;0	PC	GPL	MEM	34	0	0		69.4048	65.9163	61.9492	NA	NA	NA	57.0866	52.5145	54.5045	56.9357	61.7621	55.2522
PC 16:0;0_18:1;0	PC	GPL	MEM	34	1	0		522.969	440.904	472.351	651.677	751.548	737.941	689.772	666.182	622.342	389.074	435.503	425.864
PC 16:0;0_18:2;0	PC	GPL	MEM	34	2	0		57.3298	50.3895	53.0583	21.3459	25.0293	22.7744	58.258	56.1713	52.1852	45.2096	50.8121	47.8072
PC 16:0;0_18:3;0	PC	GPL	MEM	34	3	0		3.23792	2.88485	3.03818	1.65972	2.42559	1.60451	4.49094	3.80605	3.06692	4.98097	6.5613	6.24441
PC 16:0;0_19:0;0	PC	GPL	MEM	35	0	0		NA	NA	NA	NA	NA	NA	NA	NA	NA	0.218183	NA	NA
PC 16:0;0_19:1;0	PC	GPL	MEM	35	1	0		6.37265	4.8192	5.15083	2.28798	2.59551	2.42669	3.128	2.86402	3.07275	2.24032	2.58782	2.59906
PC 16:0;0_19:2;0	PC	GPL	MEM	35	2	0		1.98487	1.88679	3.44859	0.384769	0.548828	0.965576	0.654801	0.759342	0.83775	1.16705	2.72818	1.36379
PC 16:0;0_19:3;0	PC	GPL	MEM	35	3	0		0.677565	NA	NA	NA	NA	NA	NA	NA	NA	1.46509	0.627021	1.81761
PC 16:0;0_20:1;0	PC	GPL	MEM	36	1	0		12.0764	9.71687	9.20496	8.36862	9.92643	7.32523	9.75479	9.1279	8.81399	4.44053	3.56478	4.64341
PC 16:0;0_20:2;0	PC	GPL	MEM	36	2	0		7.22203	6.44068	6.6557	2.91845	3.48863	3.13342	4.10645	4.51432	4.68776	7.70503	8.37863	8.54147
PC 16:0;0_20:3;0	PC	GPL	MEM	36	3	0		15.0209	13.3825	13.5226	5.76367	6.81468	6.07784	10.5087	10.7265	10.2104	24.7455	29.9112	28.9482
PC 16:0;0_20:4;0	PC	GPL	MEM	36	4	0		34.4469	33.0205	32.2932	13.6072	11.6901	15.3663	15.9589	15.9863	16.1802	53.6635	63.6628	59.5411
PC 16:0;0_20:5;0	PC	GPL	MEM	36	5	0		9.36578	8.2681	8.81471	NA	NA	NA	5.22726	4.31297	NA	7.40814	8.78592	8.35812
PC 16:0;0_21:3;0	PC	GPL	MEM	37	3	0		NA	NA	0.867201	NA	NA	NA	NA	NA	NA	0.939046	NA	NA
PC 16:0;0_22:1;0	PC	GPL	MEM	38	1	0		NA	1.3453	0.988359	0.469379	0.565838	0.736744	1.02118	1.17408	1.08931	NA	NA	NA
PC 16:0;0_22:2;0	PC	GPL	MEM	38	2	0		NA	0.78269	NA	0.511456	0.46208	0.543228	NA	NA	NA	NA	NA	0.972462
PC 16:0;0_22:3;0	PC	GPL	MEM	38	3	0		1.02815	1.61236	NA	NA	NA	NA	NA	NA	NA	1.8772	2.05175	2.29224
PC 16:0;0_22:4;0	PC	GPL	MEM	38	4	0		5.1776	4.79403	4.015	1.85726	2.43373	2.44444	3.75335	3.6609	3.53844	5.27522	6.10451	5.93884
PC 16:0;0_22:5;0	PC	GPL	MEM	38	5	0		7.23326	7.46037	7.93774	4.75107	5.31717	5.61324	10.0156	8.75762	8.46576	9.50664	10.2769	10.5136
PC 16:0;0_22:6;0	PC	GPL	MEM	38	6	0		2.79357	NA	NA	NA	NA	NA	NA	NA	NA	8.38602	8.73933	9.71375
PC 16:0;0_24:2;0	PC	GPL	MEM	40	2	0		NA	NA	NA	NA	NA	NA	NA	NA	NA	NA	NA	NA
PC 16:0;0_24:6;0	PC	GPL	MEM	40	6	0		NA	NA	NA	NA	NA	NA	NA	NA	NA	2.42252	NA	NA
PC 16:1;0_16:1;0	PC	GPL	MEM	32	2	0		219.199	161.272	197.321	166.684	171.318	195.811	252.103	283.867	251.546	64.176	77.6553	131.279
PC 16:1;0_16:2;0	PC	GPL	MEM	32	3	0		62.5334	48.9397	59.7856	NA	NA	NA	NA	NA	NA	35.3743	44.3095	47.3234
PC 16:1;0_17:0;0	PC	GPL	MEM	33	1	0		3.76684	3.04616	3.23058	2.85842	3.38769	3.00898	3.18745	3.06436	2.71495	4.37203	4.58644	4.29821
PC 16:1;0_17:1;0	PC	GPL	MEM	33	2	0		7.09925	5.67668	7.1893	12.0144	13.8072	6.70242	14.7943	16.6149	9.52731	5.35267	5.80844	6.01007
PC 16:1;0_17:2;0	PC	GPL	MEM	33	3	0		NA	NA	NA	NA	NA	NA	NA	NA	NA	NA	NA	NA
PC 16:1;0_18:0;0	PC	GPL	MEM	34	1	0		31.5999	26.1184	23.7845	25.8221	30.9315	26.5113	35.2765	32.4436	29.3926	27.7285	24.8555	29.1489
PC 16:1;0_18:1;0	PC	GPL	MEM	34	2	0		112.008	91.7582	97.9895	101.61	115.715	111.902	89.6234	86.6848	81.3883	108.503	119.232	115.952
PC 16:1;0_18:2;0	PC	GPL	MEM	34	3	0		14.3392	11.7586	12.3519	5.08556	5.2438	6.33048	10.9073	10.4762	7.26741	14.3907	18.6201	16.8352
PC 16:1;0_18:3;0	PC	GPL	MEM	34	4	0		NA	NA	NA	NA	NA	NA	NA	NA	NA	7.41736	10.6957	NA
PC 16:1;0_19:1;0	PC	GPL	MEM	35	2	0		1.287	1.18884	1.49761	0.461098	0.492156	0.51081	0.654464	0.549181	0.747451	0.79389	1.37591	0.863228
PC 16:1;0_19:2;0	PC	GPL	MEM	35	3	0		NA	NA	NA	NA	NA	NA	NA	NA	NA	NA	0.337934	NA
PC 16:1;0_20:0;0	PC	GPL	MEM	36	1	0		NA	NA	NA	NA	NA	NA	NA	0.839047	0.42205	NA	NA	NA
PC 16:1;0_20:1;0	PC	GPL	MEM	36	2	0		4.43945	3.46235	3.4475	4.27011	4.99319	5.02109	4.23404	3.87382	3.59759	4.94432	4.57857	4.75977
PC 16:1;0_20:2;0	PC	GPL	MEM	36	3	0		1.76262	1.13987	1.35368	0.525651	0.878583	0.826415	0.517717	0.932016	NA	4.34276	4.6512	4.92459
PC 16:1;0_20:3;0	PC	GPL	MEM	36	4	0		2.70547	3.37792	3.15098	1.32601	1.5509	1.04517	1.28859	1.64837	0.875296	7.03688	8.76517	8.18918
PC 16:1;0_20:4;0	PC	GPL	MEM	36	5	0		11.0316	10.2538	9.08037	9.86646	10.7068	11.1054	4.16915	3.76622	9.08473	13.4264	16.4006	16.9748
PC 16:1;0_22:3;0	PC	GPL	MEM	38	4	0		NA	NA	NA	NA	NA	NA	NA	NA	NA	0.866575	NA	NA
PC 16:1;0_22:4;0	PC	GPL	MEM	38	5	0		NA	NA	NA	NA	NA	NA	NA	NA	NA	NA	0.761022	0.932131
PC 16:1;0_22:5;0	PC	GPL	MEM	38	6	0		NA	0.533617	NA	NA	NA	NA	NA	NA	1.12864	NA	NA	NA
PC 16:2;0_17:0;0	PC	GPL	MEM	33	2	0		NA	NA	NA	NA	NA	NA	NA	NA	NA	NA	NA	0.210275
PC 16:2;0_17:1;0	PC	GPL	MEM	33	3	0		NA	NA	NA	NA	NA	NA	NA	NA	NA	NA	NA	6.00018
PC 16:2;0_18:0;0	PC	GPL	MEM	34	2	0		4.45224	3.54531	5.19343	NA	NA	NA	NA	NA	NA	2.21975	2.88617	2.96
PC 16:2;0_18:1;0	PC	GPL	MEM	34	3	0		8.44509	7.08667	6.39285	8.72739	9.33338	10.6226	NA	NA	4.8763	7.05881	9.52899	9.49499
PC 17:0;0_17:1;0	PC	GPL	MEM	34	1	0		2.09108	1.35251	1.89989	3.97106	4.44703	4.08383	2.04438	2.48368	2.29012	0.953027	0.599707	0.768829
PC 17:0;0_18:0;0	PC	GPL	MEM	35	0	0		NA	NA	NA	NA	NA	NA	NA	NA	NA	1.72854	NA	NA
PC 17:0;0_18:1;0	PC	GPL	MEM	35	1	0		23.6025	18.8051	20.5919	29.3422	35.0096	34.8427	26.0451	24.1246	22.9384	9.59682	9.8939	9.63422
PC 17:0;0_18:2;0	PC	GPL	MEM	35	2	0		4.22878	4.02635	3.76344	1.55989	1.83052	1.9393	4.73914	4.46655	4.54122	1.32909	1.36344	1.42508
PC 17:0;0_19:1;0	PC	GPL	MEM	36	1	0		NA	NA	NA	NA	NA	NA	NA	NA	NA	NA	NA	NA
PC 17:0;0_20:1;0	PC	GPL	MEM	37	1	0		0.133647	0.132458	NA	0.489513	0.656953	0.38062	NA	NA	0.295469	NA	NA	NA
PC 17:0;0_20:2;0	PC	GPL	MEM	37	2	0		0.267429	NA	0.26998	NA	NA	NA	NA	NA	NA	0.237864	NA	NA
PC 17:0;0_20:3;0	PC	GPL	MEM	37	3	0		1.5112	1.10873	0.8371	0.974928	0.590879	1.14164	NA	NA	1.71521	1.64587	2.48304	1.7468
PC 17:0;0_20:4;0	PC	GPL	MEM	37	4	0		NA	2.57827	4.15068	NA	NA	NA	1.50821	2.88957	2.51932	5.50778	5.97631	2.23569
PC 17:0;0_20:5;0	PC	GPL	MEM	37	5	0		NA	NA	NA	NA	NA	NA	NA	NA	NA	NA	NA	NA
PC 17:0;0_22:4;0	PC	GPL	MEM	39	4	0		NA	NA	NA	NA	NA	NA	NA	NA	NA	NA	NA	NA
PC 17:0;0_22:5;0	PC	GPL	MEM	39	5	0		NA	NA	NA	NA	NA	NA	NA	NA	1.9743	NA	NA	NA
PC 17:1;0_17:1;0	PC	GPL	MEM	34	2	0		1.35324	1.064	1.25775	1.8199	2.4511	2.13757	1.40481	1.03393	1.57276	0.973528	0.9781	0.85736
PC 17:1;0_18:0;0	PC	GPL	MEM	35	1	0		6.99547	6.18109	5.80616	3.10595	4.19574	3.49207	5.20439	4.47451	4.1786	2.21285	2.41509	2.38209
PC 17:1;0_18:1;0	PC	GPL	MEM	35	2	0		30.5458	25.5375	26.6241	27.7401	30.8407	30.6229	28.587	27.8249	25.6234	12.4745	13.5918	13.714
PC 17:1;0_18:2;0	PC	GPL	MEM	35	3	0		3.96735	3.65916	6.29906	2.33662	2.93596	NA	4.27097	4.29577	4.01967	3.47721	1.42395	3.93421
PC 17:1;0_18:3;0	PC	GPL	MEM	35	4	0		NA	NA	NA	NA	NA	NA	NA	NA	NA	NA	NA	NA
PC 17:1;0_19:1;0	PC	GPL	MEM	36	2	0		NA	0.445099	NA	NA	NA	NA	NA	NA	NA	NA	NA	NA
PC 17:1;0_20:0;0	PC	GPL	MEM	37	1	0		NA	NA	NA	NA	NA	NA	0.114609	NA	NA	NA	NA	NA
PC 17:1;0_20:1;0	PC	GPL	MEM	37	2	0		0.627912	0.654534	0.950859	0.812324	1.41246	1.01905	1.05443	1.00808	1.18001	0.231174	NA	0.392207
PC 17:1;0_20:2;0	PC	GPL	MEM	37	3	0		NA	NA	NA	NA	NA	NA	NA	NA	NA	NA	NA	0.682996
PC 17:1;0_20:3;0	PC	GPL	MEM	37	4	0		4.69867	1.79499	NA	NA	NA	NA	0.578387	NA	NA	NA	NA	1.99304
PC 17:1;0_20:4;0	PC	GPL	MEM	37	5	0		2.98445	3.5251	3.01377	1.80744	1.81147	NA	NA	1.66482	NA	2.9043	3.34215	3.0023
PC 17:1;0_22:4;0	PC	GPL	MEM	39	5	0		NA	NA	NA	NA	NA	NA	NA	NA	NA	NA	NA	NA
PC 17:1;0_22:5;0	PC	GPL	MEM	39	6	0		NA	NA	NA	NA	NA	NA	NA	NA	NA	NA	NA	NA
PC 17:2;0_18:0;0	PC	GPL	MEM	35	2	0		NA	NA	NA	NA	NA	NA	NA	NA	NA	NA	NA	NA
PC 17:2;0_18:1;0	PC	GPL	MEM	35	3	0		2.79983	2.46933	NA	NA	NA	2.86791	NA	NA	NA	NA	1.64003	NA
PC 18:0;0_18:1;0	PC	GPL	MEM	36	1	0		166.597	132.081	144.495	159.625	188.785	179.539	181.648	180.099	168.946	66.3829	68.6899	67.5118
PC 18:0;0_18:2;0	PC	GPL	MEM	36	2	0		43.6168	39.6548	40.266	13.0388	16.2696	14.7178	40.579	40.6516	36.6412	12.9896	14.2241	13.3441
PC 18:0;0_18:3;0	PC	GPL	MEM	36	3	0		2.26541	1.5856	1.5788	1.29671	NA	NA	1.33778	0.787591	1.0479	1.35072	1.67958	1.8504
PC 18:0;0_19:1;0	PC	GPL	MEM	37	1	0		0.960954	0.591952	0.800301	0.52926	0.573658	0.649669	0.70216	0.746882	0.724469	2.1282	NA	0.702509
PC 18:0;0_19:2;0	PC	GPL	MEM	37	2	0		1.26582	0.930583	1.89161	0.558961	0.552242	1.56449	0.932764	NA	NA	0.954382	NA	NA
PC 18:0;0_19:3;0	PC	GPL	MEM	37	3	0		NA	NA	NA	NA	NA	NA	NA	NA	NA	0.587301	NA	0.865797
PC 18:0;0_20:1;0	PC	GPL	MEM	38	1	0		2.62893	1.17547	0.983054	0.831304	0.922727	1.01311	1.29087	1.1148	1.03633	0.722501	NA	0.733281
PC 18:0;0_20:2;0	PC	GPL	MEM	38	2	0		3.68813	3.24909	3.73368	1.92892	2.48858	2.01601	2.78455	2.78058	3.20722	3.71746	3.65246	3.67402
PC 18:0;0_20:3;0	PC	GPL	MEM	38	3	0		10.6456	9.60403	10.0202	3.37578	4.41769	4.21577	9.27305	9.53488	9.07593	13.4969	15.2959	14.242
PC 18:0;0_20:4;0	PC	GPL	MEM	38	4	0		25.7458	25.7272	24.25	7.15048	8.30592	7.62765	15.1683	15.8375	14.5021	25.9245	27.0017	26.8987
PC 18:0;0_20:5;0	PC	GPL	MEM	38	5	0		2.91833	2.97276	3.61609	NA	NA	NA	NA	2.45579	2.02666	NA	NA	NA
PC 18:0;0_22:2;0	PC	GPL	MEM	40	2	0		NA	NA	NA	NA	NA	NA	NA	NA	NA	NA	NA	NA
PC 18:0;0_22:3;0	PC	GPL	MEM	40	3	0		NA	NA	NA	NA	NA	NA	NA	NA	NA	0.754457	NA	2.70054
PC 18:0;0_22:4;0	PC	GPL	MEM	40	4	0		1.82615	3.32752	2.60293	1.08123	1.97712	NA	3.7679	2.81644	3.74921	3.41652	3.87071	3.93966
PC 18:0;0_22:5;0	PC	GPL	MEM	40	5	0		4.50642	4.50118	4.09336	2.22067	3.1368	2.47334	6.10266	6.07623	6.3676	6.87265	6.01987	5.83347
PC 18:0;0_22:6;0	PC	GPL	MEM	40	6	0		4.86411	NA	NA	NA	NA	NA	NA	3.46562	3.50135	NA	NA	NA
PC 18:0;0_24:1;0	PC	GPL	MEM	42	1	0		NA	NA	NA	NA	NA	NA	NA	1.40357	NA	NA	NA	NA
PC 18:1;0_18:1;0	PC	GPL	MEM	36	2	0		257.12	207.92	227.179	394.671	442.507	431.643	402.191	391.373	363.746	113.527	125.336	122.597
PC 18:1;0_18:2;0	PC	GPL	MEM	36	3	0		53.8666	46.9676	49.4885	25.7784	31.291	31.751	62.6588	61.976	56.8141	26.4609	30.4818	31.774
PC 18:1;0_18:3;0	PC	GPL	MEM	36	4	0		4.43015	3.12215	2.74993	NA	3.98117	NA	4.20865	3.02078	3.55352	3.96698	5.18998	4.19206
PC 18:1;0_19:0;0	PC	GPL	MEM	37	1	0		1.5633	1.12555	1.48912	2.50434	3.0284	2.27426	2.19033	1.95324	1.41793	NA	NA	1.63321
PC 18:1;0_19:1;0	PC	GPL	MEM	37	2	0		7.94061	6.37495	7.05729	6.94723	8.10527	7.22051	10.0999	9.52126	8.50599	3.12924	3.74297	3.90162
PC 18:1;0_19:2;0	PC	GPL	MEM	37	3	0		2.01085	1.80612	1.32829	1.08307	0.87223	1.45086	2.45662	2.05813	1.16125	1.46183	2.32003	1.20992
PC 18:1;0_19:3;0	PC	GPL	MEM	37	4	0		NA	NA	NA	NA	NA	NA	NA	NA	NA	NA	NA	1.008
PC 18:1;0_20:0;0	PC	GPL	MEM	38	1	0		NA	NA	0.736899	2.00355	2.0714	2.34346	2.42904	1.94882	2.2013	0.689455	NA	0.895485
PC 18:1;0_20:1;0	PC	GPL	MEM	38	2	0		14.7207	11.2606	14.7592	27.2639	30.4373	31.7326	32.8822	28.5233	28.7923	8.45822	10.4336	9.48354
PC 18:1;0_20:2;0	PC	GPL	MEM	38	3	0		6.83452	5.72716	6.99894	5.78274	6.03033	6.34762	7.70864	7.76129	7.339	8.89334	9.7675	9.74205
PC 18:1;0_20:3;0	PC	GPL	MEM	38	4	0		16.8142	14.4082	15.1088	6.8533	8.09761	7.43334	13.9875	12.7992	13.1288	18.246	21.0634	18.8357
PC 18:1;0_20:4;0	PC	GPL	MEM	38	5	0		28.0623	26.7554	26.3561	13.8425	15.1111	14.6132	18.4077	15.9619	15.2317	26.6493	28.3927	29.3627
PC 18:1;0_20:5;0	PC	GPL	MEM	38	6	0		4.15344	6.60302	6.91336	NA	NA	NA	3.54595	3.00804	NA	NA	NA	NA
PC 18:1;0_21:3;0	PC	GPL	MEM	39	4	0		NA	NA	NA	NA	NA	NA	NA	NA	NA	NA	NA	NA
PC 18:1;0_22:1;0	PC	GPL	MEM	40	2	0		NA	NA	NA	2.00182	1.67757	NA	1.65757	2.69272	1.98189	1.33456	NA	1.78063
PC 18:1;0_22:2;0	PC	GPL	MEM	40	3	0		NA	NA	NA	NA	NA	NA	NA	NA	NA	0.698719	NA	NA
PC 18:1;0_22:3;0	PC	GPL	MEM	40	4	0		0.866068	NA	1.098	NA	NA	NA	NA	0.727365	NA	2.02289	2.47024	2.28105
PC 18:1;0_22:4;0	PC	GPL	MEM	40	5	0		3.52161	3.50867	2.88178	2.85731	2.71457	2.68703	3.69501	3.37681	3.96707	3.43972	3.51445	3.56727
PC 18:1;0_22:5;0	PC	GPL	MEM	40	6	0		6.90731	10.6456	9.48373	6.59578	7.942	7.08596	12.6157	9.6614	8.85126	7.11798	10.97	10.5109
PC 18:1;0_22:6;0	PC	GPL	MEM	40	7	0		NA	NA	6.50342	NA	NA	2.98805	NA	5.05413	3.45587	NA	NA	NA
PC 18:1;0_24:0;0	PC	GPL	MEM	42	1	0		NA	NA	NA	NA	NA	NA	NA	0.462685	1.5753	NA	NA	NA
PC 18:2;0_18:2;0	PC	GPL	MEM	36	4	0		3.04652	3.03426	2.93453	1.24256	0.839224	1.20285	2.91872	2.4919	2.87977	2.21799	2.78261	2.54441
PC 18:2;0_18:3;0	PC	GPL	MEM	36	5	0		NA	NA	NA	NA	NA	NA	NA	NA	NA	NA	NA	NA
PC 18:2;0_19:0;0	PC	GPL	MEM	37	2	0		NA	0.635004	NA	NA	NA	NA	NA	NA	NA	NA	NA	NA
PC 18:2;0_19:1;0	PC	GPL	MEM	37	3	0		1.52665	1.1778	1.13281	NA	NA	NA	1.42262	1.40802	0.647894	NA	NA	NA
PC 18:2;0_20:0;0	PC	GPL	MEM	38	2	0		NA	NA	NA	NA	NA	NA	NA	0.979042	NA	NA	NA	NA
PC 18:2;0_20:1;0	PC	GPL	MEM	38	3	0		2.18907	1.78585	2.31829	1.4013	1.74223	1.30657	3.49667	3.44745	3.68184	1.15952	1.17734	1.35493
PC 18:2;0_20:2;0	PC	GPL	MEM	38	4	0		NA	1.50924	1.08984	NA	NA	NA	1.01629	0.863081	NA	1.50534	1.50116	1.54175
PC 18:2;0_20:3;0	PC	GPL	MEM	38	5	0		1.09374	0.889706	NA	0.429287	NA	NA	0.867353	1.39852	0.759603	1.96151	2.46144	2.52098
PC 18:2;0_20:4;0	PC	GPL	MEM	38	6	0		0.796136	1.34044	0.901186	NA	NA	NA	0.324255	0.618945	1.92961	2.31735	2.32346	2.44945
PC 19:1;0_20:4;0	PC	GPL	MEM	39	5	0		2.65046	1.99651	NA	1.56942	NA	NA	NA	NA	NA	NA	NA	NA
PC 20:0;0_20:4;0	PC	GPL	MEM	40	4	0		NA	NA	NA	NA	NA	NA	NA	NA	NA	NA	NA	NA
PC 20:1;0_20:1;0	PC	GPL	MEM	40	2	0		NA	NA	NA	NA	0.12657	NA	NA	NA	NA	NA	NA	NA
PC 20:1;0_20:3;0	PC	GPL	MEM	40	4	0		0.644704	0.727541	0.580729	0.313884	NA	NA	NA	NA	NA	0.623825	NA	1.17955
PC 20:1;0_20:4;0	PC	GPL	MEM	40	5	0		1.07465	1.97927	1.34453	0.642807	0.629348	0.664717	1.56313	0.810575	NA	1.15148	1.87509	1.70061
PC 20:2;0_20:2;0	PC	GPL	MEM	40	4	0		NA	NA	NA	NA	NA	NA	NA	NA	NA	NA	NA	NA
PC 20:2;0_20:3;0	PC	GPL	MEM	40	5	0		NA	NA	NA	NA	NA	NA	NA	NA	NA	NA	1.08856	0.76557
PC 20:2;0_20:4;0	PC	GPL	MEM	40	6	0		NA	NA	NA	NA	NA	NA	NA	NA	NA	1.95773	2.75013	1.59276
PC 20:3;0_20:3;0	PC	GPL	MEM	40	6	0		NA	NA	NA	NA	NA	NA	NA	NA	NA	NA	NA	NA
PC 20:3;0_20:4;0	PC	GPL	MEM	40	7	0		NA	NA	NA	NA	NA	NA	4.37198	NA	NA	NA	NA	NA
PC O-16:0;0/16:0;0	PC O-	GPL	MEM	32	0	0		4.31866	3.24735	3.45001	12.7808	13.3656	14.913	34.4856	33.1821	30.9298	12.2505	12.4499	11.8548
PC O-16:0;0/16:1;0	PC O-	GPL	MEM	32	1	0		2.33619	2.01151	2.00129	27.1927	32.5739	32.7994	19.2248	18.2242	16.0605	31.6962	36.0256	35.0463
PC O-16:0;0/16:2;0	PC O-	GPL	MEM	32	2	0		NA	NA	NA	0.407581	1.16826	0.517208	0.545327	0.372259	0.530434	2.04536	2.03789	2.24867
PC O-16:0;0/17:0;0	PC O-	GPL	MEM	33	0	0		NA	NA	NA	0.413164	0.382188	0.433818	0.0344618	0.0283476	0.0300343	NA	NA	NA
PC O-16:0;0/17:1;0	PC O-	GPL	MEM	33	1	0		0.0212689	NA	NA	0.288479	0.320536	0.321891	0.151139	0.136817	0.151652	0.0358269	0.0531447	0.051146
PC O-16:0;0/18:0;0	PC O-	GPL	MEM	34	0	0		0.203619	0.143363	0.147138	NA	NA	NA	1.06676	1.05716	1.07855	0.202362	0.289498	0.238694
PC O-16:0;0/18:1;0	PC O-	GPL	MEM	34	1	0		6.28715	5.60988	6.04364	69.7947	78.2947	75.5113	37.3202	36.0246	32.9053	15.8796	19.2801	16.9341
PC O-16:0;0/18:2;0	PC O-	GPL	MEM	34	2	0		0.957092	0.770702	0.735609	4.14534	4.92041	4.47062	2.91764	3.43996	3.02834	3.23793	3.37424	3.50814
PC O-16:0;0/18:3;0	PC O-	GPL	MEM	34	3	0		NA	NA	NA	NA	0.0481056	NA	0.0557557	0.0426858	NA	0.165138	NA	0.41924
PC O-16:0;0/19:1;0	PC O-	GPL	MEM	35	1	0		NA	NA	NA	0.00534895	0.0059609	0.0055716	NA	NA	NA	NA	NA	NA
PC O-16:0;0/20:1;0	PC O-	GPL	MEM	36	1	0		0.0713384	0.023646	0.0268545	0.415602	0.547689	0.607896	0.851724	0.816729	0.872402	0.165999	0.197959	0.229305
PC O-16:0;0/20:2;0	PC O-	GPL	MEM	36	2	0		0.0524137	0.0363493	NA	0.405848	0.553633	0.548686	0.128644	0.118103	0.324233	0.412016	0.30272	0.486917
PC O-16:0;0/20:3;0	PC O-	GPL	MEM	36	3	0		0.389121	0.471002	0.310485	1.6416	1.88034	1.69069	1.48836	1.4867	1.3231	3.24981	3.34483	3.62418
PC O-16:0;0/20:4;0	PC O-	GPL	MEM	36	4	0		1.40701	0.890008	1.44201	8.1331	9.13568	9.51082	11.6093	11.4198	10.3946	11.5409	11.7608	12.0273
PC O-16:0;0/20:5;0	PC O-	GPL	MEM	36	5	0		NA	NA	NA	NA	NA	NA	NA	0.497403	NA	NA	0.548089	0.483568
PC O-16:0;0/21:1;0	PC O-	GPL	MEM	37	1	0		NA	NA	NA	NA	NA	NA	NA	0.0699528	NA	NA	NA	NA
PC O-16:0;0/22:1;0	PC O-	GPL	MEM	38	1	0		NA	NA	NA	0.16473	NA	NA	0.348074	0.649482	NA	NA	NA	NA
PC O-16:0;0/22:2;0	PC O-	GPL	MEM	38	2	0		NA	NA	NA	NA	0.13198	NA	NA	NA	NA	NA	NA	NA
PC O-16:0;0/22:3;0	PC O-	GPL	MEM	38	3	0		NA	NA	NA	NA	NA	NA	NA	NA	NA	0.126335	NA	0.405784
PC O-16:0;0/22:4;0	PC O-	GPL	MEM	38	4	0		NA	NA	NA	0.987499	1.17819	1.18894	2.0988	2.51033	2.20362	0.9353	0.497689	1.10508
PC O-16:0;0/22:5;0	PC O-	GPL	MEM	38	5	0		0.420292	0.439953	NA	1.98806	3.38272	2.90364	7.78405	7.65969	7.79779	1.50436	2.47854	1.93627
PC O-16:0;0/22:6;0	PC O-	GPL	MEM	38	6	0		NA	NA	NA	1.65341	NA	NA	NA	NA	NA	NA	NA	0.506797
PC O-16:0;0/24:5;0	PC O-	GPL	MEM	40	5	0		NA	NA	NA	NA	NA	NA	0.517861	NA	NA	NA	NA	NA
PC O-16:1;0/16:0;0	PC O-	GPL	MEM	32	1	0		2.98202	2.82019	2.6849	5.68736	6.96111	6.64032	7.12274	7.28022	7.74898	9.50455	11.0308	9.65825
PC O-16:1;0/16:1;0	PC O-	GPL	MEM	32	2	0		NA	NA	NA	5.35035	6.50916	6.1842	3.72268	3.45077	2.98053	8.86859	10.1853	10.6431
PC O-16:1;0/16:2;0	PC O-	GPL	MEM	32	3	0		NA	NA	NA	NA	NA	NA	NA	NA	NA	0.6318	1.29694	0.630527
PC O-16:1;0/17:0;0	PC O-	GPL	MEM	33	1	0		0.046964	NA	NA	0.198619	0.16157	0.160143	0.138257	0.12041	0.128145	0.0457655	0.0496316	0.048295
PC O-16:1;0/17:1;0	PC O-	GPL	MEM	33	2	0		NA	NA	NA	0.136743	0.0493396	0.0536296	NA	NA	NA	0.00908877	NA	0.0364161
PC O-16:1;0/18:0;0	PC O-	GPL	MEM	34	1	0		0.70484	0.5556	0.729907	1.2531	1.29966	1.26002	1.61908	1.22223	1.52138	0.907665	0.888707	0.966813
PC O-16:1;0/18:1;0	PC O-	GPL	MEM	34	2	0		2.85241	1.98827	1.92412	10.2445	11.835	10.5365	4.2022	4.3038	3.83878	5.84007	6.6024	6.5219
PC O-16:1;0/18:2;0	PC O-	GPL	MEM	34	3	0		0.506251	0.427119	NA	0.419343	0.377111	0.495428	0.291148	0.215536	NA	1.15375	1.4905	1.00003
PC O-16:1;0/20:1;0	PC O-	GPL	MEM	36	2	0		0.0315508	NA	NA	NA	0.194996	0.208004	0.0703764	NA	NA	0.0647682	0.107028	NA
PC O-16:1;0/20:2;0	PC O-	GPL	MEM	36	3	0		NA	NA	0.0846428	NA	NA	NA	NA	NA	NA	0.199772	0.288497	0.400117
PC O-16:1;0/20:3;0	PC O-	GPL	MEM	36	4	0		0.844989	0.446736	0.711027	0.587542	0.704589	0.770248	0.752413	1.26265	0.662234	4.94167	5.2786	5.01439
PC O-16:1;0/20:4;0	PC O-	GPL	MEM	36	5	0		NA	NA	NA	2.12757	NA	2.70693	3.23081	3.01862	2.80372	10.7836	11.9204	11.9456
PC O-16:1;0/22:3;0	PC O-	GPL	MEM	38	4	0		NA	NA	NA	NA	NA	NA	NA	NA	NA	0.203761	NA	NA
PC O-16:1;0/22:4;0	PC O-	GPL	MEM	38	5	0		NA	NA	NA	NA	NA	NA	NA	0.75833	NA	1.39141	0.875877	1.2449
PC O-16:1;0/22:5;0	PC O-	GPL	MEM	38	6	0		NA	NA	NA	1.3407	NA	NA	NA	1.71087	NA	1.17777	2.75757	2.34948
PC O-16:1;0/22:6;0	PC O-	GPL	MEM	38	7	0		NA	NA	NA	NA	NA	NA	NA	NA	NA	NA	NA	NA
PC O-16:2;0/16:0;0	PC O-	GPL	MEM	32	2	0		NA	NA	NA	1.2039	1.42075	1.42879	3.86858	3.40931	3.74686	1.18356	1.41291	1.21101
PC O-16:2;0/16:1;0	PC O-	GPL	MEM	32	3	0		2.13127	2.2757	NA	3.62296	3.62203	4.09273	2.65574	2.72583	2.87031	2.41623	2.09063	1.96049
PC O-16:2;0/17:0;0	PC O-	GPL	MEM	33	2	0		NA	NA	NA	NA	0.0446361	NA	NA	NA	NA	NA	NA	NA
PC O-16:2;0/18:0;0	PC O-	GPL	MEM	34	2	0		1.53222	1.01417	0.91405	2.34659	2.46258	2.45677	3.74289	3.30017	3.34319	0.967558	1.08303	1.30926
PC O-16:2;0/18:1;0	PC O-	GPL	MEM	34	3	0		1.54513	0.998557	NA	1.93431	1.97029	2.16048	1.13142	1.06712	NA	1.22351	1.74192	1.3349
PC O-16:2;0/20:1;0	PC O-	GPL	MEM	36	3	0		NA	NA	NA	NA	NA	0.167418	NA	NA	NA	NA	NA	NA
PC O-16:2;0/20:3;0	PC O-	GPL	MEM	36	5	0		NA	NA	NA	NA	NA	NA	NA	NA	NA	0.489193	0.821747	NA
PC O-16:2;0/20:4;0	PC O-	GPL	MEM	36	6	0		NA	NA	NA	NA	NA	NA	NA	NA	NA	NA	NA	NA
PC O-16:2;0/22:4;0	PC O-	GPL	MEM	38	6	0		NA	NA	NA	NA	NA	NA	NA	NA	NA	NA	NA	NA
PC O-17:0;0/15:0;0	PC O-	GPL	MEM	32	0	0		1.40255	1.00231	1.11798	3.28731	3.4605	3.76524	2.66686	2.95015	2.63242	2.67156	2.60821	2.6457
PC O-17:0;0/15:1;0	PC O-	GPL	MEM	32	1	0		0.324684	0.325132	0.147208	0.157592	0.327308	0.109619	NA	0.1807	NA	1.11081	1.17183	1.24981
PC O-17:0;0/16:0;0	PC O-	GPL	MEM	33	0	0		NA	NA	NA	4.81186	4.32707	4.38735	2.62677	2.67984	2.45675	NA	NA	NA
PC O-17:0;0/16:1;0	PC O-	GPL	MEM	33	1	0		1.1902	NA	NA	6.24967	6.48114	6.41387	3.53763	3.28815	3.43663	2.78911	3.34721	3.20315
PC O-17:0;0/16:2;0	PC O-	GPL	MEM	33	2	0		NA	NA	NA	0.0662529	0.108649	0.0521269	NA	NA	NA	0.282786	NA	0.338228
PC O-17:0;0/17:0;0	PC O-	GPL	MEM	34	0	0		0.498441	0.371859	0.404836	1.34673	1.35696	1.20726	2.52149	2.40577	2.48521	0.573804	0.85484	0.690358
PC O-17:0;0/17:1;0	PC O-	GPL	MEM	34	1	0		3.50963	3.42735	3.38565	7.34208	8.84202	8.35344	8.03079	8.61508	7.8135	6.04806	7.16315	6.01438
PC O-17:0;0/17:2;0	PC O-	GPL	MEM	34	2	0		NA	0.049295	NA	NA	NA	0.0728439	0.0714972	NA	NA	0.179834	0.442795	0.147142
PC O-17:0;0/18:1;0	PC O-	GPL	MEM	35	1	0		NA	NA	NA	8.7214	9.98191	7.67985	NA	NA	NA	NA	NA	NA
PC O-17:0;0/18:2;0	PC O-	GPL	MEM	35	2	0		NA	NA	NA	0.910946	1.03653	0.930872	1.05132	0.975309	1.08844	NA	NA	NA
PC O-17:0;0/18:3;0	PC O-	GPL	MEM	35	3	0		NA	NA	NA	NA	NA	NA	NA	NA	NA	NA	NA	NA
PC O-17:0;0/19:1;0	PC O-	GPL	MEM	36	1	0		0.29498	0.182909	0.218503	0.693655	0.787217	0.740918	0.972869	1.03862	1.02918	0.331672	0.469385	0.499745
PC O-17:0;0/19:2;0	PC O-	GPL	MEM	36	2	0		0.128242	0.0854505	0.122153	0.125483	0.160679	0.169533	0.0762555	0.0993756	0.0897205	0.247729	0.271089	0.310933
PC O-17:0;0/19:3;0	PC O-	GPL	MEM	36	3	0		0.0583515	NA	NA	NA	NA	NA	NA	NA	NA	0.225448	0.344038	0.395788
PC O-17:0;0/20:1;0	PC O-	GPL	MEM	37	1	0		NA	NA	NA	NA	2.69025	NA	1.99314	2.42817	2.7716	NA	NA	NA
PC O-17:0;0/20:4;0	PC O-	GPL	MEM	37	4	0		NA	NA	NA	NA	NA	NA	NA	1.32575	NA	NA	NA	NA
PC O-17:0;0/21:3;0	PC O-	GPL	MEM	38	3	0		NA	NA	NA	NA	NA	NA	NA	NA	NA	0.103745	NA	NA
PC O-17:1;0/15:0;0	PC O-	GPL	MEM	32	1	0		0.574837	0.473619	0.448787	1.20648	1.38546	1.28288	0.330359	0.273303	0.258588	1.57737	1.88562	1.6957
PC O-17:1;0/15:1;0	PC O-	GPL	MEM	32	2	0		NA	NA	NA	NA	NA	NA	NA	NA	NA	NA	NA	0.136361
PC O-17:1;0/16:0;0	PC O-	GPL	MEM	33	1	0		1.01242	NA	NA	3.72439	3.80469	3.8236	2.05821	2.02145	2.17135	1.43746	1.678	1.653
PC O-17:1;0/16:1;0	PC O-	GPL	MEM	33	2	0		NA	NA	NA	2.40995	1.74635	1.85507	NA	NA	NA	1.35917	NA	1.65838
PC O-17:1;0/17:0;0	PC O-	GPL	MEM	34	1	0		0.423606	0.384263	0.433282	1.23609	1.44338	1.29629	0.744027	0.758954	0.600594	0.491948	0.831721	0.54612
PC O-17:1;0/17:1;0	PC O-	GPL	MEM	34	2	0		0.847829	0.742762	0.629304	1.05219	1.08773	1.16525	0.586842	0.643236	0.615836	1.55586	1.8847	1.87334
PC O-17:1;0/17:2;0	PC O-	GPL	MEM	34	3	0		NA	NA	NA	NA	NA	NA	NA	NA	NA	NA	NA	NA
PC O-17:1;0/18:0;0	PC O-	GPL	MEM	35	1	0		NA	NA	NA	0.151304	0.187008	0.139975	NA	NA	NA	NA	NA	NA
PC O-17:1;0/18:1;0	PC O-	GPL	MEM	35	2	0		NA	NA	NA	3.58554	3.93427	3.77203	1.18818	1.09903	1.24883	NA	NA	NA
PC O-17:1;0/18:2;0	PC O-	GPL	MEM	35	3	0		NA	NA	NA	NA	NA	NA	NA	NA	NA	NA	NA	NA
PC O-17:1;0/19:1;0	PC O-	GPL	MEM	36	2	0		0.0580909	0.0882117	0.097736	0.156279	0.194136	0.146928	0.123075	0.0821267	0.126346	0.0867773	0.245867	0.101539
PC O-17:1;0/19:2;0	PC O-	GPL	MEM	36	3	0		NA	NA	NA	NA	NA	NA	NA	NA	NA	NA	0.112889	NA
PC O-17:1;0/20:0;0	PC O-	GPL	MEM	37	1	0		NA	NA	NA	NA	NA	NA	NA	0.0932647	0.111596	NA	NA	NA
PC O-17:1;0/20:3;0	PC O-	GPL	MEM	37	4	0		NA	NA	NA	NA	NA	NA	NA	0.153993	NA	NA	NA	NA
PC O-17:2;0/15:0;0	PC O-	GPL	MEM	32	2	0		NA	NA	NA	NA	NA	NA	NA	NA	NA	0.122476	0.10866	NA
PC O-17:2;0/16:0;0	PC O-	GPL	MEM	33	2	0		NA	NA	NA	0.240798	0.227999	0.226311	NA	NA	NA	0.229578	NA	0.272153
PC O-17:2;0/16:1;0	PC O-	GPL	MEM	33	3	0		NA	NA	NA	NA	NA	NA	NA	NA	NA	NA	NA	NA
PC O-17:2;0/17:0;0	PC O-	GPL	MEM	34	2	0		0.0449845	0.041927	0.0438841	NA	0.143017	0.103074	0.118264	NA	0.0767338	0.101708	0.103292	0.165201
PC O-17:2;0/17:1;0	PC O-	GPL	MEM	34	3	0		0.0827177	0.0708364	NA	NA	NA	NA	NA	NA	NA	NA	NA	0.129028
PC O-17:2;0/18:0;0	PC O-	GPL	MEM	35	2	0		NA	NA	NA	0.155962	0.146823	0.166987	0.087606	0.0671301	0.0857235	NA	NA	NA
PC O-17:2;0/18:1;0	PC O-	GPL	MEM	35	3	0		NA	NA	NA	NA	NA	NA	NA	NA	NA	NA	NA	NA
PC O-18:0;0/14:0;0	PC O-	GPL	MEM	32	0	0		0.565071	0.524703	0.618538	1.7036	1.97444	2.07315	2.26828	2.54322	2.16973	1.54913	1.66105	1.67071
PC O-18:0;0/14:1;0	PC O-	GPL	MEM	32	1	0		NA	NA	NA	NA	NA	NA	NA	NA	NA	NA	NA	0.15773
PC O-18:0;0/15:0;0	PC O-	GPL	MEM	33	0	0		NA	NA	NA	0.134263	0.127926	0.112557	0.0164604	0.0188344	0.0121458	NA	NA	NA
PC O-18:0;0/16:0;0	PC O-	GPL	MEM	34	0	0		2.22169	1.66795	1.91971	5.45954	5.69238	4.84844	17.7364	18.7767	18.3483	2.79611	4.3707	3.37071
PC O-18:0;0/16:1;0	PC O-	GPL	MEM	34	1	0		1.09591	0.976997	1.03783	6.0987	7.25219	6.7535	5.49446	5.7099	4.92469	3.60028	3.85194	3.45955
PC O-18:0;0/16:2;0	PC O-	GPL	MEM	34	2	0		NA	NA	NA	NA	NA	NA	NA	NA	NA	NA	NA	0.150175
PC O-18:0;0/17:1;0	PC O-	GPL	MEM	35	1	0		NA	NA	NA	0.025973	0.0216533	0.0233864	NA	NA	NA	NA	NA	NA
PC O-18:0;0/18:1;0	PC O-	GPL	MEM	36	1	0		2.4816	1.77862	2.0119	24.2546	28.3858	27.5771	19.5415	19.932	17.4836	3.87371	4.35055	3.82835
PC O-18:0;0/18:2;0	PC O-	GPL	MEM	36	2	0		0.85175	0.609643	0.687498	2.63024	3.05353	2.94343	3.42932	3.42733	3.25495	0.9219	0.797379	0.943412
PC O-18:0;0/18:3;0	PC O-	GPL	MEM	36	3	0		NA	NA	NA	0.10314	NA	NA	0.0790975	0.0564342	NA	NA	NA	0.0883413
PC O-18:0;0/19:1;0	PC O-	GPL	MEM	37	1	0		NA	NA	NA	NA	0.0852951	NA	NA	0.116106	0.117111	NA	NA	NA
PC O-18:0;0/20:1;0	PC O-	GPL	MEM	38	1	0		NA	NA	NA	1.36558	2.18665	2.26077	1.06363	1.05132	NA	1.49688	NA	NA
PC O-18:0;0/20:2;0	PC O-	GPL	MEM	38	2	0		NA	NA	NA	NA	0.558882	NA	NA	NA	NA	NA	NA	NA
PC O-18:0;0/20:3;0	PC O-	GPL	MEM	38	3	0		NA	NA	NA	1.92766	1.65364	1.32961	3.07271	2.25536	2.7511	1.0084	NA	1.31082
PC O-18:0;0/20:4;0	PC O-	GPL	MEM	38	4	0		NA	1.07782	NA	3.97672	4.46974	4.33736	10.8941	10.5189	8.74872	3.19208	3.09153	3.57582
PC O-18:0;0/20:5;0	PC O-	GPL	MEM	38	5	0		NA	NA	NA	NA	NA	NA	NA	0.663235	0.716968	0.309802	NA	NA
PC O-18:0;0/22:5;0	PC O-	GPL	MEM	40	5	0		NA	NA	NA	1.6366	1.78565	NA	5.1189	6.16791	4.25159	0.990469	NA	NA
PC O-18:0;0/22:6;0	PC O-	GPL	MEM	40	6	0		NA	NA	NA	NA	NA	NA	NA	1.39316	NA	NA	NA	NA
PC O-18:1;0/14:0;0	PC O-	GPL	MEM	32	1	0		0.924537	0.621857	0.74063	4.76527	5.36037	5.20831	1.76346	1.86661	1.74909	2.73412	3.10832	3.09589
PC O-18:1;0/14:1;0	PC O-	GPL	MEM	32	2	0		NA	NA	NA	NA	NA	NA	NA	NA	NA	0.119043	0.165693	0.142758
PC O-18:1;0/15:0;0	PC O-	GPL	MEM	33	1	0		0.00391493	NA	NA	0.125629	0.169398	0.18194	0.0223005	0.0154695	0.020569	0.00382398	0.00796873	0.0117356
PC O-18:1;0/16:0;0	PC O-	GPL	MEM	34	1	0		7.6305	6.98377	7.48972	36.7909	40.3045	40.9209	33.3068	34.143	31.2425	10.7321	13.6591	11.695
PC O-18:1;0/16:1;0	PC O-	GPL	MEM	34	2	0		1.5291	1.36943	1.28911	8.24274	9.15188	8.10811	2.98794	2.95882	2.70467	6.32429	6.74327	7.14074
PC O-18:1;0/16:2;0	PC O-	GPL	MEM	34	3	0		NA	NA	NA	NA	0.0397104	NA	NA	NA	NA	0.31288	0.240218	0.364223
PC O-18:1;0/17:0;0	PC O-	GPL	MEM	35	1	0		NA	NA	NA	0.0538477	0.0655107	0.0482718	NA	NA	NA	NA	NA	NA
PC O-18:1;0/17:1;0	PC O-	GPL	MEM	35	2	0		NA	NA	NA	0.119837	0.156601	0.133631	0.0376756	0.0267597	0.0486746	NA	NA	NA
PC O-18:1;0/18:0;0	PC O-	GPL	MEM	36	1	0		0.396711	0.330973	0.333521	1.67943	2.12507	1.69002	2.08315	1.98939	1.89029	0.601669	0.70592	0.652365
PC O-18:1;0/18:1;0	PC O-	GPL	MEM	36	2	0		5.2416	3.56465	4.04038	43.6203	48.7042	45.6084	17.4788	17.5158	15.7341	7.45159	6.69003	7.44813
PC O-18:1;0/18:2;0	PC O-	GPL	MEM	36	3	0		1.71008	1.59062	1.416	3.76307	4.50985	4.21506	2.32814	2.52948	2.05125	1.98808	1.89427	2.09047
PC O-18:1;0/18:3;0	PC O-	GPL	MEM	36	4	0		NA	NA	NA	NA	NA	NA	NA	NA	NA	0.590523	0.388195	0.298842
PC O-18:1;0/20:0;0	PC O-	GPL	MEM	38	1	0		NA	NA	NA	NA	NA	NA	0.204002	NA	NA	NA	NA	NA
PC O-18:1;0/20:1;0	PC O-	GPL	MEM	38	2	0		NA	NA	NA	NA	0.950978	NA	NA	NA	NA	NA	NA	NA
PC O-18:1;0/20:2;0	PC O-	GPL	MEM	38	3	0		NA	NA	NA	0.709822	0.445656	0.573936	NA	0.208826	NA	0.238239	NA	0.423438
PC O-18:1;0/20:3;0	PC O-	GPL	MEM	38	4	0		NA	0.884159	NA	3.17731	3.29305	3.0105	4.08037	3.12896	3.91091	3.50243	4.16639	3.4735
PC O-18:1;0/20:4;0	PC O-	GPL	MEM	38	5	0		3.01746	2.83463	2.35076	9.11072	9.74763	10.5179	11.1305	11.3889	10.3491	8.50071	10.8646	8.60003
PC O-18:1;0/20:5;0	PC O-	GPL	MEM	38	6	0		NA	NA	NA	NA	NA	NA	NA	2.13415	NA	NA	NA	0.413722
PC O-18:1;0/22:4;0	PC O-	GPL	MEM	40	5	0		NA	NA	NA	0.741423	1.02251	NA	1.40221	0.940934	1.65639	0.67266	NA	NA
PC O-18:1;0/22:5;0	PC O-	GPL	MEM	40	6	0		NA	NA	NA	4.15296	4.85289	3.6005	7.85192	7.13893	6.54468	1.53057	NA	3.27554
PC O-18:1;0/22:6;0	PC O-	GPL	MEM	40	7	0		NA	NA	NA	NA	NA	NA	NA	NA	NA	NA	NA	NA
PC O-18:2;0/14:0;0	PC O-	GPL	MEM	32	2	0		NA	NA	NA	0.29423	0.405178	0.580855	NA	NA	NA	0.208636	0.54594	0.539028
PC O-18:2;0/15:0;0	PC O-	GPL	MEM	33	2	0		NA	NA	NA	NA	NA	NA	NA	NA	NA	NA	NA	NA
PC O-18:2;0/16:0;0	PC O-	GPL	MEM	34	2	0		0.911314	0.681286	1.3641	2.01912	2.67301	4.34824	1.10289	1.25311	1.18249	1.92286	3.66133	2.0759
PC O-18:2;0/16:1;0	PC O-	GPL	MEM	34	3	0		0.156444	0.121219	NA	0.552601	0.587644	0.654107	0.164456	0.19789	NA	1.3467	1.56109	1.32412
PC O-18:2;0/17:0;0	PC O-	GPL	MEM	35	2	0		NA	NA	NA	0.0146723	0.0650053	0.0169264	0.00573297	NA	0.0087523	NA	NA	NA
PC O-18:2;0/17:1;0	PC O-	GPL	MEM	35	3	0		NA	NA	NA	NA	NA	NA	NA	NA	NA	NA	NA	NA
PC O-18:2;0/18:0;0	PC O-	GPL	MEM	36	2	0		0.324452	0.235003	0.643522	0.821088	0.976265	2.44911	0.564789	0.526867	0.758723	0.540725	1.61672	0.501571
PC O-18:2;0/18:1;0	PC O-	GPL	MEM	36	3	0		1.45797	1.32597	1.21421	7.04007	8.55367	7.76925	3.62851	3.232	2.76869	3.01935	2.64593	3.23461
PC O-18:2;0/18:2;0	PC O-	GPL	MEM	36	4	0		0.810928	0.39474	0.779904	1.34738	1.35819	1.75883	0.707472	0.74137	1.55109	0.719948	1.59349	1.12952
PC O-18:2;0/20:1;0	PC O-	GPL	MEM	38	3	0		NA	NA	NA	NA	NA	0.12211	NA	NA	NA	NA	NA	NA
PC O-18:2;0/20:2;0	PC O-	GPL	MEM	38	4	0		NA	NA	NA	NA	NA	NA	NA	NA	NA	NA	NA	NA
PC O-18:2;0/20:3;0	PC O-	GPL	MEM	38	5	0		0.397962	0.417951	0.323037	0.521716	0.559106	NA	0.696132	NA	NA	2.21706	2.67276	2.1714
PC O-18:2;0/20:4;0	PC O-	GPL	MEM	38	6	0		NA	NA	NA	2.81843	5.23318	5.64723	6.75004	3.39706	5.8755	6.36783	6.29729	6.16159
PC O-18:2;0/22:4;0	PC O-	GPL	MEM	40	6	0		NA	NA	NA	NA	NA	1.26875	NA	NA	NA	0.411953	NA	NA
PC O-18:2;0/22:5;0	PC O-	GPL	MEM	40	7	0		NA	NA	NA	NA	NA	NA	NA	NA	NA	NA	NA	NA
PE 14:0;0_18:0;0	PE	GPL	MEM	32	0	0		NA	0.216836	NA	0.470348	0.599875	0.480792	NA	0.177712	NA	0.352175	NA	0.376401
PE 14:0;0_18:1;0	PE	GPL	MEM	32	1	0		1.27179	1.01677	1.03888	1.58568	2.10166	1.95051	0.275167	0.310691	0.346286	1.78445	2.07808	2.0709
PE 14:0;0_18:2;0	PE	GPL	MEM	32	2	0		NA	0.117862	NA	0.0949877	NA	NA	NA	NA	NA	0.221437	0.186329	0.209475
PE 14:0;0_20:2;0	PE	GPL	MEM	34	2	0		NA	NA	NA	NA	NA	NA	NA	NA	NA	NA	0.0797906	0.0870616
PE 14:1;0_18:0;0	PE	GPL	MEM	32	1	0		NA	NA	NA	0.0987578	0.154098	NA	NA	NA	NA	NA	NA	NA
PE 14:1;0_18:1;0	PE	GPL	MEM	32	2	0		NA	NA	NA	NA	NA	NA	NA	NA	NA	NA	NA	NA
PE 15:0;0_17:0;0	PE	GPL	MEM	32	0	0		NA	NA	NA	NA	NA	NA	NA	NA	NA	NA	NA	NA
PE 15:0;0_17:1;0	PE	GPL	MEM	32	1	0		NA	NA	NA	0.178166	0.209656	0.229373	NA	NA	NA	NA	NA	NA
PE 15:0;0_18:1;0	PE	GPL	MEM	33	1	0		NA	NA	NA	NA	NA	NA	NA	NA	NA	NA	NA	NA
PE 15:0;0_20:1;0	PE	GPL	MEM	35	1	0		NA	NA	NA	0.13231	NA	NA	NA	NA	NA	NA	NA	NA
PE 15:0;0_22:3;0	PE	GPL	MEM	37	3	0		NA	NA	NA	NA	NA	NA	NA	NA	NA	0.0681699	0.185955	0.181967
PE 15:0;0_22:4;0	PE	GPL	MEM	37	4	0		NA	NA	NA	NA	0.100955	NA	NA	NA	NA	0.16153	NA	0.438966
PE 15:0;0_22:5;0	PE	GPL	MEM	37	5	0		0.799026	0.0196643	0.029195	NA	NA	NA	NA	NA	NA	NA	NA	0.0605884
PE 15:1;0_22:2;0	PE	GPL	MEM	37	3	0		NA	NA	NA	NA	NA	NA	NA	NA	NA	NA	NA	0.328191
PE 15:1;0_24:5;0	PE	GPL	MEM	39	6	0		NA	NA	NA	NA	NA	NA	NA	NA	NA	NA	NA	NA
PE 16:0;0_16:0;0	PE	GPL	MEM	32	0	0		NA	0.513807	NA	0.466875	0.568178	0.498758	NA	0.278536	NA	0.654585	NA	0.591719
PE 16:0;0_16:1;0	PE	GPL	MEM	32	1	0		2.81221	2.37543	2.28047	2.6255	3.29226	3.15187	1.18164	1.19368	1.14768	6.98505	7.15906	7.32177
PE 16:0;0_16:2;0	PE	GPL	MEM	32	2	0		NA	NA	NA	NA	NA	NA	NA	NA	NA	0.349296	0.21493	0.293392
PE 16:0;0_17:1;0	PE	GPL	MEM	33	1	0		NA	NA	NA	NA	NA	NA	NA	NA	NA	NA	NA	NA
PE 16:0;0_18:0;0	PE	GPL	MEM	34	0	0		NA	NA	NA	NA	3.76711	NA	1.98486	1.97241	NA	NA	NA	2.64456
PE 16:0;0_18:1;0	PE	GPL	MEM	34	1	0		36.0275	31.079	31.8019	31.8912	40.3718	35.0611	19.6924	19.2598	18.026	25.4997	27.1602	28.3234
PE 16:0;0_18:2;0	PE	GPL	MEM	34	2	0		3.44994	2.9424	3.23476	1.38263	1.74687	1.95468	1.31689	1.51434	1.29486	3.15853	4.17299	3.49579
PE 16:0;0_19:1;0	PE	GPL	MEM	35	1	0		3.26286	2.79757	3.33998	NA	NA	NA	NA	2.24859	NA	NA	NA	NA
PE 16:0;0_19:2;0	PE	GPL	MEM	35	2	0		NA	NA	0.394783	NA	NA	NA	NA	NA	NA	NA	NA	0.862931
PE 16:0;0_20:1;0	PE	GPL	MEM	36	1	0		1.62864	1.41596	1.54833	1.42066	1.82747	1.33628	1.06434	1.12977	0.939035	0.805994	0.754987	0.921508
PE 16:0;0_20:2;0	PE	GPL	MEM	36	2	0		1.05436	0.825683	0.961552	NA	0.824361	0.685583	NA	NA	NA	1.16634	1.29539	1.25607
PE 16:0;0_20:3;0	PE	GPL	MEM	36	3	0		3.01729	2.70875	2.67026	1.57625	2.17544	1.55575	1.3123	1.20969	1.36649	4.68279	6.00252	5.61259
PE 16:0;0_20:4;0	PE	GPL	MEM	36	4	0		13.5415	13.4931	13.0096	2.1215	2.5617	2.71869	2.7682	3.40342	2.79114	21.8799	23.9208	24.2243
PE 16:0;0_20:5;0	PE	GPL	MEM	36	5	0		1.66027	1.44005	NA	NA	NA	NA	NA	NA	NA	1.43438	NA	1.61449
PE 16:0;0_21:3;0	PE	GPL	MEM	37	3	0		0.300642	NA	NA	NA	NA	NA	NA	NA	NA	0.393002	NA	NA
PE 16:0;0_22:3;0	PE	GPL	MEM	38	3	0		NA	1.90759	NA	NA	NA	NA	NA	NA	NA	2.38952	2.53932	2.60081
PE 16:0;0_22:4;0	PE	GPL	MEM	38	4	0		5.34562	4.644	4.81281	3.35031	4.55992	3.30277	NA	NA	3.51117	7.03578	6.96941	7.75898
PE 16:0;0_22:5;0	PE	GPL	MEM	38	5	0		15.1875	13.7167	13.7963	10.3978	12.6166	NA	NA	NA	7.10158	19.7556	19.8992	20.1118
PE 16:0;0_22:6;0	PE	GPL	MEM	38	6	0		NA	NA	NA	NA	NA	NA	NA	NA	NA	1.96273	NA	1.96025
PE 16:1;0_16:1;0	PE	GPL	MEM	32	2	0		NA	0.47567	NA	0.624508	NA	NA	NA	NA	NA	0.755446	0.620307	0.92586
PE 16:1;0_17:0;0	PE	GPL	MEM	33	1	0		NA	NA	NA	NA	NA	NA	NA	NA	NA	NA	NA	NA
PE 16:1;0_17:1;0	PE	GPL	MEM	33	2	0		14.3259	12.4949	13.2881	14.68	15.2909	12.0357	12.0466	NA	12.1215	11.4717	16.0368	16.6831
PE 16:1;0_18:0;0	PE	GPL	MEM	34	1	0		7.52678	7.0007	6.75199	8.798	11.4805	10.1783	6.9873	6.97748	6.74445	9.07655	9.89659	9.5287
PE 16:1;0_18:1;0	PE	GPL	MEM	34	2	0		10.5004	9.08336	9.11374	19.967	23.4343	21.0961	4.68079	4.93799	4.45508	9.90021	11.3755	10.9457
PE 16:1;0_18:2;0	PE	GPL	MEM	34	3	0		NA	0.323181	NA	NA	NA	NA	NA	NA	NA	NA	NA	NA
PE 16:1;0_19:1;0	PE	GPL	MEM	35	2	0		0.278517	0.23698	0.233487	0.177322	NA	0.129404	NA	NA	NA	NA	0.880927	0.575765
PE 16:1;0_20:0;0	PE	GPL	MEM	36	1	0		NA	NA	NA	NA	NA	NA	NA	NA	NA	NA	0.315085	NA
PE 16:1;0_20:1;0	PE	GPL	MEM	36	2	0		0.825678	0.814346	0.852165	1.57322	1.93656	1.61896	0.469161	0.379283	0.314281	1.11176	1.16526	1.20762
PE 16:1;0_20:2;0	PE	GPL	MEM	36	3	0		0.339533	0.15259	0.132053	0.189344	0.328058	0.127335	NA	NA	NA	0.44674	0.68	0.731455
PE 16:1;0_20:3;0	PE	GPL	MEM	36	4	0		1.77916	1.48821	1.62603	0.973856	1.00732	1.04443	0.615562	0.571159	0.511983	2.62673	2.87557	2.81988
PE 16:1;0_20:4;0	PE	GPL	MEM	36	5	0		1.57081	1.58709	3.24892	0.889051	1.30282	1.22731	NA	0.797234	0.698329	2.71241	4.7502	2.67325
PE 16:1;0_22:0;0	PE	GPL	MEM	38	1	0		NA	NA	NA	NA	NA	NA	NA	NA	NA	NA	NA	NA
PE 16:1;0_22:1;0	PE	GPL	MEM	38	2	0		NA	NA	NA	NA	NA	NA	NA	NA	NA	0.511356	0.548123	0.462821
PE 16:1;0_22:2;0	PE	GPL	MEM	38	3	0		NA	NA	NA	NA	NA	0.387431	NA	NA	NA	0.947127	0.934561	1.32154
PE 16:1;0_22:3;0	PE	GPL	MEM	38	4	0		NA	NA	NA	NA	NA	NA	NA	NA	NA	5.8041	5.39921	6.94552
PE 16:1;0_22:4;0	PE	GPL	MEM	38	5	0		0.669043	0.606226	0.48868	0.651345	0.668193	1.56535	0.370946	0.492603	0.22486	1.60735	1.50371	1.60809
PE 16:1;0_22:5;0	PE	GPL	MEM	38	6	0		3.80053	3.13163	3.35193	2.79857	3.45533	3.20084	2.64065	2.65169	2.25301	5.24961	8.04792	5.91869
PE 16:1;0_24:0;0	PE	GPL	MEM	40	1	0		NA	NA	NA	NA	NA	NA	NA	NA	0.160807	0.401831	NA	0.347043
PE 16:1;0_24:1;0	PE	GPL	MEM	40	2	0		NA	NA	NA	NA	NA	NA	NA	NA	NA	0.409059	0.463573	0.459558
PE 16:2;0_18:0;0	PE	GPL	MEM	34	2	0		0.371209	NA	0.260045	NA	NA	NA	NA	NA	NA	0.471143	0.482863	0.411374
PE 16:2;0_18:1;0	PE	GPL	MEM	34	3	0		NA	0.21577	NA	NA	NA	NA	NA	NA	NA	NA	NA	NA
PE 17:0;0_17:1;0	PE	GPL	MEM	34	1	0		0.177087	0.25969	0.243539	0.786457	1.1354	0.90856	NA	0.118953	NA	NA	NA	NA
PE 17:0;0_18:1;0	PE	GPL	MEM	35	1	0		2.76302	2.30608	2.30838	7.8417	9.51628	8.0352	4.56482	1.56305	2.82935	1.40639	1.58213	1.82584
PE 17:0;0_18:2;0	PE	GPL	MEM	35	2	0		0.661672	0.594522	0.582312	NA	NA	0.138669	NA	0.25714	NA	0.421457	NA	0.543223
PE 17:0;0_19:1;0	PE	GPL	MEM	36	1	0		NA	NA	NA	NA	NA	NA	NA	NA	NA	NA	NA	0.0916297
PE 17:0;0_20:1;0	PE	GPL	MEM	37	1	0		0.0306303	0.036415	0.0175203	NA	0.0280587	0.0298772	NA	NA	NA	NA	NA	NA
PE 17:0;0_20:2;0	PE	GPL	MEM	37	2	0		0.217706	0.19288	0.240082	0.163995	NA	NA	NA	NA	NA	NA	NA	NA
PE 17:0;0_20:3;0	PE	GPL	MEM	37	3	0		0.767678	0.614977	0.63527	NA	0.299631	NA	NA	NA	NA	0.564662	0.838623	0.852859
PE 17:0;0_20:4;0	PE	GPL	MEM	37	4	0		1.46686	3.46256	3.25027	0.814039	1.12947	0.925166	1.48783	1.32596	1.265	1.23676	2.59537	2.83179
PE 17:0;0_22:3;0	PE	GPL	MEM	39	3	0		NA	0.11033	NA	NA	NA	NA	NA	NA	NA	NA	NA	0.113644
PE 17:0;0_22:4;0	PE	GPL	MEM	39	4	0		0.167056	0.127871	0.147404	NA	NA	NA	NA	0.129459	0.0873895	0.105654	NA	0.0516842
PE 17:0;0_22:5;0	PE	GPL	MEM	39	5	0		0.295881	0.383472	0.357192	NA	NA	NA	NA	NA	0.277415	0.157972	NA	0.136433
PE 17:1;0_17:1;0	PE	GPL	MEM	34	2	0		0.367298	0.313211	0.346967	0.740595	0.92403	0.829002	0.298302	0.25671	0.233205	0.131951	0.189593	0.191397
PE 17:1;0_18:0;0	PE	GPL	MEM	35	1	0		1.46163	1.16735	1.23215	NA	NA	NA	NA	0.882945	1.5591	1.06164	0.991319	1.02297
PE 17:1;0_18:1;0	PE	GPL	MEM	35	2	0		15.0345	12.4866	12.0385	16.1935	17.115	13.9554	10.4827	9.057	11.7186	10.3067	14.7228	12.3748
PE 17:1;0_18:3;0	PE	GPL	MEM	35	4	0		NA	3.27995	NA	NA	NA	NA	NA	NA	NA	NA	NA	NA
PE 17:1;0_19:1;0	PE	GPL	MEM	36	2	0		0.662471	0.478858	NA	0.78275	0.705646	0.697097	0.598976	0.503466	0.736777	NA	NA	0.694167
PE 17:1;0_19:2;0	PE	GPL	MEM	36	3	0		NA	NA	NA	NA	NA	NA	NA	NA	NA	NA	NA	NA
PE 17:1;0_20:0;0	PE	GPL	MEM	37	1	0		NA	0.0358878	NA	NA	NA	NA	NA	NA	NA	NA	NA	NA
PE 17:1;0_20:1;0	PE	GPL	MEM	37	2	0		0.511556	0.46201	0.466482	0.843036	0.878856	0.836316	NA	0.408585	0.382075	0.158782	0.17372	0.203714
PE 17:1;0_20:2;0	PE	GPL	MEM	37	3	0		NA	NA	NA	NA	NA	NA	NA	NA	NA	NA	NA	NA
PE 17:1;0_20:3;0	PE	GPL	MEM	37	4	0		2.31752	NA	NA	NA	NA	NA	NA	NA	NA	1.52581	NA	NA
PE 17:1;0_20:4;0	PE	GPL	MEM	37	5	0		NA	0.666071	0.797479	NA	NA	NA	NA	NA	NA	NA	NA	0.588656
PE 17:1;0_21:3;0	PE	GPL	MEM	38	4	0		NA	0.29761	NA	NA	NA	NA	NA	NA	NA	0.279502	NA	NA
PE 17:1;0_22:2;0	PE	GPL	MEM	39	3	0		0.0660972	0.0969849	NA	NA	NA	NA	NA	NA	NA	0.111376	0.108173	0.125837
PE 17:1;0_22:3;0	PE	GPL	MEM	39	4	0		0.234296	0.293223	0.145851	NA	NA	NA	NA	0.302788	0.291622	0.641631	0.850678	0.352737
PE 17:1;0_22:4;0	PE	GPL	MEM	39	5	0		0.630699	0.673944	0.716334	NA	NA	NA	NA	NA	NA	0.509657	NA	0.37615
PE 17:1;0_22:5;0	PE	GPL	MEM	39	6	0		NA	0.6005	0.793083	NA	NA	NA	NA	NA	NA	NA	NA	NA
PE 17:2;0_18:0;0	PE	GPL	MEM	35	2	0		NA	NA	NA	NA	NA	NA	NA	NA	NA	NA	NA	NA
PE 18:0;0_18:1;0	PE	GPL	MEM	36	1	0		83.0533	72.8109	75.961	91.9154	115.629	106.371	77.7002	76.5888	72.8395	26.8535	28.4256	28.0703
PE 18:0;0_18:2;0	PE	GPL	MEM	36	2	0		15.7901	14.2734	13.8665	6.0986	7.48653	7.11283	11.2173	11.3464	10.7879	6.96912	8.44253	7.20946
PE 18:0;0_18:3;0	PE	GPL	MEM	36	3	0		1.04953	0.904963	1.04759	0.684489	0.828522	0.622259	0.964742	0.954138	0.748616	1.59554	1.87702	1.73338
PE 18:0;0_19:1;0	PE	GPL	MEM	37	1	0		0.739147	0.891745	0.741903	NA	0.690387	0.825098	NA	NA	NA	NA	NA	NA
PE 18:0;0_19:2;0	PE	GPL	MEM	37	2	0		0.441751	0.420713	0.315634	0.133381	0.343259	0.29121	NA	NA	NA	0.227061	0.204518	0.303277
PE 18:0;0_19:3;0	PE	GPL	MEM	37	3	0		NA	0.235537	NA	NA	NA	NA	NA	NA	NA	0.395137	0.556421	0.519734
PE 18:0;0_20:1;0	PE	GPL	MEM	38	1	0		2.32674	1.01938	2.15314	0.4771	0.610737	0.486939	0.311946	NA	NA	NA	NA	NA
PE 18:0;0_20:2;0	PE	GPL	MEM	38	2	0		2.81508	2.39053	2.56913	1.61322	1.74905	1.68276	0.287516	0.391009	0.436152	1.29778	1.28214	1.4278
PE 18:0;0_20:3;0	PE	GPL	MEM	38	3	0		13.4879	10.9608	11.446	3.60146	4.46808	3.96159	4.09114	3.69093	3.4437	14.0768	15.9923	15.1719
PE 18:0;0_20:4;0	PE	GPL	MEM	38	4	0		85.7358	85.4382	79.7991	23.91	29.2119	26.0197	78.6294	77.2305	70.5155	97.5573	108.284	103.657
PE 18:0;0_20:5;0	PE	GPL	MEM	38	5	0		6.7396	5.57728	5.58008	0.985093	1.39099	2.33797	4.84198	4.77268	3.31883	2.96011	2.99529	3.3193
PE 18:0;0_21:3;0	PE	GPL	MEM	39	3	0		0.562718	0.806187	NA	NA	NA	NA	NA	NA	NA	0.661534	0.858136	0.686201
PE 18:0;0_22:1;0	PE	GPL	MEM	40	1	0		NA	NA	NA	NA	NA	NA	NA	NA	NA	NA	NA	NA
PE 18:0;0_22:2;0	PE	GPL	MEM	40	2	0		0.208497	0.184983	NA	0.221126	0.278517	0.209283	NA	NA	NA	NA	NA	NA
PE 18:0;0_22:3;0	PE	GPL	MEM	40	3	0		0.556707	0.595398	0.530444	NA	NA	NA	NA	NA	NA	0.826963	1.02998	0.702731
PE 18:0;0_22:4;0	PE	GPL	MEM	40	4	0		1.71498	1.97185	1.8575	2.69871	2.74758	2.57544	1.3874	2.04865	1.21392	1.30954	1.24113	1.34661
PE 18:0;0_22:5;0	PE	GPL	MEM	40	5	0		4.24217	4.97194	4.2214	3.47274	3.38759	3.30478	1.64036	2.37873	1.66052	4.79448	5.96369	5.00598
PE 18:0;0_22:6;0	PE	GPL	MEM	40	6	0		5.61841	5.45799	4.94982	3.69359	4.72285	4.42411	NA	2.30125	NA	4.25585	4.61139	4.99477
PE 18:1;0_18:1;0	PE	GPL	MEM	36	2	0		92.1156	76.3383	79.2554	170.423	203.553	192.193	56.5814	55.2755	52.6763	38.0827	42.729	40.6829
PE 18:1;0_18:2;0	PE	GPL	MEM	36	3	0		12.0324	11.3917	11.2218	7.59203	9.34471	8.81776	6.83232	6.77732	6.28602	6.40563	7.35134	7.25481
PE 18:1;0_18:3;0	PE	GPL	MEM	36	4	0		1.99936	1.53524	1.59698	0.797821	1.2381	1.17322	0.819736	NA	0.787367	2.54673	2.51142	2.8589
PE 18:1;0_19:0;0	PE	GPL	MEM	37	1	0		0.160231	NA	0.133197	NA	0.222518	0.380551	NA	NA	NA	NA	NA	NA
PE 18:1;0_19:1;0	PE	GPL	MEM	37	2	0		2.38782	2.20091	2.39556	2.4635	2.76286	2.90955	1.64166	0.732726	0.74547	0.845395	0.923397	0.941662
PE 18:1;0_19:2;0	PE	GPL	MEM	37	3	0		0.462402	0.379879	0.470268	NA	0.459356	NA	NA	NA	NA	0.303131	0.502556	NA
PE 18:1;0_19:3;0	PE	GPL	MEM	37	4	0		NA	NA	NA	NA	NA	NA	NA	NA	NA	NA	0.939348	NA
PE 18:1;0_20:0;0	PE	GPL	MEM	38	1	0		NA	0.807914	NA	1.28638	1.70619	1.52566	1.0581	1.20228	1.37837	NA	NA	NA
PE 18:1;0_20:1;0	PE	GPL	MEM	38	2	0		5.82727	4.74213	5.32329	9.36299	11.1709	9.92975	2.96564	2.6434	2.47661	1.95604	2.08552	2.21388
PE 18:1;0_20:2;0	PE	GPL	MEM	38	3	0		3.44565	2.32273	2.89383	1.97076	2.40723	1.97551	0.805429	0.857569	0.65627	2.65351	2.56571	2.62323
PE 18:1;0_20:3;0	PE	GPL	MEM	38	4	0		14.5921	13.5409	13.0654	8.34263	10.3667	8.36117	6.98121	7.32787	6.8201	14.6739	15.811	15.7577
PE 18:1;0_20:4;0	PE	GPL	MEM	38	5	0		25.3493	24.68	22.6401	8.18219	10.3657	18.2991	18.912	17.9777	11.2695	19.6784	22.6635	23.3693
PE 18:1;0_20:5;0	PE	GPL	MEM	38	6	0		3.99255	3.2809	3.45708	NA	NA	NA	NA	NA	NA	0.712066	0.908843	0.714953
PE 18:1;0_21:1;0	PE	GPL	MEM	39	2	0		NA	NA	NA	NA	NA	NA	NA	NA	NA	NA	NA	NA
PE 18:1;0_21:2;0	PE	GPL	MEM	39	3	0		0.5339	NA	NA	NA	NA	NA	NA	NA	NA	NA	NA	NA
PE 18:1;0_21:3;0	PE	GPL	MEM	39	4	0		0.528271	0.615779	0.381337	NA	NA	NA	NA	NA	NA	NA	NA	0.337403
PE 18:1;0_22:0;0	PE	GPL	MEM	40	1	0		NA	NA	NA	NA	NA	NA	1.17172	1.01918	1.22143	0.375695	NA	0.351053
PE 18:1;0_22:1;0	PE	GPL	MEM	40	2	0		0.43013	0.502479	NA	1.34437	1.79974	1.38963	0.823175	0.724493	0.603464	1.04356	1.06466	1.08355
PE 18:1;0_22:2;0	PE	GPL	MEM	40	3	0		0.715402	0.494658	0.55377	NA	NA	NA	NA	NA	NA	0.739107	0.736602	0.868762
PE 18:1;0_22:3;0	PE	GPL	MEM	40	4	0		2.91561	2.50579	2.25532	NA	NA	NA	NA	NA	NA	2.4342	2.32182	2.55777
PE 18:1;0_22:4;0	PE	GPL	MEM	40	5	0		3.30181	3.31408	2.93113	3.22072	3.85793	2.95183	1.21313	1.56787	0.980138	2.43619	2.98738	2.78122
PE 18:1;0_22:5;0	PE	GPL	MEM	40	6	0		7.65677	7.67577	6.65631	10.9015	13.0472	12.2607	4.57528	2.46051	4.54593	10.872	11.8167	12.1042
PE 18:1;0_22:6;0	PE	GPL	MEM	40	7	0		NA	NA	NA	NA	NA	NA	NA	NA	NA	6.64907	NA	NA
PE 18:1;0_24:0;0	PE	GPL	MEM	42	1	0		NA	NA	NA	NA	NA	NA	2.29168	2.09972	2.10566	0.548216	NA	NA
PE 18:1;0_24:1;0	PE	GPL	MEM	42	2	0		NA	NA	NA	NA	NA	NA	0.746661	0.561938	0.55984	0.606363	NA	NA
PE 18:2;0_18:2;0	PE	GPL	MEM	36	4	0		1.02592	0.810601	1.31672	0.280907	0.316398	0.382835	0.56272	0.672029	0.468585	0.727032	1.16469	0.876263
PE 18:2;0_19:1;0	PE	GPL	MEM	37	3	0		NA	0.207162	NA	NA	0.0407634	NA	NA	NA	NA	NA	NA	NA
PE 18:2;0_20:1;0	PE	GPL	MEM	38	3	0		0.568201	0.508998	0.491259	0.310325	0.393957	0.39818	NA	0.244696	0.209086	0.356725	0.404394	NA
PE 18:2;0_20:2;0	PE	GPL	MEM	38	4	0		0.263568	0.315463	NA	NA	NA	NA	NA	NA	NA	0.407565	0.370147	0.532668
PE 18:2;0_20:3;0	PE	GPL	MEM	38	5	0		0.27486	0.27312	0.487609	NA	NA	NA	NA	NA	NA	0.472518	0.496866	0.736411
PE 18:2;0_20:4;0	PE	GPL	MEM	38	6	0		1.24636	1.21517	1.27702	0.129812	NA	NA	NA	NA	0.319611	0.433936	0.683245	0.560584
PE 18:2;0_22:3;0	PE	GPL	MEM	40	5	0		NA	NA	NA	NA	NA	NA	NA	NA	NA	NA	NA	NA
PE 18:2;0_22:4;0	PE	GPL	MEM	40	6	0		NA	NA	NA	NA	NA	NA	NA	NA	NA	NA	NA	NA
PE 18:2;0_22:5;0	PE	GPL	MEM	40	7	0		6.21922	NA	NA	NA	NA	NA	NA	NA	NA	NA	NA	NA
PE 19:0;0_20:4;0	PE	GPL	MEM	39	4	0		0.0689474	0.112993	0.060767	NA	NA	NA	NA	0.16209	0.157689	0.255406	0.260714	0.108301
PE 19:1;0_20:3;0	PE	GPL	MEM	39	4	0		0.125377	NA	0.0587428	NA	NA	NA	NA	NA	NA	0.219012	NA	NA
PE 19:1;0_20:4;0	PE	GPL	MEM	39	5	0		0.350888	0.381752	0.443768	NA	NA	NA	NA	NA	0.215384	0.224884	NA	0.214947
PE 20:0;0_20:4;0	PE	GPL	MEM	40	4	0		0.144061	0.182487	NA	NA	0.307354	0.246822	0.421508	NA	0.379891	0.31065	0.328768	0.326981
PE 20:1;0_20:1;0	PE	GPL	MEM	40	2	0		0.0269187	0.028387	NA	0.0387748	0.0340519	0.0433409	NA	NA	NA	NA	NA	NA
PE 20:1;0_20:2;0	PE	GPL	MEM	40	3	0		NA	NA	NA	NA	NA	NA	NA	NA	NA	NA	NA	NA
PE 20:1;0_20:3;0	PE	GPL	MEM	40	4	0		0.140456	0.0694952	NA	NA	0.232401	0.144176	NA	NA	NA	0.153921	0.205594	0.144037
PE 20:1;0_20:4;0	PE	GPL	MEM	40	5	0		0.910673	0.876855	0.905287	0.533173	0.727422	0.688269	0.4964	0.406556	0.382947	1.49471	1.48193	1.51464
PE 20:2;0_20:2;0	PE	GPL	MEM	40	4	0		NA	NA	NA	NA	NA	NA	NA	NA	NA	NA	NA	NA
PE 20:2;0_20:3;0	PE	GPL	MEM	40	5	0		NA	NA	NA	NA	NA	NA	NA	NA	NA	NA	NA	0.16961
PE 20:2;0_20:4;0	PE	GPL	MEM	40	6	0		NA	0.138509	0.148454	NA	NA	NA	NA	NA	NA	0.576536	0.419894	0.58463
PE 20:3;0_20:3;0	PE	GPL	MEM	40	6	0		NA	NA	NA	NA	NA	NA	NA	NA	NA	NA	NA	0.0748815
PE 20:3;0_20:4;0	PE	GPL	MEM	40	7	0		NA	NA	NA	NA	NA	NA	NA	0.475574	NA	NA	NA	7.17881
PE 20:4;0_20:4;0	PE	GPL	MEM	40	8	0		NA	NA	NA	NA	NA	NA	NA	NA	NA	NA	NA	NA
PE 20:4;0_24:0;0	PE	GPL	MEM	44	4	0		NA	NA	NA	NA	NA	NA	NA	NA	NA	NA	NA	0.718323
PE 20:4;0_24:1;0	PE	GPL	MEM	44	5	0		NA	NA	NA	NA	NA	NA	NA	NA	NA	0.72622	NA	NA
PE O-16:0;0/16:1;0	PE O-	GPL	MEM	32	1	0		0.0741701	0.0715746	0.054304	0.425498	0.496877	0.488891	0.0634668	0.0486546	0.0574899	0.345998	0.353538	0.45182
PE O-16:0;0/17:1;0	PE O-	GPL	MEM	33	1	0		NA	NA	NA	0.00815021	0.0180411	0.015258	NA	NA	NA	NA	NA	NA
PE O-16:0;0/18:1;0	PE O-	GPL	MEM	34	1	0		0.793726	0.585044	0.596871	1.55958	1.95199	1.6964	0.519453	0.54026	0.557751	0.969743	0.915612	0.769838
PE O-16:0;0/18:2;0	PE O-	GPL	MEM	34	2	0		0.372995	0.246322	0.262806	0.296621	0.409631	0.347018	0.113866	0.210494	0.226199	0.378932	0.477418	0.392681
PE O-16:0;0/20:1;0	PE O-	GPL	MEM	36	1	0		NA	NA	NA	NA	0.00749023	NA	NA	NA	NA	0.0210266	NA	NA
PE O-16:0;0/20:2;0	PE O-	GPL	MEM	36	2	0		NA	NA	NA	NA	NA	NA	NA	NA	NA	0.0436015	0.0703982	0.0473932
PE O-16:0;0/20:3;0	PE O-	GPL	MEM	36	3	0		0.280704	0.100134	0.206925	0.132586	0.302803	0.251953	0.0750823	0.0543743	0.0544746	0.396004	0.497805	0.422323
PE O-16:0;0/20:4;0	PE O-	GPL	MEM	36	4	0		0.547659	0.533009	0.49083	0.621642	0.860807	0.56972	0.364367	0.423567	0.341934	1.5513	1.77618	1.53015
PE O-16:0;0/20:5;0	PE O-	GPL	MEM	36	5	0		0.367196	0.348898	NA	0.271923	NA	NA	0.585398	0.568513	0.221931	0.532785	0.962727	1.02283
PE O-16:0;0/22:3;0	PE O-	GPL	MEM	38	3	0		NA	NA	NA	NA	NA	NA	NA	NA	NA	0.106074	0.187444	0.232422
PE O-16:0;0/22:4;0	PE O-	GPL	MEM	38	4	0		0.101525	0.057937	0.0654894	0.109781	0.148294	NA	0.0746315	NA	NA	0.389111	0.228867	0.445757
PE O-16:0;0/22:5;0	PE O-	GPL	MEM	38	5	0		0.741386	0.17124	0.259373	0.381429	0.577071	0.317822	0.563906	0.812218	0.739939	1.02437	1.13816	0.746231
PE O-16:0;0/22:6;0	PE O-	GPL	MEM	38	6	0		NA	NA	NA	NA	NA	0.347463	NA	NA	0.437084	0.285687	NA	0.450766
PE O-16:1;0/14:0;0	PE O-	GPL	MEM	30	1	0		0.879302	1.11154	NA	1.38435	1.65442	NA	1.11761	NA	1.0135	1.10221	1.02876	1.41114
PE O-16:1;0/14:1;0	PE O-	GPL	MEM	30	2	0		NA	NA	NA	NA	NA	NA	NA	NA	NA	1.33651	2.73529	2.43019
PE O-16:1;0/16:0;0	PE O-	GPL	MEM	32	1	0		1.8897	1.99571	1.69474	1.5888	1.70558	1.74579	NA	NA	NA	3.19196	3.49645	3.28172
PE O-16:1;0/16:1;0	PE O-	GPL	MEM	32	2	0		2.28279	2.50737	1.96269	8.76686	9.6515	8.2661	2.98039	2.80773	2.93549	6.57141	7.33354	6.94119
PE O-16:1;0/16:2;0	PE O-	GPL	MEM	32	3	0		NA	NA	NA	NA	NA	NA	NA	NA	NA	0.618558	2.08406	0.466457
PE O-16:1;0/17:0;0	PE O-	GPL	MEM	33	1	0		NA	NA	NA	0.0877032	0.177588	0.141488	NA	NA	NA	NA	NA	NA
PE O-16:1;0/17:1;0	PE O-	GPL	MEM	33	2	0		0.281825	0.199626	NA	0.98518	1.11888	1.05651	0.247053	0.215324	0.178547	0.131564	NA	0.175404
PE O-16:1;0/18:0;0	PE O-	GPL	MEM	34	1	0		0.236528	0.222306	0.201981	NA	NA	NA	NA	NA	NA	0.258979	0.23715	0.21972
PE O-16:1;0/18:1;0	PE O-	GPL	MEM	34	2	0		14.7839	11.057	11.4139	78.4895	89.3266	81.7231	21.8517	21.4895	20.0988	12.4835	13.8362	13.4266
PE O-16:1;0/18:2;0	PE O-	GPL	MEM	34	3	0		4.50743	3.49951	3.95628	3.57324	4.00176	3.7657	1.67112	1.59807	1.53918	2.49059	3.37226	2.54594
PE O-16:1;0/18:3;0	PE O-	GPL	MEM	34	4	0		NA	NA	NA	0.638132	NA	NA	NA	NA	NA	0.775549	0.835523	0.89994
PE O-16:1;0/19:1;0	PE O-	GPL	MEM	35	2	0		0.0186885	0.0156502	0.0120877	0.171175	0.177821	0.0918773	0.0154023	0.0304662	0.019843	0.0063353	0.00738785	0.00512076
PE O-16:1;0/19:2;0	PE O-	GPL	MEM	35	3	0		0.0682203	0.0205281	0.0337367	0.0271027	0.0273074	0.0319125	NA	NA	NA	0.0111008	NA	0.00944017
PE O-16:1;0/19:3;0	PE O-	GPL	MEM	35	4	0		NA	NA	NA	NA	NA	NA	NA	NA	NA	0.328955	NA	0.470886
PE O-16:1;0/20:0;0	PE O-	GPL	MEM	36	1	0		NA	NA	NA	NA	NA	NA	NA	NA	NA	NA	NA	NA
PE O-16:1;0/20:1;0	PE O-	GPL	MEM	36	2	0		0.580271	0.427105	0.405824	1.85324	2.05625	2.02162	1.0638	0.968129	1.01037	0.514466	0.595828	0.576319
PE O-16:1;0/20:2;0	PE O-	GPL	MEM	36	3	0		0.666012	0.462986	0.591777	0.874486	0.828242	0.884959	0.21387	0.248167	0.153018	0.948539	0.968492	0.87285
PE O-16:1;0/20:3;0	PE O-	GPL	MEM	36	4	0		4.65888	3.56164	3.57632	4.15211	4.55769	4.58557	1.74309	1.75031	1.48696	10.4603	13.1124	10.933
PE O-16:1;0/20:4;0	PE O-	GPL	MEM	36	5	0		42.6493	39.7767	37.746	40.7237	49.2288	45.3656	67.5214	64.0667	60.6069	90.4071	101.4	98.3891
PE O-16:1;0/20:5;0	PE O-	GPL	MEM	36	6	0		5.527	3.83613	4.57927	3.63237	4.49324	3.60878	7.16595	6.90743	7.45729	5.18123	5.70236	5.13131
PE O-16:1;0/21:2;0	PE O-	GPL	MEM	37	3	0		NA	NA	NA	NA	NA	0.177766	NA	NA	NA	NA	NA	NA
PE O-16:1;0/21:3;0	PE O-	GPL	MEM	37	4	0		0.0169596	NA	NA	0.028756	NA	0.0360822	NA	NA	NA	0.162822	0.148021	0.125657
PE O-16:1;0/21:5;0	PE O-	GPL	MEM	37	6	0		NA	NA	NA	NA	NA	NA	NA	NA	NA	NA	NA	NA
PE O-16:1;0/22:1;0	PE O-	GPL	MEM	38	2	0		NA	0.0519721	NA	NA	0.422741	0.236608	0.297222	0.303305	0.313718	0.485612	0.470428	0.52989
PE O-16:1;0/22:2;0	PE O-	GPL	MEM	38	3	0		0.0844883	0.0878576	0.0688847	0.513586	0.580495	0.731559	NA	NA	0.0585543	0.390577	0.441537	0.471404
PE O-16:1;0/22:3;0	PE O-	GPL	MEM	38	4	0		0.299122	0.299829	0.337735	NA	0.189778	0.145002	0.203902	0.201813	0.26951	3.39342	4.32134	3.67295
PE O-16:1;0/22:4;0	PE O-	GPL	MEM	38	5	0		3.13043	2.63955	2.35251	6.67102	7.17413	6.06468	7.38675	7.15925	6.70345	11.6854	13.8749	12.8805
PE O-16:1;0/22:5;0	PE O-	GPL	MEM	38	6	0		5.57792	5.26186	4.77374	16.9969	19.0923	17.4457	20.7022	20.7094	18.837	22.9477	26.7383	26.031
PE O-16:1;0/22:6;0	PE O-	GPL	MEM	38	7	0		3.50245	4.57755	2.83014	12.3181	19.8894	17.4056	31.7096	29.5934	28.3035	25.3622	24.5115	24.5638
PE O-16:1;0/24:3;0	PE O-	GPL	MEM	40	4	0		NA	NA	NA	NA	NA	NA	NA	NA	NA	0.134649	0.169438	0.100698
PE O-16:1;0/24:4;0	PE O-	GPL	MEM	40	5	0		NA	NA	NA	NA	NA	NA	NA	0.156411	NA	NA	NA	NA
PE O-16:1;0/24:5;0	PE O-	GPL	MEM	40	6	0		NA	NA	NA	NA	NA	NA	NA	NA	NA	NA	NA	NA
PE O-16:2;0/16:1;0	PE O-	GPL	MEM	32	3	0		NA	NA	NA	NA	NA	NA	NA	NA	NA	0.18647	0.787853	0.128359
PE O-16:2;0/18:0;0	PE O-	GPL	MEM	34	2	0		0.0889998	0.0864594	0.177707	NA	0.17367	NA	0.117393	0.119505	0.0745312	0.0850963	0.208786	0.0611875
PE O-16:2;0/18:1;0	PE O-	GPL	MEM	34	3	0		0.46789	0.457319	0.470034	1.17695	1.55914	1.47144	0.472011	0.419263	0.450526	0.77053	0.912415	0.83874
PE O-16:2;0/18:2;0	PE O-	GPL	MEM	34	4	0		NA	NA	NA	NA	NA	NA	NA	NA	NA	0.10106	NA	NA
PE O-16:2;0/20:1;0	PE O-	GPL	MEM	36	3	0		NA	NA	NA	NA	NA	NA	NA	0.0407334	NA	NA	NA	NA
PE O-16:2;0/20:3;0	PE O-	GPL	MEM	36	5	0		NA	NA	NA	NA	NA	NA	NA	NA	NA	NA	NA	0.493202
PE O-16:2;0/20:4;0	PE O-	GPL	MEM	36	6	0		NA	0.731541	NA	NA	NA	NA	1.03802	0.862596	NA	1.35139	2.49459	2.50836
PE O-16:2;0/22:3;0	PE O-	GPL	MEM	38	5	0		NA	NA	NA	NA	NA	NA	NA	NA	NA	NA	NA	0.143659
PE O-17:0;0/16:1;0	PE O-	GPL	MEM	33	1	0		NA	NA	NA	0.324081	0.680317	0.482382	NA	NA	NA	NA	NA	NA
PE O-17:0;0/16:2;0	PE O-	GPL	MEM	33	2	0		NA	NA	NA	NA	NA	NA	NA	NA	NA	0.0443938	NA	0.0353455
PE O-17:0;0/17:1;0	PE O-	GPL	MEM	34	1	0		0.181285	0.173523	0.166747	0.204279	0.271103	0.194437	0.0853715	0.0930561	0.0793143	0.157103	0.140432	0.142549
PE O-17:0;0/18:1;0	PE O-	GPL	MEM	35	1	0		NA	NA	NA	0.74763	0.836692	0.750086	NA	NA	NA	NA	NA	NA
PE O-17:0;0/18:2;0	PE O-	GPL	MEM	35	2	0		0.470723	0.380444	0.432054	0.446065	0.497434	0.461922	0.336638	0.337612	0.277588	0.179729	0.240071	0.265285
PE O-17:0;0/18:3;0	PE O-	GPL	MEM	35	3	0		NA	NA	NA	NA	NA	NA	NA	NA	NA	NA	NA	NA
PE O-17:0;0/19:1;0	PE O-	GPL	MEM	36	1	0		NA	NA	NA	NA	NA	NA	NA	NA	NA	NA	NA	0.01424
PE O-17:0;0/19:2;0	PE O-	GPL	MEM	36	2	0		NA	NA	0.0323705	NA	NA	NA	NA	NA	NA	NA	NA	0.0305935
PE O-17:0;0/19:3;0	PE O-	GPL	MEM	36	3	0		NA	NA	NA	NA	NA	NA	NA	NA	NA	NA	NA	0.0450414
PE O-17:0;0/20:3;0	PE O-	GPL	MEM	37	3	0		0.669737	NA	NA	0.740579	1.07887	0.499471	NA	NA	NA	NA	NA	NA
PE O-17:0;0/20:4;0	PE O-	GPL	MEM	37	4	0		0.892573	0.824798	0.789506	0.477018	NA	0.476182	NA	NA	NA	1.42392	1.57895	1.39086
PE O-17:0;0/20:5;0	PE O-	GPL	MEM	37	5	0		0.327428	0.29627	NA	NA	NA	NA	NA	NA	NA	0.15128	NA	0.28368
PE O-17:0;0/21:3;0	PE O-	GPL	MEM	38	3	0		0.0389454	NA	NA	NA	NA	NA	NA	NA	NA	0.0528395	NA	NA
PE O-17:0;0/22:5;0	PE O-	GPL	MEM	39	5	0		NA	NA	NA	0.313606	0.491453	NA	NA	NA	0.348547	0.494476	NA	0.595336
PE O-17:0;0/22:6;0	PE O-	GPL	MEM	39	6	0		NA	NA	NA	NA	NA	NA	NA	NA	NA	NA	NA	NA
PE O-17:1;0/16:0;0	PE O-	GPL	MEM	33	1	0		NA	NA	NA	0.201406	0.442628	0.289581	NA	NA	NA	NA	NA	NA
PE O-17:1;0/16:1;0	PE O-	GPL	MEM	33	2	0		0.334031	0.349739	NA	1.65324	1.91682	1.88366	0.191788	0.201376	0.202028	0.610366	NA	0.793525
PE O-17:1;0/17:0;0	PE O-	GPL	MEM	34	1	0		0.0246956	0.0164332	NA	0.110562	0.142384	0.0798681	NA	0.014452	0.0200002	0.0232071	0.020852	0.0185565
PE O-17:1;0/17:1;0	PE O-	GPL	MEM	34	2	0		0.258837	0.093615	0.159556	0.40882	0.356442	0.427833	0.0754987	NA	0.0452344	0.179994	0.208944	0.089441
PE O-17:1;0/18:0;0	PE O-	GPL	MEM	35	1	0		NA	NA	NA	0.0877771	0.099619	0.0902613	NA	NA	NA	NA	NA	NA
PE O-17:1;0/18:1;0	PE O-	GPL	MEM	35	2	0		1.84901	1.48115	1.79757	7.8049	9.07151	8.61327	1.53379	1.51861	1.29339	0.78678	0.960718	1.03209
PE O-17:1;0/18:2;0	PE O-	GPL	MEM	35	3	0		0.734331	0.506483	0.658235	0.849103	0.993665	0.946767	NA	0.216852	NA	0.291322	NA	0.263515
PE O-17:1;0/19:1;0	PE O-	GPL	MEM	36	2	0		0.0697739	0.0302322	0.0534493	0.0854188	NA	0.0849638	NA	NA	NA	NA	0.0444165	0.0289765
PE O-17:1;0/20:2;0	PE O-	GPL	MEM	37	3	0		0.15453	NA	NA	0.169198	0.241524	0.122979	NA	NA	NA	NA	NA	NA
PE O-17:1;0/20:3;0	PE O-	GPL	MEM	37	4	0		0.211183	0.140594	0.182032	0.337587	NA	0.300171	NA	NA	NA	0.198401	0.253883	0.192445
PE O-17:1;0/20:4;0	PE O-	GPL	MEM	37	5	0		4.1022	4.23503	4.34787	3.78378	4.52204	4.37624	4.79089	4.61411	4.62607	3.2702	3.68871	3.67377
PE O-17:1;0/20:5;0	PE O-	GPL	MEM	37	6	0		NA	NA	NA	NA	NA	NA	0.785025	NA	NA	NA	NA	NA
PE O-17:1;0/22:4;0	PE O-	GPL	MEM	39	5	0		NA	NA	NA	0.637	0.411699	NA	0.836248	0.89434	0.476064	0.270206	NA	0.165572
PE O-17:1;0/22:5;0	PE O-	GPL	MEM	39	6	0		NA	NA	NA	NA	NA	0.776388	NA	NA	NA	NA	NA	NA
PE O-17:1;0/22:6;0	PE O-	GPL	MEM	39	7	0		NA	NA	NA	NA	NA	NA	NA	NA	NA	NA	NA	NA
PE O-17:2;0/16:0;0	PE O-	GPL	MEM	33	2	0		0.167402	0.221739	NA	0.302852	0.360232	0.254635	0.117592	0.105891	0.135219	0.237821	NA	0.216111
PE O-17:2;0/17:1;0	PE O-	GPL	MEM	34	3	0		0.0598351	NA	0.0583873	NA	NA	0.0561785	NA	NA	NA	NA	NA	NA
PE O-17:2;0/18:0;0	PE O-	GPL	MEM	35	2	0		0.0864912	0.059606	0.0637064	NA	NA	NA	0.0865384	0.074088	0.05895	0.0476613	0.0497775	0.0465599
PE O-17:2;0/18:1;0	PE O-	GPL	MEM	35	3	0		0.698908	0.523997	0.505681	1.65647	1.83525	1.92008	NA	0.292099	NA	0.438031	NA	0.401456
PE O-17:2;0/18:2;0	PE O-	GPL	MEM	35	4	0		NA	NA	NA	NA	NA	NA	NA	NA	NA	0.387254	NA	0.472455
PE O-17:2;0/20:3;0	PE O-	GPL	MEM	37	5	0		0.559983	0.282963	0.306317	NA	NA	NA	NA	NA	NA	NA	0.184084	0.166682
PE O-17:2;0/20:4;0	PE O-	GPL	MEM	37	6	0		1.24259	1.25985	0.750686	NA	NA	NA	NA	NA	NA	NA	NA	0.995947
PE O-18:0;0/16:1;0	PE O-	GPL	MEM	34	1	0		0.114353	0.0926813	0.0826324	0.368946	0.402165	0.345847	0.0736613	0.102117	0.08968	0.208778	0.144827	0.184775
PE O-18:0;0/17:1;0	PE O-	GPL	MEM	35	1	0		NA	NA	NA	0.00216427	0.00355533	0.00300002	NA	NA	NA	NA	NA	NA
PE O-18:0;0/18:1;0	PE O-	GPL	MEM	36	1	0		NA	NA	NA	NA	0.665208	NA	NA	NA	NA	0.571473	NA	0.576702
PE O-18:0;0/18:2;0	PE O-	GPL	MEM	36	2	0		0.526517	0.373451	0.466323	0.478454	0.523829	0.434358	0.416159	0.452193	0.326654	0.232854	0.241895	0.240494
PE O-18:0;0/20:2;0	PE O-	GPL	MEM	38	2	0		0.0944668	0.0763206	0.126615	0.129317	NA	NA	NA	NA	NA	NA	NA	NA
PE O-18:0;0/20:3;0	PE O-	GPL	MEM	38	3	0		0.391125	0.428081	0.404974	0.237804	0.471017	0.383303	0.200321	0.245884	0.19998	0.458241	0.441574	0.558795
PE O-18:0;0/20:4;0	PE O-	GPL	MEM	38	4	0		1.63096	1.36962	1.37828	1.00252	1.33901	1.1408	1.13354	1.11963	1.11051	1.48422	1.8236	1.64047
PE O-18:0;0/20:5;0	PE O-	GPL	MEM	38	5	0		0.323623	0.139878	0.274574	NA	NA	NA	0.490722	0.420457	0.424851	0.141181	0.212628	NA
PE O-18:0;0/22:3;0	PE O-	GPL	MEM	40	3	0		NA	NA	NA	NA	NA	NA	NA	NA	NA	NA	NA	NA
PE O-18:0;0/22:4;0	PE O-	GPL	MEM	40	4	0		NA	NA	NA	NA	NA	NA	NA	NA	NA	0.0955367	NA	0.151748
PE O-18:0;0/22:5;0	PE O-	GPL	MEM	40	5	0		0.37165	0.440976	0.353922	0.844763	0.344246	0.278865	0.786586	0.599159	0.693837	0.180143	0.225507	0.259231
PE O-18:0;0/22:6;0	PE O-	GPL	MEM	40	6	0		NA	NA	NA	NA	NA	0.29593	NA	0.295068	0.396371	NA	NA	NA
PE O-18:1;0/12:0;0	PE O-	GPL	MEM	30	1	0		NA	NA	NA	NA	NA	NA	NA	NA	NA	NA	NA	NA
PE O-18:1;0/12:1;0	PE O-	GPL	MEM	30	2	0		NA	NA	NA	NA	NA	NA	1.98801	NA	2.01992	1.09752	NA	NA
PE O-18:1;0/14:0;0	PE O-	GPL	MEM	32	1	0		0.182705	0.182326	0.0786422	0.402357	0.540598	0.455209	0.0780449	0.0639833	0.0770563	0.440337	0.541239	0.533048
PE O-18:1;0/15:0;0	PE O-	GPL	MEM	33	1	0		NA	NA	NA	0.0275092	0.0534695	0.0409205	NA	NA	NA	NA	NA	NA
PE O-18:1;0/16:0;0	PE O-	GPL	MEM	34	1	0		1.40388	1.24203	1.21575	2.14067	2.55513	2.04166	0.702812	0.761903	0.734964	1.34591	1.30174	1.13675
PE O-18:1;0/16:1;0	PE O-	GPL	MEM	34	2	0		1.77683	1.36171	1.38163	8.19111	10.117	9.03693	2.11364	2.17121	1.80121	3.18629	3.55567	3.66269
PE O-18:1;0/16:2;0	PE O-	GPL	MEM	34	3	0		0.0639284	0.0484484	NA	NA	NA	NA	NA	NA	NA	0.0461964	0.0781406	0.0704748
PE O-18:1;0/17:0;0	PE O-	GPL	MEM	35	1	0		NA	NA	NA	0.0252529	0.0305936	0.0252998	NA	NA	NA	NA	NA	NA
PE O-18:1;0/17:1;0	PE O-	GPL	MEM	35	2	0		0.100691	0.0811073	0.108158	0.467955	0.570898	0.550532	0.152855	0.119886	0.102829	0.0173255	0.026863	0.0305791
PE O-18:1;0/18:0;0	PE O-	GPL	MEM	36	1	0		NA	NA	NA	NA	NA	NA	NA	NA	NA	0.246024	NA	0.185251
PE O-18:1;0/18:1;0	PE O-	GPL	MEM	36	2	0		11.7433	7.80001	9.34808	45.1506	54.601	48.9827	19.1574	18.1224	16.9094	5.82984	6.0693	5.86823
PE O-18:1;0/18:2;0	PE O-	GPL	MEM	36	3	0		4.92422	3.89368	3.96756	5.36383	6.97117	6.28673	3.35938	3.06009	2.79749	1.70968	1.84027	1.68993
PE O-18:1;0/18:3;0	PE O-	GPL	MEM	36	4	0		0.11586	0.0657936	0.203389	0.0943957	0.172627	0.0992664	0.0547907	NA	0.13451	0.306168	0.31873	0.231288
PE O-18:1;0/19:2;0	PE O-	GPL	MEM	37	3	0		0.0459685	NA	NA	0.150654	0.317731	0.212661	NA	NA	NA	NA	NA	NA
PE O-18:1;0/19:3;0	PE O-	GPL	MEM	37	4	0		NA	NA	0.0130895	NA	NA	NA	NA	NA	NA	0.0257351	NA	0.0172154
PE O-18:1;0/20:1;0	PE O-	GPL	MEM	38	2	0		0.876026	0.691636	0.849772	3.02993	2.96847	2.83368	1.31985	1.26673	0.994347	0.413325	0.616008	0.54341
PE O-18:1;0/20:2;0	PE O-	GPL	MEM	38	3	0		0.578059	0.540987	0.647335	0.962358	0.985767	0.989999	NA	0.318309	0.198915	0.377658	0.403541	0.405182
PE O-18:1;0/20:3;0	PE O-	GPL	MEM	38	4	0		5.26639	4.20514	4.6914	3.81307	4.83184	4.31549	2.73806	2.73609	2.7201	4.11778	4.66662	4.11884
PE O-18:1;0/20:4;0	PE O-	GPL	MEM	38	5	0		30.0179	26.1199	24.8702	29.104	35.5541	31.1006	75.9913	71.0563	64.9509	20.4664	23.7557	21.4791
PE O-18:1;0/20:5;0	PE O-	GPL	MEM	38	6	0		3.33407	2.36532	2.37476	2.37499	2.17174	2.09632	5.91751	4.78222	3.9874	1.32407	0.934484	1.62259
PE O-18:1;0/22:2;0	PE O-	GPL	MEM	40	3	0		NA	NA	NA	0.685973	1.24946	1.40779	NA	NA	NA	NA	NA	NA
PE O-18:1;0/22:3;0	PE O-	GPL	MEM	40	4	0		NA	NA	NA	NA	NA	NA	NA	NA	NA	1.13119	1.60388	1.4278
PE O-18:1;0/22:4;0	PE O-	GPL	MEM	40	5	0		2.4456	2.1523	2.59973	3.56938	4.29674	3.82134	5.65175	5.39249	4.75621	3.31352	3.65949	3.53639
PE O-18:1;0/22:5;0	PE O-	GPL	MEM	40	6	0		4.45593	4.33541	4.02598	11.5987	12.9428	11.8883	23.3044	21.5141	20.6412	6.29811	6.65555	6.26555
PE O-18:1;0/22:6;0	PE O-	GPL	MEM	40	7	0		2.77816	2.30674	1.37338	5.98118	5.56608	6.13028	24.0182	23.6179	22.7523	2.67792	2.6015	2.58694
PE O-18:2;0/14:0;0	PE O-	GPL	MEM	32	2	0		0.584004	0.620052	0.560543	1.16692	1.24907	0.981484	0.220622	NA	NA	0.640771	0.659989	0.698469
PE O-18:2;0/15:0;0	PE O-	GPL	MEM	33	2	0		0.043752	0.0313942	NA	0.249283	0.275798	0.24345	NA	NA	NA	0.0145554	NA	0.026621
PE O-18:2;0/16:0;0	PE O-	GPL	MEM	34	2	0		6.68527	5.52703	5.54955	12.7558	14.6507	13.5144	1.93746	2.17715	1.99276	3.86408	4.35648	4.11537
PE O-18:2;0/16:1;0	PE O-	GPL	MEM	34	3	0		2.16059	1.65629	1.86711	7.49935	8.76604	8.40382	1.00046	0.941397	0.933712	3.13364	4.24647	3.56494
PE O-18:2;0/16:2;0	PE O-	GPL	MEM	34	4	0		NA	NA	NA	NA	NA	NA	NA	NA	NA	0.158936	0.179063	0.428021
PE O-18:2;0/17:0;0	PE O-	GPL	MEM	35	2	0		0.0328126	0.0330331	0.0176694	0.460339	0.543816	0.488782	0.0250167	NA	0.0191245	0.00508726	0.00791377	0.00593372
PE O-18:2;0/17:1;0	PE O-	GPL	MEM	35	3	0		0.227238	0.17239	0.203593	0.485198	0.37841	0.37523	NA	0.0272511	NA	0.0478741	NA	0.0484751
PE O-18:2;0/18:0;0	PE O-	GPL	MEM	36	2	0		0.908763	0.588102	0.706845	NA	NA	NA	0.619074	0.590428	0.603831	0.701503	0.784338	0.761548
PE O-18:2;0/18:1;0	PE O-	GPL	MEM	36	3	0		12.3897	9.44059	10.8892	69.8595	77.5489	72.4805	7.53927	7.23015	6.45566	6.57625	7.6297	6.74905
PE O-18:2;0/18:2;0	PE O-	GPL	MEM	36	4	0		5.29915	4.23789	4.76802	4.32738	5.27352	4.13573	1.35178	1.45846	1.42911	2.35126	3.25591	2.65641
PE O-18:2;0/18:3;0	PE O-	GPL	MEM	36	5	0		0.277963	0.272044	0.265327	0.223404	NA	0.510599	NA	NA	NA	0.470115	0.373319	NA
PE O-18:2;0/19:1;0	PE O-	GPL	MEM	37	3	0		0.0367383	NA	NA	0.695292	0.958379	0.656417	NA	NA	NA	NA	NA	NA
PE O-18:2;0/19:2;0	PE O-	GPL	MEM	37	4	0		NA	NA	0.0216074	0.0444894	NA	0.0569725	NA	NA	NA	NA	NA	NA
PE O-18:2;0/19:3;0	PE O-	GPL	MEM	37	5	0		NA	NA	NA	0.170239	0.221331	NA	NA	NA	NA	0.172722	0.137626	0.12691
PE O-18:2;0/20:0;0	PE O-	GPL	MEM	38	2	0		NA	NA	NA	NA	NA	NA	NA	NA	NA	NA	NA	NA
PE O-18:2;0/20:1;0	PE O-	GPL	MEM	38	3	0		0.542268	0.494948	0.530953	2.96689	3.40369	3.01947	0.611445	0.466707	0.363729	0.222678	0.274362	0.114543
PE O-18:2;0/20:2;0	PE O-	GPL	MEM	38	4	0		0.724895	0.563103	0.626055	0.754069	1.03693	0.8052	0.0605441	NA	NA	0.4928	0.484166	0.507543
PE O-18:2;0/20:3;0	PE O-	GPL	MEM	38	5	0		8.57489	7.3884	7.41422	7.768	7.80526	7.69682	2.53329	2.57762	2.41515	5.97968	7.42799	5.65029
PE O-18:2;0/20:4;0	PE O-	GPL	MEM	38	6	0		38.5153	36.1899	34.1891	37.8353	46.8328	40.0758	24.3439	22.9501	21.6531	30.8414	34.0742	32.3412
PE O-18:2;0/20:5;0	PE O-	GPL	MEM	38	7	0		9.7331	6.99981	8.41808	8.93093	4.26024	4.52585	3.57675	4.56416	3.1655	NA	4.56115	3.64263
PE O-18:2;0/21:3;0	PE O-	GPL	MEM	39	5	0		NA	NA	NA	NA	NA	NA	NA	NA	NA	0.106146	NA	NA
PE O-18:2;0/22:1;0	PE O-	GPL	MEM	40	3	0		NA	NA	NA	0.524276	0.462079	NA	NA	NA	NA	NA	NA	NA
PE O-18:2;0/22:2;0	PE O-	GPL	MEM	40	4	0		NA	NA	NA	NA	NA	NA	NA	NA	NA	0.0887612	0.124676	NA
PE O-18:2;0/22:3;0	PE O-	GPL	MEM	40	5	0		0.604656	0.499977	0.320829	NA	NA	NA	NA	NA	0.0835632	1.45916	1.82185	1.61782
PE O-18:2;0/22:4;0	PE O-	GPL	MEM	40	6	0		2.73981	2.42824	2.50949	3.77814	4.79396	3.80257	2.37817	2.5935	2.36271	3.71919	4.84576	4.4097
PE O-18:2;0/22:5;0	PE O-	GPL	MEM	40	7	0		7.21831	6.83245	7.62455	17.3757	24.3475	18.6901	19.8421	18.5072	16.1216	9.51273	9.85986	10.4391
PE O-18:2;0/22:6;0	PE O-	GPL	MEM	40	8	0		6.45252	5.41579	5.76117	13.7137	16.509	13.8257	8.19398	8.10652	7.63171	5.79809	6.88323	6.5454
PE O-18:2;0/24:1;0	PE O-	GPL	MEM	42	3	0		NA	NA	NA	NA	NA	NA	NA	NA	NA	NA	NA	NA
PG 14:0;0_14:0;0	PG	GPL	MEM	28	0	0		NA	NA	NA	NA	NA	NA	NA	NA	NA	NA	NA	NA
PG 14:0;0_16:0;0	PG	GPL	MEM	30	0	0		NA	NA	NA	NA	NA	NA	NA	NA	NA	0.739666	0.68787	0.564904
PG 14:0;0_18:0;0	PG	GPL	MEM	32	0	0		NA	NA	NA	0.136768	NA	NA	NA	NA	NA	0.34293	0.328467	0.381269
PG 14:0;0_18:1;0	PG	GPL	MEM	32	1	0		0.129184	0.107013	NA	0.252453	0.374093	0.355067	0.163969	0.14002	0.116165	0.889019	1.14551	0.820176
PG 14:0;0_18:2;0	PG	GPL	MEM	32	2	0		NA	NA	NA	NA	NA	NA	NA	NA	NA	NA	NA	NA
PG 14:0;0_19:1;0	PG	GPL	MEM	33	1	0		NA	NA	NA	NA	NA	NA	NA	NA	NA	NA	NA	NA
PG 15:0;0_17:0;0	PG	GPL	MEM	32	0	0		NA	NA	NA	NA	NA	NA	NA	NA	NA	NA	0.116329	NA
PG 15:0;0_18:1;0	PG	GPL	MEM	33	1	0		NA	NA	NA	NA	NA	NA	NA	NA	NA	NA	NA	NA
PG 16:0;0_16:0;0	PG	GPL	MEM	32	0	0		NA	0.325365	NA	0.168301	NA	NA	NA	NA	NA	1.35954	1.04301	1.32074
PG 16:0;0_16:1;0	PG	GPL	MEM	32	1	0		0.185668	0.150117	NA	0.241921	0.295143	0.288957	0.192288	0.169871	0.166842	0.642377	0.780753	0.693762
PG 16:0;0_17:1;0	PG	GPL	MEM	33	1	0		NA	NA	NA	NA	NA	NA	NA	NA	NA	NA	NA	NA
PG 16:0;0_18:0;0	PG	GPL	MEM	34	0	0		NA	NA	NA	NA	NA	NA	NA	NA	NA	NA	NA	NA
PG 16:0;0_18:1;0	PG	GPL	MEM	34	1	0		4.12337	3.39809	3.18554	8.14684	10.7909	11.0807	2.94793	3.55603	4.00578	7.18946	7.4892	6.56547
PG 16:0;0_18:2;0	PG	GPL	MEM	34	2	0		0.0535565	0.0600048	0.052982	0.076469	0.0930609	0.0930422	0.0403645	0.0338278	0.0287348	0.169313	0.250121	0.166508
PG 16:0;0_19:1;0	PG	GPL	MEM	35	1	0		0.119706	NA	NA	0.110715	0.181428	0.23033	NA	NA	NA	NA	NA	NA
PG 16:0;0_20:1;0	PG	GPL	MEM	36	1	0		NA	NA	NA	0.487475	NA	0.528778	NA	NA	NA	NA	NA	NA
PG 16:0;0_20:2;0	PG	GPL	MEM	36	2	0		NA	NA	NA	NA	NA	NA	NA	NA	NA	0.158642	NA	0.133896
PG 16:0;0_20:3;0	PG	GPL	MEM	36	3	0		0.114576	0.101775	0.110212	NA	NA	NA	NA	0.0928905	NA	0.161907	0.222677	0.191379
PG 16:0;0_20:4;0	PG	GPL	MEM	36	4	0		NA	NA	NA	NA	NA	NA	NA	NA	NA	0.0830585	NA	0.102282
PG 16:1;0_16:1;0	PG	GPL	MEM	32	2	0		NA	NA	NA	NA	NA	NA	NA	NA	NA	NA	NA	NA
PG 16:1;0_17:0;0	PG	GPL	MEM	33	1	0		NA	NA	NA	NA	NA	NA	NA	NA	NA	NA	NA	NA
PG 16:1;0_18:0;0	PG	GPL	MEM	34	1	0		0.406458	0.291045	0.401877	0.546375	0.568827	NA	0.282488	0.3129	NA	0.592255	0.52412	0.530128
PG 16:1;0_18:1;0	PG	GPL	MEM	34	2	0		0.960572	0.857551	0.873073	1.98529	1.85743	1.96628	0.714133	0.608144	0.499527	1.21525	1.40187	1.32174
PG 16:1;0_18:2;0	PG	GPL	MEM	34	3	0		NA	NA	NA	NA	NA	NA	NA	NA	NA	0.315586	NA	0.349202
PG 16:1;0_19:1;0	PG	GPL	MEM	35	2	0		0.0677923	0.073998	0.0421099	0.0298257	0.0333406	NA	NA	NA	NA	NA	NA	NA
PG 16:1;0_20:1;0	PG	GPL	MEM	36	2	0		NA	NA	NA	0.14968	0.12721	NA	NA	NA	NA	NA	0.109295	NA
PG 16:1;0_20:2;0	PG	GPL	MEM	36	3	0		NA	NA	NA	0.0735771	0.0843147	NA	NA	NA	NA	0.165061	0.174932	0.140201
PG 16:1;0_20:3;0	PG	GPL	MEM	36	4	0		NA	NA	NA	NA	NA	NA	NA	NA	NA	0.196003	NA	0.230295
PG 16:1;0_22:3;0	PG	GPL	MEM	38	4	0		NA	NA	NA	NA	NA	NA	NA	NA	NA	NA	NA	NA
PG 16:1;0_22:4;0	PG	GPL	MEM	38	5	0		0.108822	0.115606	0.0794265	NA	NA	NA	NA	NA	0.0171792	0.0991824	0.114803	0.129147
PG 16:1;0_22:5;0	PG	GPL	MEM	38	6	0		0.339345	0.272826	NA	NA	NA	NA	NA	0.252671	NA	NA	NA	NA
PG 17:0;0_18:0;0	PG	GPL	MEM	35	0	0		NA	NA	NA	NA	NA	NA	NA	0.274235	NA	NA	NA	NA
PG 17:0;0_18:1;0	PG	GPL	MEM	35	1	0		0.0953217	NA	NA	0.107568	0.177728	0.10302	NA	NA	NA	NA	NA	NA
PG 17:0;0_18:2;0	PG	GPL	MEM	35	2	0		NA	0.0352606	NA	NA	NA	NA	NA	NA	NA	NA	NA	NA
PG 17:0;0_19:0;0	PG	GPL	MEM	36	0	0		NA	NA	NA	NA	0.115302	NA	NA	0.116297	NA	NA	NA	NA
PG 17:1;0_18:0;0	PG	GPL	MEM	35	1	0		0.129663	NA	NA	0.109454	0.175757	0.102738	NA	NA	NA	NA	NA	NA
PG 17:1;0_18:1;0	PG	GPL	MEM	35	2	0		0.295021	0.349819	0.362575	0.313322	0.323884	NA	NA	NA	NA	NA	NA	NA
PG 18:0;0_18:0;0	PG	GPL	MEM	36	0	0		NA	NA	NA	NA	0.280344	NA	NA	0.18312	NA	NA	NA	NA
PG 18:0;0_18:1;0	PG	GPL	MEM	36	1	0		2.2571	1.90481	1.69175	1.62727	1.65895	1.86108	0.963011	1.17782	1.0962	2.32106	2.82857	2.34355
PG 18:0;0_18:2;0	PG	GPL	MEM	36	2	0		0.420768	0.39317	0.412495	NA	0.430141	0.266614	0.242982	0.220934	0.248876	0.366111	0.408511	0.314286
PG 18:0;0_20:2;0	PG	GPL	MEM	38	2	0		NA	0.0716316	NA	NA	NA	NA	NA	NA	NA	NA	NA	NA
PG 18:0;0_20:3;0	PG	GPL	MEM	38	3	0		0.140191	0.0901128	0.0947785	NA	NA	NA	NA	NA	NA	0.12395	NA	0.164006
PG 18:0;0_20:4;0	PG	GPL	MEM	38	4	0		NA	NA	NA	NA	NA	NA	NA	NA	NA	0.23182	NA	0.219458
PG 18:1;0_18:1;0	PG	GPL	MEM	36	2	0		5.6487	4.77936	4.79262	6.95163	6.28647	7.5892	2.03801	1.67126	1.95485	2.66741	2.82759	2.391
PG 18:1;0_18:2;0	PG	GPL	MEM	36	3	0		0.955309	1.04339	0.877819	0.809693	0.890795	0.899446	0.503302	0.371468	0.536719	0.752751	0.771966	0.73402
PG 18:1;0_20:1;0	PG	GPL	MEM	38	2	0		0.345746	0.171784	NA	0.370154	0.471597	NA	NA	NA	NA	NA	NA	NA
PG 18:1;0_20:2;0	PG	GPL	MEM	38	3	0		0.39006	0.301919	0.259851	NA	NA	NA	NA	NA	NA	0.402782	NA	0.345024
PG 18:1;0_20:3;0	PG	GPL	MEM	38	4	0		0.405508	0.418509	NA	NA	NA	NA	NA	NA	NA	0.417679	0.589415	0.463136
PG 18:1;0_20:4;0	PG	GPL	MEM	38	5	0		0.48418	0.519594	0.386495	NA	NA	NA	NA	NA	0.22215	0.601215	0.504777	0.581838
PG 18:1;0_22:5;0	PG	GPL	MEM	40	6	0		1.0156	0.82896	0.806027	NA	NA	NA	NA	NA	0.465297	NA	NA	NA
PG 18:2;0_18:2;0	PG	GPL	MEM	36	4	0		NA	NA	NA	NA	NA	NA	NA	NA	NA	0.0207258	NA	0.0206739
PG 18:2;0_20:1;0	PG	GPL	MEM	38	3	0		NA	0.0236037	NA	NA	NA	NA	NA	NA	NA	NA	NA	NA
PG 18:2;0_20:2;0	PG	GPL	MEM	38	4	0		NA	NA	NA	NA	NA	NA	NA	NA	NA	NA	NA	0.063898
PG 18:2;0_20:3;0	PG	GPL	MEM	38	5	0		NA	NA	NA	NA	NA	NA	NA	NA	NA	NA	0.0761169	0.0780863
PG 18:2;0_20:4;0	PG	GPL	MEM	38	6	0		NA	0.13314	NA	NA	NA	NA	NA	NA	NA	NA	NA	NA
PG 18:2;0_22:5;0	PG	GPL	MEM	40	7	0		NA	NA	NA	1.8876	NA	NA	NA	NA	NA	NA	NA	NA
PG 19:1;0_19:1;0	PG	GPL	MEM	38	2	0		0.0159483	0.01024	NA	NA	NA	NA	NA	NA	NA	NA	NA	NA
PG 20:3;0_20:3;0	PG	GPL	MEM	40	6	0		NA	NA	NA	NA	NA	NA	NA	NA	NA	NA	NA	0.548389
PG 20:3;0_20:4;0	PG	GPL	MEM	40	7	0		NA	NA	NA	NA	NA	NA	NA	NA	NA	NA	NA	NA
PG 20:4;0_20:4;0	PG	GPL	MEM	40	8	0		NA	NA	NA	NA	NA	NA	NA	NA	NA	NA	NA	NA
PG 22:6;0_22:6;0	PG	GPL	MEM	44	12	0		NA	0.927441	0.701934	NA	NA	NA	NA	NA	NA	NA	NA	NA
PI 14:0;0_18:0;0	PI	GPL	MEM	32	0	0		NA	NA	NA	NA	NA	NA	NA	1.09428	NA	NA	NA	1.33798
PI 14:0;0_18:1;0	PI	GPL	MEM	32	1	0		NA	NA	NA	NA	NA	NA	NA	NA	NA	NA	0.297988	0.244494
PI 14:1;0_18:0;0	PI	GPL	MEM	32	1	0		NA	NA	NA	NA	NA	NA	NA	NA	NA	NA	NA	0.597898
PI 16:0;0_16:1;0	PI	GPL	MEM	32	1	0		NA	NA	NA	NA	NA	NA	NA	NA	NA	NA	2.99944	1.96887
PI 16:0;0_18:1;0	PI	GPL	MEM	34	1	0		6.58966	6.1121	4.1943	28.6107	24.2092	21.0145	12.5919	0.487496	9.64553	7.59388	14.6054	8.6436
PI 16:0;0_18:2;0	PI	GPL	MEM	34	2	0		1.09088	1.34035	0.791558	2.28615	2.04911	2.03736	NA	1.1521	NA	1.12014	3.14194	1.32007
PI 16:0;0_20:1;0	PI	GPL	MEM	36	1	0		NA	NA	NA	1.29676	1.50767	NA	NA	NA	NA	NA	NA	NA
PI 16:0;0_20:2;0	PI	GPL	MEM	36	2	0		NA	1.50282	NA	3.21829	2.22278	3.49766	1.92948	NA	NA	1.6794	NA	1.95918
PI 16:0;0_20:3;0	PI	GPL	MEM	36	3	0		1.52239	1.63659	1.97065	3.86974	3.36803	4.00298	4.93006	0.707841	6.95699	6.24579	6.41888	6.32978
PI 16:0;0_20:4;0	PI	GPL	MEM	36	4	0		5.29266	4.60146	6.44338	13.5103	12.0313	14.6254	11.6199	3.13379	13.6442	9.17778	9.66948	10.4096
PI 16:0;0_21:3;0	PI	GPL	MEM	37	3	0		NA	NA	NA	NA	NA	NA	NA	NA	NA	NA	NA	0.615772
PI 16:0;0_22:2;0	PI	GPL	MEM	38	2	0		NA	NA	NA	NA	NA	NA	NA	NA	NA	NA	NA	NA
PI 16:0;0_22:4;0	PI	GPL	MEM	38	4	0		NA	NA	NA	NA	NA	2.03885	NA	NA	NA	NA	NA	1.37667
PI 16:0;0_22:5;0	PI	GPL	MEM	38	5	0		NA	NA	NA	NA	NA	1.48492	NA	NA	NA	NA	NA	NA
PI 16:1;0_18:0;0	PI	GPL	MEM	34	1	0		4.90499	4.95943	3.84264	7.2447	7.80771	6.85593	4.73511	1.16472	NA	5.31125	NA	6.25103
PI 16:1;0_18:1;0	PI	GPL	MEM	34	2	0		4.16965	2.81686	2.12691	5.98523	5.81633	5.00829	NA	0.172132	NA	2.99941	NA	2.40656
PI 17:0;0_18:1;0	PI	GPL	MEM	35	1	0		NA	NA	NA	NA	NA	NA	NA	NA	NA	NA	NA	NA
PI 17:0;0_18:2;0	PI	GPL	MEM	35	2	0		NA	NA	NA	NA	NA	NA	NA	NA	NA	NA	NA	NA
PI 17:0;0_20:2;0	PI	GPL	MEM	37	2	0		NA	NA	NA	NA	NA	NA	NA	NA	NA	NA	NA	NA
PI 17:0;0_20:3;0	PI	GPL	MEM	37	3	0		NA	NA	NA	NA	NA	NA	NA	NA	NA	NA	NA	0.431638
PI 17:0;0_20:4;0	PI	GPL	MEM	37	4	0		NA	NA	NA	NA	NA	NA	NA	NA	NA	NA	NA	NA
PI 17:1;0_17:1;0	PI	GPL	MEM	34	2	0		NA	NA	NA	NA	NA	NA	NA	NA	NA	NA	NA	NA
PI 17:1;0_18:0;0	PI	GPL	MEM	35	1	0		NA	NA	NA	NA	NA	NA	NA	NA	NA	NA	NA	NA
PI 17:1;0_18:1;0	PI	GPL	MEM	35	2	0		NA	NA	NA	NA	NA	NA	NA	NA	NA	NA	NA	NA
PI 18:0;0_18:1;0	PI	GPL	MEM	36	1	0		13.8399	14.777	10.4469	44.0797	36.4092	26.0962	27.6615	1.81268	13.3187	14.6783	19.0967	19.1394
PI 18:0;0_18:2;0	PI	GPL	MEM	36	2	0		4.95092	5.24036	5.50332	8.62838	8.03753	10.1582	9.84348	3.8976	7.50171	5.99481	7.64689	6.2789
PI 18:0;0_18:3;0	PI	GPL	MEM	36	3	0		NA	NA	NA	NA	NA	NA	NA	NA	NA	NA	NA	NA
PI 18:0;0_19:2;0	PI	GPL	MEM	37	2	0		NA	NA	NA	2.49037	NA	3.46645	NA	NA	NA	NA	NA	NA
PI 18:0;0_19:3;0	PI	GPL	MEM	37	3	0		NA	NA	NA	NA	NA	NA	NA	NA	NA	NA	NA	1.41311
PI 18:0;0_20:2;0	PI	GPL	MEM	38	2	0		3.13024	3.11585	NA	11.3752	9.06474	10.2059	NA	NA	NA	4.74918	5.19706	5.20364
PI 18:0;0_20:3;0	PI	GPL	MEM	38	3	0		10.9575	11.5901	11.7421	16.3029	14.3531	20.6852	31.3965	2.93914	32.884	36.8034	41.7489	40.7056
PI 18:0;0_20:4;0	PI	GPL	MEM	38	4	0		40.2618	38.2829	57.9312	93.589	76.243	116.235	87.4905	23.1667	112.157	56.215	66.335	67.6341
PI 18:0;0_20:5;0	PI	GPL	MEM	38	5	0		NA	NA	NA	NA	NA	NA	NA	NA	NA	NA	NA	NA
PI 18:0;0_21:3;0	PI	GPL	MEM	39	3	0		NA	NA	NA	NA	NA	NA	NA	NA	NA	NA	3.69602	3.82209
PI 18:0;0_22:3;0	PI	GPL	MEM	40	3	0		33.909	NA	NA	NA	NA	NA	NA	NA	NA	43.7491	44.6789	38.0045
PI 18:0;0_22:4;0	PI	GPL	MEM	40	4	0		18.1441	18.6735	20.7238	25.847	25.4574	20.652	27.6792	6.48298	30.6178	22.2274	21.4118	32.2206
PI 18:0;0_22:5;0	PI	GPL	MEM	40	5	0		3.95749	3.20488	3.74077	8.70519	9.8033	10.4629	10.7551	1.45675	12.3265	NA	6.71083	6.26601
PI 18:0;0_22:6;0	PI	GPL	MEM	40	6	0		NA	NA	NA	NA	NA	NA	NA	NA	NA	NA	NA	NA
PI 18:1;0_18:1;0	PI	GPL	MEM	36	2	0		21.5177	19.8039	15.3741	43.7235	41.2524	34.6522	29.7433	0.452249	17.3928	8.27155	9.71539	8.75088
PI 18:1;0_18:2;0	PI	GPL	MEM	36	3	0		4.46941	3.98853	4.69267	3.88107	3.32379	4.15783	5.93131	0.759505	4.75047	2.38248	2.32416	2.30126
PI 18:1;0_19:1;0	PI	GPL	MEM	37	2	0		NA	NA	NA	0.67451	NA	NA	NA	NA	NA	NA	NA	NA
PI 18:1;0_20:1;0	PI	GPL	MEM	38	2	0		0.436436	1.0528	NA	2.73247	2.77364	1.90527	NA	NA	NA	NA	NA	NA
PI 18:1;0_20:2;0	PI	GPL	MEM	38	3	0		1.91713	2.71349	1.40417	3.4118	2.70978	3.6148	NA	NA	NA	NA	NA	1.52366
PI 18:1;0_20:3;0	PI	GPL	MEM	38	4	0		6.83063	7.05297	7.15092	6.2558	5.94107	9.94478	8.49929	NA	10.8481	3.25657	4.62819	5.74428
PI 18:1;0_20:4;0	PI	GPL	MEM	38	5	0		15.0354	14.4674	19.1047	22.1844	19.2301	27.5551	16.6169	1.70951	20.8232	6.02318	7.01592	7.1123
PI 18:1;0_22:2;0	PI	GPL	MEM	40	3	0		NA	NA	NA	NA	NA	NA	NA	NA	NA	NA	NA	NA
PI 18:1;0_22:4;0	PI	GPL	MEM	40	5	0		2.71677	2.55866	1.88568	2.98977	NA	2.61472	NA	NA	NA	NA	NA	NA
PI 18:1;0_22:5;0	PI	GPL	MEM	40	6	0		NA	NA	NA	NA	NA	7.62571	NA	NA	NA	NA	NA	NA
PI 18:2;0_18:2;0	PI	GPL	MEM	36	4	0		NA	NA	NA	NA	NA	NA	NA	0.0778701	NA	NA	NA	NA
PI 20:1;0_20:4;0	PI	GPL	MEM	40	5	0		NA	NA	NA	NA	NA	NA	NA	NA	NA	NA	NA	NA
PS 14:0;0_18:1;0	PS	GPL	MEM	32	1	0		NA	NA	NA	NA	NA	NA	NA	NA	NA	NA	NA	NA
PS 16:0;0_16:1;0	PS	GPL	MEM	32	1	0		NA	NA	NA	NA	NA	NA	NA	NA	NA	NA	7.19115	6.49283
PS 16:0;0_18:0;0	PS	GPL	MEM	34	0	0		2.90832	2.75622	4.52747	1.36064	1.17599	NA	NA	4.62987	3.31761	3.78741	3.13182	3.27166
PS 16:0;0_18:1;0	PS	GPL	MEM	34	1	0		7.34511	7.20457	7.85527	5.04868	5.35262	3.71179	7.03136	2.20947	4.62595	18.3574	19.8498	18.6716
PS 16:0;0_18:2;0	PS	GPL	MEM	34	2	0		NA	NA	NA	NA	NA	NA	NA	NA	NA	NA	NA	1.6137
PS 16:0;0_20:1;0	PS	GPL	MEM	36	1	0		NA	NA	NA	NA	NA	NA	NA	NA	NA	NA	NA	NA
PS 16:0;0_20:3;0	PS	GPL	MEM	36	3	0		NA	NA	NA	NA	NA	NA	NA	NA	NA	NA	NA	1.73851
PS 16:1;0_18:0;0	PS	GPL	MEM	34	1	0		8.57543	8.72274	9.87309	9.58888	9.73816	8.55932	16.4977	NA	16.2703	19.964	24.1434	21.5956
PS 16:1;0_18:1;0	PS	GPL	MEM	34	2	0		NA	NA	NA	NA	NA	NA	NA	NA	NA	NA	NA	2.96486
PS 16:1;0_20:0;0	PS	GPL	MEM	36	1	0		NA	NA	NA	NA	NA	NA	NA	NA	NA	NA	NA	1.00103
PS 16:1;0_20:1;0	PS	GPL	MEM	36	2	0		NA	NA	NA	NA	NA	NA	NA	NA	NA	NA	NA	NA
PS 16:1;0_22:1;0	PS	GPL	MEM	38	2	0		NA	NA	NA	NA	NA	NA	NA	NA	NA	NA	2.66518	1.0424
PS 16:1;0_22:2;0	PS	GPL	MEM	38	3	0		NA	NA	NA	NA	NA	NA	NA	NA	NA	NA	NA	1.27745
PS 16:1;0_24:1;0	PS	GPL	MEM	40	2	0		NA	NA	NA	NA	NA	NA	NA	NA	NA	NA	NA	1.26629
PS 17:0;0_17:1;0	PS	GPL	MEM	34	1	0		NA	NA	NA	NA	NA	NA	NA	NA	NA	NA	NA	NA
PS 17:0;0_18:1;0	PS	GPL	MEM	35	1	0		4.46185	3.76025	7.9364	NA	NA	5.62323	NA	NA	5.35565	NA	NA	2.27011
PS 17:1;0_18:0;0	PS	GPL	MEM	35	1	0		2.19059	2.02806	5.1949	NA	NA	NA	NA	NA	4.75413	NA	NA	2.14122
PS 18:0;0_18:1;0	PS	GPL	MEM	36	1	0		106.827	111.717	150.177	144.904	140.668	164.337	193.882	20.4993	227.34	76.5899	81.077	77.776
PS 18:0;0_18:2;0	PS	GPL	MEM	36	2	0		10.2253	9.91301	13.5385	6.0619	5.12352	6.26715	17.8276	5.70494	18.7585	12.4766	11.523	11.4614
PS 18:0;0_18:3;0	PS	GPL	MEM	36	3	0		NA	NA	NA	NA	NA	NA	NA	NA	NA	NA	NA	1.87045
PS 18:0;0_19:1;0	PS	GPL	MEM	37	1	0		NA	NA	NA	NA	NA	NA	NA	NA	NA	NA	NA	NA
PS 18:0;0_20:1;0	PS	GPL	MEM	38	1	0		NA	NA	NA	NA	NA	NA	NA	NA	NA	NA	NA	NA
PS 18:0;0_20:2;0	PS	GPL	MEM	38	2	0		NA	NA	2.62179	NA	NA	NA	NA	NA	NA	NA	NA	3.19614
PS 18:0;0_20:3;0	PS	GPL	MEM	38	3	0		53.1754	52.5717	35.4224	102.367	156.356	49.5437	180.409	8.50685	144.421	114.324	98.3471	50.2686
PS 18:0;0_20:4;0	PS	GPL	MEM	38	4	0		NA	NA	NA	NA	NA	NA	NA	140.227	NA	8.40006	NA	NA
PS 18:0;0_20:5;0	PS	GPL	MEM	38	5	0		NA	NA	NA	NA	NA	NA	NA	2.47823	NA	NA	NA	NA
PS 18:0;0_22:4;0	PS	GPL	MEM	40	4	0		NA	NA	3.61818	NA	NA	NA	NA	7.37385	NA	NA	8.09319	6.03465
PS 18:0;0_22:5;0	PS	GPL	MEM	40	5	0		NA	NA	NA	NA	NA	NA	NA	16.889	NA	NA	5.81468	6.28711
PS 18:0;0_22:6;0	PS	GPL	MEM	40	6	0		NA	NA	NA	NA	NA	NA	NA	34.7484	NA	NA	NA	12.3543
PS 18:1;0_18:1;0	PS	GPL	MEM	36	2	0		7.22055	7.5381	9.80631	17.9438	21.0377	24.3646	19.6051	1.5334	18.7533	11.6826	9.92999	10.5337
PS 18:1;0_18:2;0	PS	GPL	MEM	36	3	0		NA	NA	NA	NA	NA	NA	NA	1.38114	NA	7.08732	NA	1.24088
PS 18:1;0_19:0;0	PS	GPL	MEM	37	1	0		NA	NA	NA	NA	NA	NA	NA	NA	NA	NA	NA	NA
PS 18:1;0_20:0;0	PS	GPL	MEM	38	1	0		NA	NA	NA	NA	NA	7.15465	NA	NA	NA	NA	NA	NA
PS 18:1;0_20:1;0	PS	GPL	MEM	38	2	0		NA	NA	1.14457	NA	NA	9.59896	NA	NA	NA	NA	4.55402	1.88562
PS 18:1;0_20:2;0	PS	GPL	MEM	38	3	0		NA	NA	NA	NA	NA	NA	NA	0.10417	NA	3.32888	NA	2.5874
PS 18:1;0_20:3;0	PS	GPL	MEM	38	4	0		NA	NA	NA	NA	NA	NA	NA	1.42353	NA	NA	NA	NA
PS 18:1;0_20:4;0	PS	GPL	MEM	38	5	0		NA	NA	NA	NA	NA	NA	NA	6.99909	NA	NA	NA	NA
PS 18:1;0_22:0;0	PS	GPL	MEM	40	1	0		NA	NA	NA	NA	NA	NA	NA	NA	NA	NA	NA	NA
PS 18:1;0_22:1;0	PS	GPL	MEM	40	2	0		NA	NA	NA	NA	NA	6.36277	NA	NA	NA	NA	NA	3.15824
PS 18:1;0_22:3;0	PS	GPL	MEM	40	4	0		NA	NA	NA	NA	NA	NA	NA	NA	NA	NA	NA	0.506728
PS 18:1;0_22:4;0	PS	GPL	MEM	40	5	0		NA	NA	NA	NA	NA	NA	NA	NA	NA	NA	NA	NA
PS 18:1;0_24:0;0	PS	GPL	MEM	42	1	0		NA	NA	NA	NA	NA	NA	NA	NA	NA	NA	NA	NA
PS 18:2;0_20:4;0	PS	GPL	MEM	38	6	0		NA	NA	NA	NA	NA	NA	NA	0.955735	NA	NA	NA	NA
PS 19:0;0_20:4;0	PS	GPL	MEM	39	4	0		NA	NA	NA	NA	NA	NA	NA	1.18644	NA	NA	NA	NA
PS 20:0;0_20:4;0	PS	GPL	MEM	40	4	0		NA	NA	NA	NA	NA	NA	NA	0.411195	NA	NA	NA	NA
PS 20:3;0_20:4;0	PS	GPL	MEM	40	7	0		NA	NA	NA	NA	NA	NA	NA	3.14917	NA	NA	NA	NA
SM 32:0;2	SM	SL	MEM	32	0	2		NA	NA	NA	NA	NA	NA	NA	NA	NA	1.45117	1.85893	1.64515
SM 32:1;2	SM	SL	MEM	32	1	2		3.93241	3.41745	2.97302	4.6283	4.42747	4.18779	4.71509	4.80523	4.56226	8.72387	10.2181	9.41618
SM 34:0;2	SM	SL	MEM	34	0	2		10.4537	9.53885	9.31463	7.7007	7.63887	7.20084	9.89648	8.75555	8.58002	20.6382	24.8209	22.1718
SM 34:1;2	SM	SL	MEM	34	1	2		72.3045	63.4028	60.3283	96.3991	111.099	96.873	126.856	123.881	121.368	146.471	168.555	152.249
SM 34:1;3	SM	SL	MEM	34	1	3		NA	NA	NA	NA	NA	NA	NA	NA	NA	0.799205	NA	NA
SM 34:2;2	SM	SL	MEM	34	2	2		3.00758	2.49984	2.40915	1.38304	1.93316	2.05814	4.48766	4.64924	4.21047	8.74723	8.1775	7.60608
SM 36:0;2	SM	SL	MEM	36	0	2		1.46419	1.03885	NA	NA	NA	NA	NA	NA	NA	NA	NA	NA
SM 36:1;2	SM	SL	MEM	36	1	2		7.64538	6.17073	6.43913	10.203	11.1418	11.4667	6.65339	6.28339	6.61947	6.97059	7.20806	6.31303
SM 36:2;2	SM	SL	MEM	36	2	2		1.26529	1.0078	NA	NA	1.04159	NA	1.53762	1.3388	1.43344	2.32965	2.43656	2.40283
SM 38:1;2	SM	SL	MEM	38	1	2		3.2114	2.34697	2.22814	2.20681	2.5323	2.21969	2.46413	2.29532	2.27036	2.49141	2.96237	2.5108
SM 40:1;2	SM	SL	MEM	40	1	2		15.2432	13.1463	12.4902	12.8533	13.873	12.8003	16.2098	15.6292	15.7781	10.6212	11.399	11.0585
SM 40:2;2	SM	SL	MEM	40	2	2		5.71443	4.97075	5.06289	3.40527	3.7668	3.50273	3.6012	3.28277	3.2404	5.85319	5.97294	5.92249
SM 42:1;2	SM	SL	MEM	42	1	2		18.2277	17.6456	15.6133	21.9134	24.7039	23.1511	37.1691	35.2975	33.0209	13.8777	17.4232	14.197
SM 42:2;2	SM	SL	MEM	42	2	2		50.7803	43.9883	43.5862	45.375	48.7766	42.3813	32.3594	31.712	30.1674	29.2153	32.0912	30.6716
SM 44:2;2	SM	SL	MEM	44	2	2		1.21971	1.0168	NA	1.51373	1.92801	NA	NA	NA	NA	1.75002	1.71604	1.96451
TAG 34:0;0	TAG	GL	STO	34	0	0		NA	NA	NA	NA	NA	NA	NA	NA	NA	NA	2.98351	NA
TAG 36:0;0	TAG	GL	STO	36	0	0		NA	NA	NA	NA	NA	NA	NA	NA	NA	NA	NA	3.40518
TAG 40:0;0	TAG	GL	STO	40	0	0		NA	NA	NA	NA	NA	NA	NA	NA	NA	NA	NA	1.65352
TAG 42:0;0	TAG	GL	STO	42	0	0		NA	NA	NA	NA	1.50774	NA	NA	NA	NA	NA	NA	1.2653
TAG 43:0;0	TAG	GL	STO	43	0	0		NA	NA	NA	NA	1.8379	NA	NA	NA	NA	NA	NA	NA
TAG 43:1;0	TAG	GL	STO	43	1	0		NA	NA	NA	NA	1.64449	NA	NA	NA	NA	NA	NA	NA
TAG 44:0;0	TAG	GL	STO	44	0	0		NA	NA	NA	NA	3.30492	NA	NA	NA	NA	NA	NA	NA
TAG 44:1;0	TAG	GL	STO	44	1	0		NA	NA	NA	NA	3.2224	NA	NA	NA	NA	NA	NA	NA
TAG 45:0;0	TAG	GL	STO	45	0	0		NA	NA	NA	NA	3.40625	NA	NA	NA	NA	NA	NA	NA
TAG 45:1;0	TAG	GL	STO	45	1	0		NA	NA	NA	NA	NA	NA	NA	NA	NA	NA	NA	NA
TAG 45:2;0	TAG	GL	STO	45	2	0		NA	NA	NA	NA	1.7223	NA	NA	NA	NA	NA	NA	NA
TAG 46:0;0	TAG	GL	STO	46	0	0		NA	NA	NA	NA	6.00247	NA	NA	NA	NA	NA	NA	NA
TAG 46:1;0	TAG	GL	STO	46	1	0		NA	NA	NA	NA	7.39603	NA	NA	NA	NA	NA	NA	NA
TAG 46:2;0	TAG	GL	STO	46	2	0		NA	NA	NA	NA	4.29535	NA	NA	NA	NA	NA	NA	NA
TAG 47:0;0	TAG	GL	STO	47	0	0		NA	NA	NA	NA	4.52031	NA	NA	NA	NA	NA	NA	NA
TAG 47:1;0	TAG	GL	STO	47	1	0		NA	NA	NA	NA	6.901	NA	NA	NA	NA	NA	NA	NA
TAG 47:2;0	TAG	GL	STO	47	2	0		NA	NA	NA	NA	4.5833	NA	NA	NA	NA	NA	NA	NA
TAG 48:0;0	TAG	GL	STO	48	0	0		NA	NA	NA	NA	6.41431	NA	NA	NA	NA	NA	NA	NA
TAG 48:1;0	TAG	GL	STO	48	1	0		NA	NA	NA	2.24742	10.3737	1.99138	NA	NA	NA	NA	NA	1.51132
TAG 48:2;0	TAG	GL	STO	48	2	0		NA	NA	NA	NA	7.23197	NA	NA	NA	NA	NA	NA	NA
TAG 48:3;0	TAG	GL	STO	48	3	0		NA	NA	NA	NA	2.95622	NA	NA	NA	NA	NA	NA	NA
TAG 49:0;0	TAG	GL	STO	49	0	0		NA	NA	NA	NA	2.53757	NA	NA	NA	NA	NA	NA	NA
TAG 49:1;0	TAG	GL	STO	49	1	0		NA	NA	NA	NA	5.46074	NA	NA	NA	NA	NA	NA	NA
TAG 49:2;0	TAG	GL	STO	49	2	0		NA	NA	NA	NA	5.23114	NA	NA	NA	NA	NA	NA	NA
TAG 49:3;0	TAG	GL	STO	49	3	0		NA	NA	NA	NA	NA	NA	NA	NA	NA	NA	NA	NA
TAG 50:0;0	TAG	GL	STO	50	0	0		NA	NA	NA	NA	4.18744	NA	NA	NA	NA	NA	NA	NA
TAG 50:1;0	TAG	GL	STO	50	1	0		2.01718	2.09161	2.01168	5.05089	10.6144	5.067	2.11364	1.64376	1.40294	1.27713	1.19832	1.48613
TAG 50:2;0	TAG	GL	STO	50	2	0		1.40725	1.55269	1.13073	3.33516	9.81109	3.36912	NA	NA	NA	1.58785	1.84559	1.87435
TAG 50:3;0	TAG	GL	STO	50	3	0		NA	NA	NA	NA	4.40094	NA	NA	NA	NA	NA	NA	1.00634
TAG 51:1;0	TAG	GL	STO	51	1	0		NA	NA	NA	NA	2.52474	NA	NA	NA	NA	NA	NA	NA
TAG 51:2;0	TAG	GL	STO	51	2	0		NA	NA	NA	NA	3.34694	NA	NA	NA	NA	NA	NA	NA
TAG 51:3;0	TAG	GL	STO	51	3	0		NA	NA	NA	NA	1.88681	NA	NA	NA	NA	NA	NA	NA
TAG 52:0;0	TAG	GL	STO	52	0	0		NA	NA	NA	2.04787	3.17283	1.63361	NA	NA	NA	NA	NA	NA
TAG 52:1;0	TAG	GL	STO	52	1	0		1.48548	1.59629	NA	4.96343	7.89121	4.58078	2.90088	2.21417	1.56822	NA	NA	NA
TAG 52:2;0	TAG	GL	STO	52	2	0		4.01529	3.93314	3.2915	8.62292	13.8977	8.8813	3.54338	2.78687	2.84383	1.78008	2.00869	2.19742
TAG 52:3;0	TAG	GL	STO	52	3	0		1.35585	1.57606	NA	1.97365	5.7537	1.96992	NA	NA	NA	1.12722	NA	1.38487
TAG 52:4;0	TAG	GL	STO	52	4	0		NA	NA	NA	NA	2.30966	NA	NA	NA	NA	NA	NA	NA
TAG 52:5;0	TAG	GL	STO	52	5	0		NA	NA	NA	NA	NA	NA	NA	NA	NA	NA	NA	NA
TAG 53:2;0	TAG	GL	STO	53	2	0		NA	NA	NA	NA	2.56126	NA	NA	NA	NA	NA	NA	NA
TAG 54:0;0	TAG	GL	STO	54	0	0		NA	NA	NA	NA	1.24666	NA	NA	NA	NA	NA	NA	NA
TAG 54:1;0	TAG	GL	STO	54	1	0		NA	NA	NA	NA	4.28867	NA	NA	NA	NA	NA	NA	NA
TAG 54:2;0	TAG	GL	STO	54	2	0		2.36404	2.2679	1.96282	5.19171	6.98341	3.98956	2.51549	2.76368	2.3271	NA	NA	NA
TAG 54:3;0	TAG	GL	STO	54	3	0		2.95181	2.56832	1.91687	4.64233	8.88627	4.47203	2.32615	1.81967	1.59762	0.827017	NA	NA
TAG 54:4;0	TAG	GL	STO	54	4	0		NA	NA	NA	NA	3.23789	NA	NA	NA	NA	NA	NA	NA
TAG 54:5;0	TAG	GL	STO	54	5	0		NA	NA	NA	NA	2.22734	NA	NA	NA	NA	NA	NA	NA
TAG 54:6;0	TAG	GL	STO	54	6	0		NA	NA	NA	NA	1.70521	NA	NA	NA	NA	NA	NA	NA
TAG 56:1;0	TAG	GL	STO	56	1	0		NA	NA	NA	NA	NA	NA	NA	NA	NA	NA	NA	NA
TAG 56:2;0	TAG	GL	STO	56	2	0		NA	NA	NA	NA	2.89952	NA	NA	NA	NA	NA	NA	NA
TAG 56:3;0	TAG	GL	STO	56	3	0		NA	NA	NA	1.49679	2.16136	NA	NA	NA	NA	NA	NA	NA
