# Supplementary material for: Ether phospholipids are required for mitochondrial reactive oxygen species homeostasis
Source: Nat Commun. 2023 Apr 17;14:2194. doi: 10.1038/s41467-023-37924-9 (PMC10110566; doi:10.1038/s41467-023-37924-9)
Supplement: Supplementary file 8 — Source Data [file 41467_2023_37924_MOESM8_ESM.xlsx]

## Sheet: Fig1a-c
Fig1a
		Sensitive group									Resistant group									Unpaired t-test (two-tailed)
	10 nM IACS010759 (PI positive percent%)	68.22	68.4	68.89	75.62	76.24	75.9	71.16	70.72	71.05	16.9	17.3	18.2	31.13	31.54	30.55	21.21	22.33	25.79	5.43234e-11
	PATC lines	PATC53			PATC66			PATC108			PATC118			PATC124			PATC148
Fig1b
		Sensitive group						Resistant group						Unpaired t-test (two-tailed)
	5 mM metformin (PI positive percent%)	87.1	86.4	86.1	84.3	85.5	86.6	22.5	23.4	23.2	12	12.7	13.6	4.70154e-07
	PATC lines	PATC66			PATC108			PATC118			PATC148
Fig1c
		Sensitive group						Resistant group						Unpaired t-test (two-tailed)
	25 μM phenformin (PI positive percent%)	84.9	83.2	81.8	80	83.2	85.7	39.5	41.8	44.2	26.1	26.5	28.6	1.39174e-05
	PATC lines	PATC66			PATC108			PATC118			PATC148

## Sheet: Fig1d-g
Fig1d
	Normalized OCR
		Time (minutes)	PATC66-DMSO			PATC66-10759 10nM				PATC66-10759 50nM
	base	1.35148	157.245	129.503	125.913	74.29	79.3801	83.5576	80.8656	63.571	66.7355	81.3533	66.7177
		8.02959	146.67	122.183	120.076	70.3912	74.872	80.0271	76.6169	61.6133	63.2017	81.637	64.7973
		14.6612	143.536	119.389	117.442	70.0243	72.6754	77.1705	74.4444	60.3911	60.8413	75.277	62.8658
	Oligomycin	21.4246	82.9661	65.6531	66.4998	65.1826	66.4669	70.662	66.7479	59.3702	58.5499	69.3022	60.7411
		28.0501	79.5206	64.2909	64.7973	63.1389	65.4191	70.0879	65.8596	57.5626	58.1236	69.9105	60.3179
		34.7069	79.9657	64.3391	65.4943	62.3154	65.2531	68.2772	63.0913	57.5252	57.6686	69.927	59.5474
	FCCP	41.4573	189.358	149.423	146.681	63.2523	64.0963	66.3979	61.9558	48.6309	47.3949	57.5778	49.666
		48.1115	183.204	147.108	143.003	61.7679	62.4721	64.0249	58.5646	46.5999	45.352	55.7968	48.0666
		54.7603	185.738	150.172	142.517	61.4899	63.9507	65.3564	58.9018	46.4439	46.2114	56.414	47.862
	Rot/AA	61.5223	56.447	44.7762	44.6766	46.9151	47.959	49.9147	44.8339	42.7224	42.025	51.3832	44.4698
		68.1588	56.2831	45.4033	44.7781	46.8397	48.6045	50.9053	44.671	41.7217	41.7364	50.8311	44.6499
		74.8099	54.9521	44.1278	44.3293	46.5068	48.0757	50.8098	44.5037	41.5876	42.6284	51.5995	45.8907
Fig1e
	Normalized OCR
		Time (minutes)	PATC108-DMSO			PATC108-10759 10nM				PATC108-10759 50nM
	base	1.35148	68.3651	75.0134	83.5884	22.1552	26.1808	25.1519	27.443	0.19724	22.1603	20.5336	26.459
		8.02959	65.7542	71.982	79.332	21.5294	25.7073	25.5305	26.9275	0.434291	19.2423	19.5306	24.7542
		14.6612	63.6724	71.1353	77.7485	20.3821	24.9018	24.3893	26.5205	-1.20318	18.1445	17.7632	21.5785
	Oligomycin	21.4246	28.198	34.5476	35.6342	19.3778	23.9733	23.8712	24.5936	-0.937492	25.0862	19.0576	22.2507
		28.0501	23.5531	29.5175	27.6451	17.6976	23.3882	22.4611	23.3449	-2.88879	21.8728	17.4241	21.6373
		34.7069	23.4939	29.1396	28.5687	17.2199	23.6594	22.8843	23.8283	-2.29466	20.8426	17.1156	20.6462
	FCCP	41.4573	101.431	102.656	143.08	18.877	23.9947	23.9834	24.319	-2.25611	16.9994	16.7916	18.115
		48.1115	96.3107	96.0534	126.054	18.5641	23.4643	22.491	25.0203	-3.24367	17.1316	16.1413	17.7073
		54.7603	93.592	91.8839	119.144	20.0055	24.5465	24.3852	24.9368	-3.23472	17.3165	16.0334	17.8327
	Rot/AA	61.5223	19.1042	25.2737	22.8347	13.0679	17.8876	17.2866	16.0735	-6.25941	15.0297	13.5099	14.0919
		68.1588	18.3903	25.1727	21.9633	13.1212	17.1867	17.2839	17.059	-5.72267	15.8768	13.0502	14.4411
		74.8099	17.9679	24.7887	22.3754	13.073	18.3162	17.6261	17.8347	-5.22309	14.7262	13.0593	14.885
Fig1f
	Normalized OCR
		Time (minutes)	PATC124-DMSO				PATC124-10759 10nM				PATC124-10759 50nM
	base	1.35148	121.74	117.178	110.098	114.095	16.1059	24.4382	14.8012	19.2581	22.1602	22.8521	20.0816	11.6187
		8.02959	118.205	115.195	100.77	111.871	16.4037	28.1705	16.8235	19.4351	20.8426	26.3472	21.0023	10.5239
		14.6612	121.465	115.279	99.1787	111.359	16.656	26.1766	16.2316	20.1255	18.9758	26.0538	19.3091	8.76673
	Oligomycin	21.4246	56.3527	50.9432	38.26	50.515	15.736	24.4865	14.7218	17.6547	18.3349	23.6257	20.4737	7.33898
		28.0501	55.4209	46.6242	38.4716	47.7637	15.5384	23.2755	14.7364	16.654	17.8743	26.9443	18.5312	8.20669
		34.7069	60.9599	52.324	46.2448	51.4823	15.977	24.1333	14.7934	17.897	18.5105	28.095	19.4927	6.24019
	FCCP	41.4573	199.936	192.955	171.477	184.132	26.072	33.9445	24.4717	27.9455	20.2474	28.0836	20.0737	9.57664
		48.1115	192.602	185.157	157.923	165.691	23.9175	32.808	21.595	25.5404	16.9443	28.629	19.4974	6.66787
		54.7603	179.838	180.76	151.908	153.116	23.2491	30.69	20.6897	23.3203	18.968	29.2614	20.5503	10.1987
	Rot/AA	61.5223	20.3237	29.2658	16.2978	28.1713	11.4525	19.7829	11.4684	13.0671	17.0575	24.9958	16.9633	6.09323
		68.1588	26.9598	29.3249	16.4312	28.9547	11.9069	20.1698	11.5675	13.4493	15.0879	26.9658	17.3922	4.54145
		74.8099	28.652	27.8771	15.7123	29.107	12.2887	20.0913	11.4136	14.3298	15.5892	27.2631	16.0491	6.39057
Fig1g
	Normalized OCR
		Time (minutes)	PATC148-DMSO			PATC148-10759 10nM				PATC148-10759 50nM
	base	1.35148	121.199	96.5316	91.9801	16.1079	10.9871	19.2516	13.0799	31.5036	40.4167	22.3788	22.6039
		8.02959	115.016	92.0385	89.2992	16.7842	11.7022	20.5255	13.2117	29.618	34.0986	21.6762	22.2855
		14.6612	108.644	89.1234	87.0758	17.0575	13.2838	20.8696	13.4881	25.4177	27.1857	20.3858	21.2578
	Oligomycin	21.4246	55.1716	41.8966	41.031	12.3556	10.1132	16.1892	17.3977	23.4499	21.7153	24.9322	22.4724
		28.0501	50.9165	39.5529	36.4847	10.7613	9.27318	13.9494	13.5408	20.172	18.3262	25.3333	20.6528
		34.7069	51.5455	39.5469	37.3622	11.3752	9.98123	15.3783	13.1434	18.0619	20.4415	23.2443	20.1728
	FCCP	41.4573	229.467	186.337	177.756	25.0761	24.3886	33.5034	26.5476	28.9973	33.2387	25.691	26.127
		48.1115	191.921	161.31	149.746	25.9033	25.1102	34.93	25.5612	28.6797	31.2578	25.5351	24.6465
		54.7603	185.677	155.79	153.273	25.7354	24.1215	34.0658	24.5762	28.9704	34.0314	28.0398	25.0684
	Rot/AA	61.5223	40.5398	31.7574	33.1859	8.29127	7.33595	11.4387	11.7221	16.1694	22.2613	17.1147	15.1274
		68.1588	43.2634	31.3184	31.4638	8.54405	7.73771	10.2725	11.6535	16.3043	22.5066	15.9094	15.598
		74.8099	42.6526	31.6481	33.1357	8.10664	7.5298	11.4255	11.9203	15.9508	22.2766	49.3365	17.1714

## Sheet: Fig1h-k
Fig1h
	Xenograft tumor growth of PDX PATC66 (mm3)
	Days	Vehicle									IACS-10759 5mpk								Unpaired t-test (two-tailed)
	0	100.719	97.686	119.422	137.924	151.38	178.608	103.488	100.048	148.104	107.892	104.43	132.618	161.84	154.87	109.33	107.217		0.946156
	4	128.993	142.884	186.2	167.706	259.7	282.437	161.604	163.8	156.325	167.214	116.058	119.164	310.675	146.072	102.344	128.774		0.411497
	12	183.996	259.002	228.096	188.06	428.968	561.816	189.584	296.45	299.218	245.48	97.344	145.762	540.653	237.276	133.956	140.4		0.328882
	16	362.404	515.15	517.495	457.925	959.616	828.478	356.328	463.378	835.44	454.14	106.434	161.604	612.362	450.636	119.072	215.016		0.0181503
	20	553.536	719.95	758.43	523.264	1166.4	617.98	441.45	577.6	1132.63	469.8	194.35	159.528	551.412	446.738	157.115	280.136		0.0023733
	24	564.54	846.4	910.318	652.864	1306.45	629.216	493.973	827.904	1545.34	570	279.276	209.952	740.772	530.452	176.4	327.652		0.00631382
Fig1i
	Xenograft tumor growth of PDX PATC108 (mm3)
	Days	Vehicle							IACS-010759 5mpk
	0	148.1	112.7	155.6	159	177.1	103.518	140.306	175.7	161.4	173.4	153.2	129						0.240282
	4	104.4	135.8	171.5	208.3	135.2	105.1	221.2	137.2	116.6	139.2	147.9	128.8						0.304653
	8	161.2	183	273.8	280.1	189.7	153	211.9	243.1	273.8	207.1	226.8	191.8						0.403206
	16	197	135	316	223.8	195.4	167.4	424.1	204.8	238.5	143.3	170.6	181.3						0.26489
	20	173.8	186.5	326.3	249	269.6	198.5	405	202.2	240.9	126.2	186.3	171.1						0.0780335
	24	234.2	213.6	417.2	265.2	371.2	226	534.5	233.9	201.1	151.6	235.5	157.1						0.0335649
	28	303.4	281.6	512.5	276.8	534.3	297.5	763.9	188.1	260.1	111	261.6	189						0.0194781
	32	299.2	332.4	543.7	253.1	462.6	374.4	733.1	152.6	231.9	88.5	211.7	237.3						0.00747302
	36	406.3	289.1	622.3	316.9	539.9	429.7	726.9	137.2	264.4	119.1	227.3	161.8						0.00216377
	40	388.8	254.144	772.265	283.966	595.35	506.626	868.292	128.375	325.424	96.8	208.08	97.216						0.0067776
Fig1j
	Xenograft tumor growth of PDX PATC124 (mm3)
	Days	Vehicle					IACS-010759 5mpk
	0	207.1	149.7	158.1	178.2	175.6	190.4	173	207.4	194.5	212.4								0.11318
	4	281.3	112.3	176.1	226.1	268.3	271.5	233.4	185.9	236.8	282.5								0.440905
	8	329.5	170.7	194.6	215.5	346.3	317.9	259.5	208.3	201.6	313.9								0.844558
	12	389.8	196	249.2	230.3	437.7	307.2	269.5	262.1	270.7	396.8								0.990608
	16	424.1	175.3	194.4	226.8	355	302.6	352.6	306.6	306.9	423.7								0.286513
	20	405.8	184	188.5	230.3	561.1	398.8	282.5	268.4	282.1	444.3								0.804671
	24	567	150.7	178.6	203.5	530.6	317.5	262.2	278.4	325.1	437.5								0.984755
	28	709.8	156.3	228.5	285.9	639.5	396.9	416.3	359.9	285.4	412.8								0.808523
	32	867.9	106.6	279.3	235.7	564.5	454.1	359	437.4	355	526.6								0.916201
Fig1k
	Xenograft tumor growth of PDX PATC148 (mm3)
	Days	Vehicle					IACS-010759 5mpk
	0	196.02	261.121	228.267	205.8	180.224	210.826	204.161	253.125	244.688	265.6								0.28171
	4	312.1	354.8	258.6	226.5	188.5	199.1	189	178.6	154.8	253.1								0.0723654
	8	343.2	351.3	303.4	227.3	212.7	280.8	225	182.3	240.1	308.4								0.30115
	12	454.1	543.7	368.3	383.3	310.5	325.4	262.4	219.6	322.5	433.7								0.103563
	16	397.4	494.8	473.8	325.1	384.6	378.5	225	246.2	386	424.1								0.142335
	20	766.8	525.7	414.7	470.5	581	451.6	237.2	299.9	474.6	485.1								0.0752271
	24	615.3	493	379.3	509	651.7	533	266.8	276.8	371.7	474.6								0.077426
	28	896.6	859.6	508.1	550.9	520.7	683.7	219	174.6	551.4	546.2								0.11909

## Sheet: Fig2b
Fig2b
		Sensitive group						Resistant group						Unpaired t-test (two-tailed)
	MitoSOX (Fluorescence intensity)	15300	16700	16900	12100	11800	12200	4800	5400	5900	1100	1200	1200	1.21292e-05
	PATC lines	PATC66			PATC108			PATC124			PATC148

## Sheet: Fig2d
Fig2d
		DMSO	759 2days
	pCS2+MLS-HyPer7 Relative fluorescence intensity	1156.83	3210.97
		1251.49	1254.04
		1702.83	1082.2
		1686.35	1350.75
		1525.24	3217.16
		1928.5	1343.24
		1371.48	12327
		1352.01	2049.59
		1332.39	3224.39
		1466.81	2692.27
		1163.86	1083.17
		1285.04	1558.85
		1546.1	2518.11
		1207.45	1534.68
		1909.34	5333.1
		1806.45	1401.99
		1416.85	2079.33
		1543.28	6408.61
		1081.96	1196.42
		1151.82	7090.45
		1095.96	1918.54
		1133.62	1158.58
		1681.72	2017.45
		1267.48	3203
		2036.74	1429.86
		2409.02	2274.44
		1117.5	1257.81
		1749.64	1642.72
		2484.23	1091.67
		1109.78	3717.6
		2148.99	5708.25
		1267.9	5331.91
		1252.57	1897.91
		1138.91	1458.84
		1085.25	1199.7
		1742.79	2617.11
		1150.99	1768.57
		1110.08	1164.03
		1143.1	2013.18
		1453.99	1496.92
		1135.8	1241.53
		1328.74	3048.91
		1808.8	1440.82
		1306.43	2538.28
		3269.66	1318.66
		1161.15	2693.52
		1142.76	4441.16
		1550.59	11998
		1105.14	1873.48
		1754.53	3683.57
			Unpaired t-test (two-tailed)
			0.000340318

## Sheet: Fig2f
Fig2f
		DMSO	759 2days
	(pCS2+HyPer7-NES)Relative fluorescence intensity	2043.12	808.308
		825.902	915.861
		1210.12	3068.31
		808.689	1536.39
		1024.18	1466.9
		1392.13	819.081
		1241.44	1354.85
		1419.84	950.798
		2236.63	916.108
		994.427	1498.14
		856.95	1340.77
		827.525	933.817
		1000.62	918.634
		1330.98	1595.18
		2245.24	1467.69
		1101.06	1557.2
		1485.5	842.529
		1003.63	1141.67
		7243.72	2346.9
		1143.65	1088.25
		993.357	2022.93
		3404.2	1214.39
		1765.14	2498.51
		1720.73	8548.77
		4250.1	836.315
		945.145	998.884
		952.244	2507.33
		1377.47	946.942
		5213.79	3683.15
		905.23	955.892
		1046.14	1056.58
		815.074	2786.11
		1221.14	1314.59
		898.122	951.879
		985.066	3836.63
		2402.07	1518.98
		1468.28	929.332
		1584.67	872.835
		1894.04	2572.39
		2790.56	2220.64
		1371.34	2266.15
		955.111	2660.22
		931.933	1792.62
		1584.97	1186.14
		892.588	965.383
		1096.32	3086.45
		827.284	1197.05
		920.43	866.158
		1185.67	1295.98
		830.072	2532.59
			Unpaired t-test (two-tailed)
			0.516278

## Sheet: Fig2g-j
Fig2g
								Unpaired t-test (two-tailed)
		DMSO	IACS-010759 10nM	MitoPQ 10uM	IACS-010759 10nM + MitoPQ 10uM
	PI positive percent%	6.19	13.13	7.12	45.08
		8.36	14.52	8.06	44.05
		8.09	15.11	9.43	46.57			7.74667e-06
Fig2h
		DMSO	IACS-010759 10nM	MitoQ 1uM	IACS-010759 10nM + MitoQ 1uM
	PI positive percent%	10.08	72.23	9.12	46.43
		10.11	71.99	8.75	44.13
		9.15	72.14	8.73	46.11			0.000661286
Fig2i
		DMSO	IACS-010759 10nM	sgSOD2	IACS-010759 10nM + sgSOD2
	Mitochondrial ROS (Fluorescence intensity)	1140	2150	690	7160
		1260	2520	1000	7100
		640	2630	1250	8270			0.00228351
Fig2j
		DMSO	IACS-010759 10nM	sgSOD2	IACS-010759 10nM + sgSOD2
	PI positive percent%	4.5	19.2	4.4	51.1
		4.7	18.1	4.3	51.5
		4.9	17.3	4.3	50.6			2.22259e-05

## Sheet: Fig3b-d
Fig3b									Unpaired t-test (two-tailed)
		DMSO-3day			IACS-010759 10nM 3day
	DMSO	1220	1090	1230	2830	2680	2640
	SCD1i	3860	3670	3450	30830	37350	34990		0.00357611
		Mitochondrial ROS (Fluorescence intensity)
Fig3c
		DMSO-3day			IACS-010759 10nM 3day
	DMSO	0.137034	0.137981	0.143414	0.129305	0.1446	0.131646
	SCD1i	0.146675	0.159178	0.148865	0.254317	0.268105	0.263736		4.19622e-05
		Lipid-ROS (BODIPY oxi/non-oxi ratio)
Fig3d
		DMSO-3day			IACS-010759 10nM 3day
	DMSO	9.2	13.2	12.4	19.5	19.1	19.9
	SCD1i	37.9	38.1	38.1	90.6	90.5	91.4		8.33077e-09
		PI positive percent%

## Sheet: Fig3e
Fig3e
	Xenograft tumor growth of PDX PATC148 (mm3) at day 33rd
	Vehicle	IACS-10759 5mpk	SCD1i 7.5mpk	IACS-010759 7.5MPK + SCD1i 7.5mpk
	281.8	451.6	484.6	262.1
	683.7	392	912.5	248.4
	1467.1	231	461.3	70.3
	553.5	200.9	557.9	114.4
		413.1	278.5

## Sheet: Fig3g-i
Fig3g									Unpaired t-test (two-tailed)
		DMSO-3day			IACS-010759 10nM 3day
	sgCTRL	660	700	810	2570	2370	3000
	sgGNPAT	760	1070	1130	19990	19690	21720		0.000561682
	sgAGPS	790	900	1000	20420	24340	24710		0.00390063
	sgFAR1	610	900	1390	22770	23460	27640		0.00428364
		Mitochondrial ROS (Fluorescence intensity)
Fig3h
		DMSO-3day			IACS-010759 10nM 3day
	sgCTRL	0.19554	0.189474	0.195326	0.202837	0.221932	0.219512		0.0590305
	sgGNPAT	0.131783	0.141192	0.134228	0.189711	0.214135	0.187845		0.0118269
	sgAGPS	0.13264	0.154135	0.13587	0.339709	0.245217	0.253352		0.0390355
	sgFAR1	0.136306	0.151553	0.14966	0.211454	0.225275	0.222222		0.000350173
		Lipid-ROS (BODIPY oxi/non-oxi ratio)
Fig3i
		DMSO-3day			IACS-010759 10nM 3day
	sgCTRL	6.8	6.8	6.4	35.1	35.4	35.6
	sgGNPAT	8.2	6.8	6.2	70.3	66.5	66.2		0.00149006
	sgAGPS	7.1	7.6	7	73.1	70.5	71		0.000330509
	sgFAR1	7	6.6	6.8	77.6	75.6	75.2		0.000207386
		PI positive percent%

[truncated: 26 more sheets: Fig4a-e, Fig4f-g, Fig4h-k, Fig5b Sfig21a, Fig5d Sfig21b, Fig5f Sfig21c,  Fig5h Sfig21d, Sfig1, Sfig2b, Sfig3a,b, Sfig4c, Sfig6a-d, Sfig7a-b, Sfig8b,d, Sfig9, Sfig10b-d, Sfig11b, Sfig12a c, Sfig13, Sfig14 …]
